# Supplementary material for: 1,1′-Methyl­enebis(4,4′-bipyridin-1-ium) dibromide
Source: IUCrdata. 2022 May 20;7(Pt 5):x220526. doi: 10.1107/S2414314622005260 (PMC9462032; doi:10.1107/S2414314622005260)
Supplement: Supplementary file 1 [file x-07-x220526-sup1.cif]

##############################################################################
#                                                                            #
# This CIF contains the data for a data article accepted for                 #
# publication in IUCrData. It conforms to the requirements of                #
# Notes for Authors for IUCrData, and has been                               #
# peer reviewed under the auspices of IUCrData.                              #
#                                                                            #
# Full details of the Crystallographic Information File format               #
# are given in the paper "The Crystallographic Information File (CIF):       #
# a New Standard Archive File for Crystallography" by S. R. Hall, F. H.      #
# Allen and I. D. Brown [Acta Cryst. (1991), A47, 655-685].                  #
#                                                                            #
# The current version of the core CIF dictionary is obtainable from          #
# ftp://ftp.iucr.org/pub/cif_core.dic.                                       #
#                                                                            #
# Software is freely available for graphical display of the structure(s)     #
# in this CIF. For information consult the CIF software page                 #
# http://www.iucr.org/resources/cif/software.                                #
#                                                                            #
# This file may be used for bona fide research purposes within the           #
# scientific community so long as proper attribution is given to the data    # 
# article from which it was obtained.                                        #
#                                                                            #
##############################################################################
data_I
_audit_creation_method
;
Olex2 1.3-ac4
(compiled 2020.03.28 svn.rd84adfe8 for Rigaku Oxford Diffraction, GUI svn.r6032)
;
_journal_date_recd_electronic     2022-01-27
_journal_date_accepted     2022-05-17
_journal_name_full     'IUCrData'
_journal_year     2022
_journal_volume     7
_journal_issue      5
_journal_page_first     0
_journal_page_last     0
_journal_paper_category     HO
_journal_paper_doi     10.1107/S2414314622005260
_journal_coeditor_code     BX4020
_publ_contact_author_name     'Bradley W. Smucker'
_publ_contact_author_address
;
Austin College
900 N Grand
Sherman, TX 75090
USA
;
_publ_contact_author_email     'bsmucker@austincollege.edu'
_publ_contact_author_fax     ?
_publ_contact_author_phone     ?
_publ_section_title
;
1,1'-Methylenebis(4,4'-bipyridin-1-ium) dibromide
;
loop_
    _publ_author_name
    _publ_author_footnote
    _publ_author_address
    'Schuster, Sara A.' .
;
Austin College
900 N Grand
Sherman, TX 75090
USA
;
    'Nesterov, Volodymyr V.' .
;
Department of Chemistry, University of North Texas, 1508 W. Mulberry, Denton, TX
76201, USA
;
    'Smucker, Bradley W.' .
;
Austin College
900 N Grand
Sherman, TX 75090
USA
;
_publ_section_synopsis
;
The chevron-shaped cations of the title compound stack as columns that are
stabilized by \p--\p interactions and intercolumnar hydrogen bonding.
;
_chemical_name_systematic
;
1,1'-Methylenebis(4,4'-bipyridin-1-ium) dibromide
;
_chemical_name_common     ?
_chemical_formula_moiety     'C21 H18 N4 2+, 2(Br -)'
_chemical_formula_sum     'C21 H18 Br2 N4'
_chemical_formula_iupac     'C21 H18 N4 2+, 2Br -'
_chemical_formula_weight     486.21
_chemical_melting_point     ?
_chemical_absolute_configuration     ?
_space_group_crystal_system     orthorhombic
_space_group_name_H-M_alt     'F d d 2'
_space_group_name_Hall     'F 2 -2d'
loop_
    _space_group_symop_operation_xyz
    'x, y, z'
    '-x, -y, z'
    'x+1/4, -y+1/4, z+1/4'
    '-x+1/4, y+1/4, z+1/4'
    'x, y+1/2, z+1/2'
    '-x, -y+1/2, z+1/2'
    'x+1/4, -y+3/4, z+3/4'
    '-x+1/4, y+3/4, z+3/4'
    'x+1/2, y, z+1/2'
    '-x+1/2, -y, z+1/2'
    'x+3/4, -y+1/4, z+3/4'
    '-x+3/4, y+1/4, z+3/4'
    'x+1/2, y+1/2, z'
    '-x+1/2, -y+1/2, z'
    'x+3/4, -y+3/4, z+1/4'
    '-x+3/4, y+3/4, z+1/4'
_cell_length_a     18.0776(2)
_cell_length_b     48.2301(5)
_cell_length_c     4.5424(2)
_cell_angle_alpha     90
_cell_angle_beta     90
_cell_angle_gamma     90
_cell_volume     3960.45(18)
_cell_formula_units_Z     8
_cell_measurement_reflns_used     18629
_cell_measurement_theta_min     3.6820
_cell_measurement_theta_max     78.7160
_cell_measurement_temperature     219.9(4)
_exptl_crystal_description     block
_exptl_crystal_colour     'clear light colourless'
_exptl_crystal_size_max     0.04
_exptl_crystal_size_mid     0.02
_exptl_crystal_size_min     0.01
_exptl_crystal_density_diffrn     1.631
_exptl_crystal_density_meas     ?
_exptl_crystal_density_method     ?
_exptl_crystal_F_000     1936
_exptl_absorpt_coefficient_mu     5.291
_exptl_absorpt_correction_type     multi-scan
_exptl_absorpt_process_details
;
CrysAlisPro (Rigaku OD, 2021)
;
_exptl_absorpt_correction_T_min     0.77534
_exptl_absorpt_correction_T_max     1.00000
_diffrn_ambient_temperature     219.9(4)
_diffrn_source     'micro-focus sealed X-ray tube'
_diffrn_radiation_type     'Cu K\a'
_diffrn_radiation_wavelength     1.54178
_diffrn_radiation_monochromator     mirror
_diffrn_measurement_device_type     'XtaLAB Synergy, Dualflex, HyPix'
_diffrn_measurement_device     'four-circle diffractometer'
_diffrn_measurement_method     '\w scans'
_diffrn_detector     'Hybrid Pixel Array Detector'
_diffrn_detector_area_resol_mean     10.0000
_diffrn_reflns_number     21913
_diffrn_reflns_av_R_equivalents     0.0276
_diffrn_reflns_av_unetI/netI     0.0162
_diffrn_reflns_theta_min     3.666
_diffrn_reflns_theta_max     79.887
_diffrn_reflns_theta_full     67.679
_diffrn_measured_fraction_theta_max     1.000
_diffrn_measured_fraction_theta_full     1.000
_diffrn_reflns_limit_h_min     -22
_diffrn_reflns_limit_h_max     22
_diffrn_reflns_limit_k_min     -60
_diffrn_reflns_limit_k_max     59
_diffrn_reflns_limit_l_min     -5
_diffrn_reflns_limit_l_max     5
_diffrn_standards_number     0
_diffrn_radiation_probe     x-ray
_refine_special_details     ?
_reflns_number_total     2127
_reflns_number_gt     2118
_reflns_threshold_expression     'I > 2\s(I)'
_refine_ls_structure_factor_coef     Fsqd
_refine_ls_matrix_type     full
_refine_ls_R_factor_all     0.0224
_refine_ls_R_factor_gt     0.0223
_refine_ls_wR_factor_gt     0.0533
_refine_ls_wR_factor_ref     0.0533
_refine_ls_goodness_of_fit_ref     1.158
_refine_ls_restrained_S_all     1.158
_refine_ls_number_reflns     2127
_refine_ls_number_parameters     123
_refine_ls_number_restraints     1
_refine_ls_hydrogen_treatment     constr
_refine_ls_weighting_scheme     calc
_refine_ls_weighting_details
             'w=1/[\s^2^(Fo^2^)+(0.0076P)^2^+10.8403P] where P=(Fo^2^+2Fc^2^)/3'
_atom_sites_solution_hydrogens     geom
_atom_sites_solution_primary     ?
_atom_sites_solution_secondary     ?
_refine_ls_shift/su_max     0.002
_refine_ls_shift/su_mean     0.000
_refine_diff_density_max     0.256
_refine_diff_density_min     -0.255
_refine_ls_extinction_method     none
_refine_ls_extinction_coef     .
_refine_ls_abs_structure_details
;
Flack <i>x</i> determined using 895 quotients
[(<i>I</i>^+^)-(<i>I</i>^-^)]/[(<i>I</i>^+^)+(<i>I</i>^-^)]
(Parsons <i>et al.</i>,  2013)
;
_refine_ls_abs_structure_Flack     -0.015(7)
loop_
    _atom_type_symbol
    _atom_type_description
    _atom_type_scat_dispersion_real
    _atom_type_scat_dispersion_imag
    _atom_type_scat_source
    'C' 'C' 0.0181 0.0091
                         'International Tables Vol C Tables 4.2.6.8 and 6.1.1.4'
    'H' 'H' 0.0000 0.0000
                         'International Tables Vol C Tables 4.2.6.8 and 6.1.1.4'
    'Br' 'Br' -0.6763 1.2805
                         'International Tables Vol C Tables 4.2.6.8 and 6.1.1.4'
    'N' 'N' 0.0311 0.0180
                         'International Tables Vol C Tables 4.2.6.8 and 6.1.1.4'
_computing_data_collection
;
CrysAlisPro (Rigaku OD, 2021)
;
_computing_cell_refinement
;
CrysAlisPro (Rigaku OD, 2021)
;
_computing_data_reduction
;
CrysAlisPro (Rigaku OD, 2021)
;
_computing_structure_solution
;
<i>SHELXT2018/2</i> (Sheldrick, 2015a)
;
_computing_structure_refinement
;
<i>SHELXL2018/3</i> (Sheldrick, 2015b)
;
_computing_molecular_graphics
;
<i>OLEX2</i> (Dolomanov <i>et al.</i>,  2009)
Mercury (Macrae <i>et al.</i>,  2020)
;
_computing_publication_material
;
<i>OLEX2</i> (Dolomanov <i>et al.</i>,  2009)
;
loop_
    _atom_site_type_symbol
    _atom_site_label
    _atom_site_fract_x
    _atom_site_fract_y
    _atom_site_fract_z
    _atom_site_U_iso_or_equiv
    _atom_site_adp_type
    _atom_site_calc_flag
    _atom_site_occupancy
    _atom_site_disorder_assembly
    _atom_site_disorder_group
    Br Br1 0.65219(2) 0.46137(2) 0.25829(7) 0.04764(12) Uani d 1 . .
    N N1 0.53731(13) 0.52084(5) 0.8226(6) 0.0304(6) Uani d 1 . .
    N N2 0.71760(17) 0.62446(6) -0.0002(10) 0.0532(8) Uani d 1 . .
    C C1 0.500000 0.500000 1.0054(12) 0.0327(8) Uani d 1 . .
    H H1A 0.463945 0.509067 1.130882 0.039 Uiso calc 0.5 . .
    H H1B 0.536051 0.490934 1.130908 0.039 Uiso calc 0.5 . .
    C C2 0.49878(16) 0.54322(6) 0.7299(10) 0.0360(7) Uani d 1 . .
    H H2 0.449003 0.545007 0.778057 0.043 Uiso calc 1 . .
    C C3 0.53289(17) 0.56327(6) 0.5653(8) 0.0370(8) Uani d 1 . .
    H H3 0.506094 0.578632 0.502375 0.044 Uiso calc 1 . .
    C C4 0.60776(15) 0.56086(5) 0.4907(10) 0.0318(6) Uani d 1 . .
    C C5 0.64502(17) 0.53725(7) 0.5872(8) 0.0383(8) Uani d 1 . .
    H H5 0.694617 0.534836 0.539168 0.046 Uiso calc 1 . .
    C C6 0.60952(15) 0.51762(6) 0.7513(10) 0.0365(6) Uani d 1 . .
    H H6 0.635047 0.501967 0.814337 0.044 Uiso calc 1 . .
    C C7 0.64574(17) 0.58273(6) 0.3206(8) 0.0353(8) Uani d 1 . .
    C C8 0.71058(19) 0.57758(7) 0.1703(9) 0.0425(8) Uani d 1 . .
    H H8 0.731788 0.560015 0.174291 0.051 Uiso calc 1 . .
    C C9 0.7435(2) 0.59865(7) 0.0146(12) 0.0515(9) Uani d 1 . .
    H H9 0.786861 0.594616 -0.087262 0.062 Uiso calc 1 . .
    C C10 0.6558(2) 0.62938(8) 0.1498(11) 0.0561(12) Uani d 1 . .
    H H10 0.637202 0.647358 0.148926 0.067 Uiso calc 1 . .
    C C11 0.6175(2) 0.60960(7) 0.3062(11) 0.0492(10) Uani d 1 . .
    H H11 0.573509 0.614083 0.400858 0.059 Uiso calc 1 . .
loop_
    _atom_site_aniso_label
    _atom_site_aniso_U_11
    _atom_site_aniso_U_22
    _atom_site_aniso_U_33
    _atom_site_aniso_U_12
    _atom_site_aniso_U_13
    _atom_site_aniso_U_23
    Br1 0.03445(16) 0.0558(2) 0.0527(2) 0.01006(15) -0.00518(18) 0.0093(2)
    N1 0.0247(11) 0.0267(11) 0.0400(16) -0.0010(9) -0.0013(10) -0.0019(10)
    N2 0.0482(16) 0.0388(14) 0.073(2) -0.0034(12) 0.015(2) 0.0040(19)
    C1 0.0306(18) 0.0320(18) 0.035(2) -0.0004(15) 0.000 0.000
    C2 0.0255(13) 0.0324(14) 0.0500(19) 0.0050(11) 0.0050(16) 0.0038(15)
    C3 0.0287(15) 0.0304(14) 0.052(2) 0.0047(11) 0.0043(14) 0.0056(14)
    C4 0.0273(13) 0.0283(12) 0.0396(16) -0.0010(10) 0.0011(15) -0.0045(16)
    C5 0.0233(14) 0.0355(16) 0.056(2) 0.0030(11) 0.0061(13) 0.0021(14)
    C6 0.0245(12) 0.0331(14) 0.0520(18) 0.0053(10) 0.0012(16) 0.0047(16)
    C7 0.0315(15) 0.0295(13) 0.045(2) -0.0018(11) 0.0014(13) -0.0021(13)
    C8 0.0353(17) 0.0331(16) 0.059(2) 0.0028(13) 0.0115(15) -0.0021(14)
    C9 0.0421(18) 0.0399(16) 0.073(3) -0.0003(13) 0.021(2) -0.001(2)
    C10 0.050(2) 0.0330(17) 0.085(3) 0.0041(15) 0.022(2) 0.0093(18)
    C11 0.0384(17) 0.0357(16) 0.073(3) 0.0041(13) 0.0183(19) 0.0022(18)
_geom_special_details
;
 All esds (except the esd in the dihedral angle between two l.s. planes)
 are estimated using the full covariance matrix.  The cell esds are taken
 into account individually in the estimation of esds in distances, angles
 and torsion angles; correlations between esds in cell parameters are only
 used when they are defined by crystal symmetry.  An approximate (isotropic)
 treatment of cell esds is used for estimating esds involving l.s. planes.
;
loop_
    _geom_bond_atom_site_label_1
    _geom_bond_atom_site_label_2
    _geom_bond_site_symmetry_2
    _geom_bond_distance
    _geom_bond_publ_flag
    N1 C1 . 1.468(4) ?
    N1 C2 . 1.352(4) ?
    N1 C6 . 1.354(4) ?
    N2 C9 . 1.332(4) ?
    N2 C10 . 1.330(5) ?
    C1 H1A . 0.9700 ?
    C1 H1B . 0.9700 ?
    C2 H2 . 0.9300 ?
    C2 C3 . 1.369(5) ?
    C3 H3 . 0.9300 ?
    C3 C4 . 1.400(4) ?
    C4 C5 . 1.394(4) ?
    C4 C7 . 1.477(4) ?
    C5 H5 . 0.9300 ?
    C5 C6 . 1.365(5) ?
    C6 H6 . 0.9300 ?
    C7 C8 . 1.379(4) ?
    C7 C11 . 1.394(4) ?
    C8 H8 . 0.9300 ?
    C8 C9 . 1.374(5) ?
    C9 H9 . 0.9300 ?
    C10 H10 . 0.9300 ?
    C10 C11 . 1.376(5) ?
    C11 H11 . 0.9300 ?
loop_
    _geom_angle_atom_site_label_1
    _geom_angle_atom_site_label_2
    _geom_angle_atom_site_label_3
    _geom_angle_site_symmetry_1
    _geom_angle_site_symmetry_3
    _geom_angle
    _geom_angle_publ_flag
    C2 N1 C1 . . 119.1(2) ?
    C2 N1 C6 . . 120.9(3) ?
    C6 N1 C1 . . 120.0(2) ?
    C10 N2 C9 . . 115.9(3) ?
    N1 C1 N1 . 2_665 111.1(4) ?
    N1 C1 H1A . . 109.4 ?
    N1 C1 H1A 2_665 . 109.4 ?
    N1 C1 H1B . . 109.4 ?
    N1 C1 H1B 2_665 . 109.4 ?
    H1A C1 H1B . . 108.0 ?
    N1 C2 H2 . . 119.9 ?
    N1 C2 C3 . . 120.1(3) ?
    C3 C2 H2 . . 119.9 ?
    C2 C3 H3 . . 119.7 ?
    C2 C3 C4 . . 120.6(3) ?
    C4 C3 H3 . . 119.7 ?
    C3 C4 C7 . . 121.1(3) ?
    C5 C4 C3 . . 117.3(3) ?
    C5 C4 C7 . . 121.6(3) ?
    C4 C5 H5 . . 119.6 ?
    C6 C5 C4 . . 120.7(3) ?
    C6 C5 H5 . . 119.6 ?
    N1 C6 C5 . . 120.3(3) ?
    N1 C6 H6 . . 119.9 ?
    C5 C6 H6 . . 119.9 ?
    C8 C7 C4 . . 121.7(3) ?
    C8 C7 C11 . . 117.1(3) ?
    C11 C7 C4 . . 121.2(3) ?
    C7 C8 H8 . . 120.3 ?
    C9 C8 C7 . . 119.4(3) ?
    C9 C8 H8 . . 120.3 ?
    N2 C9 C8 . . 124.4(3) ?
    N2 C9 H9 . . 117.8 ?
    C8 C9 H9 . . 117.8 ?
    N2 C10 H10 . . 117.9 ?
    N2 C10 C11 . . 124.3(3) ?
    C11 C10 H10 . . 117.9 ?
    C7 C11 H11 . . 120.5 ?
    C10 C11 C7 . . 119.0(3) ?
    C10 C11 H11 . . 120.5 ?
loop_
    _geom_torsion_atom_site_label_1
    _geom_torsion_atom_site_label_2
    _geom_torsion_atom_site_label_3
    _geom_torsion_atom_site_label_4
    _geom_torsion_site_symmetry_1
    _geom_torsion_site_symmetry_2
    _geom_torsion_site_symmetry_3
    _geom_torsion_site_symmetry_4
    _geom_torsion
    _geom_torsion_publ_flag
    N1 C2 C3 C4 . . . . 0.1(6) ?
    N2 C10 C11 C7 . . . . 2.5(8) ?
    C1 N1 C2 C3 . . . . 178.4(4) ?
    C1 N1 C6 C5 . . . . -178.5(4) ?
    C2 N1 C1 N1 . . . 2_665 87.1(3) ?
    C2 N1 C6 C5 . . . . 1.0(6) ?
    C2 C3 C4 C5 . . . . 0.9(6) ?
    C2 C3 C4 C7 . . . . -178.2(4) ?
    C3 C4 C5 C6 . . . . -0.9(6) ?
    C3 C4 C7 C8 . . . . -160.1(4) ?
    C3 C4 C7 C11 . . . . 20.1(6) ?
    C4 C5 C6 N1 . . . . 0.1(6) ?
    C4 C7 C8 C9 . . . . 179.8(4) ?
    C4 C7 C11 C10 . . . . 178.7(4) ?
    C5 C4 C7 C8 . . . . 20.9(6) ?
    C5 C4 C7 C11 . . . . -158.9(4) ?
    C6 N1 C1 N1 . . . 2_665 -93.5(3) ?
    C6 N1 C2 C3 . . . . -1.0(6) ?
    C7 C4 C5 C6 . . . . 178.1(4) ?
    C7 C8 C9 N2 . . . . 0.9(7) ?
    C8 C7 C11 C10 . . . . -1.1(6) ?
    C9 N2 C10 C11 . . . . -2.1(8) ?
    C10 N2 C9 C8 . . . . 0.3(7) ?
    C11 C7 C8 C9 . . . . -0.4(6) ?
_shelx_space_group_comment
;
The symmetry employed for this shelxl refinement is uniquely defined
by the following loop, which should always be used as a source of
symmetry information in preference to the above space-group names.
They are only intended as comments.
;
_shelx_estimated_absorpt_T_min     0.816
_shelx_estimated_absorpt_T_max     0.949
_shelx_hkl_file
;
   0  -4   0 1113.77   38.22
   0  -4   0 1074.36   38.30
   0  -6   0    0.51    0.68
   0  -6   0    0.60    0.60
   0  -6   0    0.47    0.81
   0  -8   0  372.45   13.44
   0  -8   0  379.02   13.65
   0  -8   0  360.81   13.82
   0 -10   0    2.05    1.02
   0 -10   0    0.17    1.02
   0 -10   0    0.47    1.45
   0 -12   0 9292.91  319.82
   0 -12   0 9360.01  320.11
   0 -12   0 9037.76  320.37
   0 -14   0    2.00    1.15
   0 -14   0    0.13    1.41
   0 -14   0    3.41    1.88
   0 -16   0 1407.56   50.12
   0 -16   0 1403.73   49.65
   0  16   0 1414.94   50.54
   0 -16   0 1378.82   50.46
   0 -18   0    0.77    1.15
   0 -18   0    0.43    1.54
   0  18   0    0.55    1.83
   0 -18   0    2.18    1.79
   0 -20   0  178.16    7.63
   0 -20   0  170.32    8.10
   0  20   0  175.52    8.70
   0 -20   0  172.11    8.49
   0 -22   0   -0.85    1.28
   0 -22   0    0.38    1.62
   0 -22   0    0.90    1.71
   0  22   0   -0.26    2.05
   0 -24   0 2642.38   93.50
   0 -24   0 2666.57   94.26
   0  24   0 2745.99   95.20
   0 -24   0 2632.79   92.09
   0 -24   0 2666.95   94.82
   0 -26   0    1.88    1.96
   0 -26   0    0.68    1.41
   0 -26   0   -0.26    1.92
   0  26   0    0.30    2.39
   0 -26   0    1.11    0.90
   0 -28   0  943.45   35.83
   0 -28   0  952.03   36.77
   0  28   0  968.87   37.92
   0 -28   0  978.81   34.29
   0 -28   0 1009.35   37.58
   0 -30   0    0.30    1.79
   0 -30   0    0.38    0.94
   0 -30   0    0.98    2.05
   0  30   0    0.77    2.56
   0 -32   0   24.99    3.33
   0  32   0   27.34    4.18
   0 -32   0   30.11    1.96
   0 -32   0   29.05    4.01
   0 -34   0    2.64    2.13
   0 -34   0    0.64    1.62
   0  34   0   -0.47    2.73
   0 -34   0   -1.54    2.43
   0 -34   0   -0.47    1.11
   0 -36   0  980.18   39.45
   0 -36   0 1058.06   39.50
   0 -36   0  997.92   36.13
   0 -36   0 1057.98   36.17
   0 -36   0 1002.19   36.13
   0 -36   0 1009.61   36.13
   0 -36   0 1003.98   40.22
   0 -36   0 1014.09   36.17
   0  36   0 1037.63   41.37
   0 -38   0   -0.43    2.47
   0 -38   0    0.60    1.11
   0  38   0    2.13    2.86
   0 -38   0   -0.17    1.24
   0 -38   0    0.09    0.94
   0 -38   0    0.34    0.90
   0 -38   0    1.02    1.15
   0 -38   0    0.09    0.90
   0 -38   0    0.09    1.02
   0 -38   0    0.73    1.11
   0 -38   0    0.90    1.11
   0 -38   0    1.07    1.66
   0 -40   0  644.84   26.83
   0 -40   0  651.32   23.54
   0 -40   0  659.64   27.98
   0 -40   0  665.99   23.54
   0  40   0  658.61   29.09
   0 -40   0  623.30   23.25
   0 -40   0  614.17   23.20
   0 -40   0  666.03   23.54
   0 -40   0  623.47   23.25
   0 -40   0  676.48   23.54
   0 -40   0  642.32   23.46
   0 -40   0  650.30   23.46
   0 -40   0  678.70   23.37
   0 -40   0  643.56   23.25
   0 -42   0    0.38    1.79
   0 -42   0   -0.43    1.02
   0 -42   0    0.73    1.19
   0 -42   0    0.47    0.94
   0  42   0   -0.60    2.86
   0 -42   0   -0.47    2.52
   0 -42   0    1.58    1.32
   0 -42   0    0.09    1.19
   0 -42   0    1.32    1.19
   0 -42   0    0.90    1.24
   0 -42   0   -0.09    1.15
   0 -42   0    0.68    0.98
   0 -42   0    0.51    0.98
   0 -44   0  102.33    4.78
   0 -44   0  100.58    7.12
   0 -44   0   86.20    7.46
   0  44   0  101.30    8.83
   0 -44   0  104.67    4.69
   0 -44   0   97.21    4.44
   0 -44   0  102.84    4.73
   0 -44   0  106.29    4.69
   0 -44   0  101.43    4.69
   0 -44   0   98.40    4.69
   0 -44   0  102.28    4.48
   0 -44   0   99.94    4.39
   0 -46   0    1.54    1.19
   0 -46   0    0.68    1.19
   0 -46   0    0.21    0.98
   0 -46   0    1.15    1.19
   0 -46   0    0.17    1.15
   0 -46   0    0.26    1.15
   0 -46   0    1.02    1.15
   0 -46   0    0.34    0.94
   0 -48   0  865.61   30.45
   0 -48   0  805.30   30.07
   0 -48   0  841.47   30.37
   0 -48   0  849.79   30.41
   0 -48   0  870.60   30.37
   0 -48   0  864.80   30.41
   0 -48   0  863.52   30.45
   0 -50   0    1.66    1.15
   0 -50   0    1.11    1.07
   0 -50   0   -0.30    1.11
   0 -50   0    1.11    1.11
   0 -50   0    0.09    1.07
   0 -50   0   -0.17    1.11
   0 -52   0  455.16   16.29
   0 -52   0  420.95   16.12
   0 -52   0  442.79   16.25
   0 -52   0  448.63   16.25
   0 -52   0  448.84   16.21
   0 -52   0  451.49   16.29
   0 -54   0   -0.47    0.81
   0 -54   0    0.13    0.94
   0 -54   0   -0.17    0.94
   0 -54   0    0.17    0.85
   0 -54   0    0.68    0.85
   0 -54   0    2.00    0.98
   0 -56   0   18.94    1.36
   0 -56   0   17.79    1.32
   0 -56   0   15.95    1.24
   0 -56   0   19.24    1.54
   0 -58   0    0.47    0.73
   0 -58   0    0.43    0.51
   0 -58   0   -0.47    0.60
   0 -58   0   -0.09    0.51
   0 -58   0    1.11    0.60
   0 -60   0   11.94    0.90
   0 -60   0   11.39    0.77
  -2   0   0    1.41    0.51
   2   0   0   -0.13    0.60
   2  -2   0   68.59    2.82
   2   2   0   70.76    2.73
  -2  -2   0   64.71    2.77
  -2   2   0   62.91    2.52
  -2  -2   0   61.80    2.43
   2   2   0   64.36    2.47
   2  -2   0   60.78    2.43
  -2  -4   0   29.30    1.75
   2  -4   0   34.93    1.83
   2  -4   0   30.63    1.62
  -2  -4   0   30.07    1.62
  -2  -6   0 1027.31   35.19
  -2  -6   0  999.97   35.10
   2  -6   0  962.26   35.06
  -2  -8   0 4405.72  151.89
   2  -8   0 4343.66  151.89
  -2 -10   0    1.41    0.64
   2 -10   0    0.85    1.36
  -2 -10   0    4.56    1.79
   2 -10   0    1.28    1.45
  -2 -12   0   47.13    3.24
   2 -12   0   53.40    3.28
   2 -12   0   48.45    3.28
  -2 -12   0   56.69    3.58
  -2 -14   0  709.03   25.76
   2 -14   0  704.00   26.19
  -2 -14   0  719.73   25.98
   2  14   0  709.54   26.32
  -2 -14   0  716.11   26.23
  -2  14   0  719.78   26.36
   2 -14   0  679.77   26.23
  -2 -16   0 3595.69  125.87
  -2 -16   0 3675.83  126.04
   2 -16   0 3555.89  126.30
  -2 -16   0 3571.93  126.38
  -2  16   0 3547.53  126.51
   2  16   0 3627.08  126.51
   2 -16   0 3644.36  126.47
   2 -18   0  637.33   24.53
  -2 -18   0  653.49   24.18
  -2 -18   0  657.46   24.27
   2 -18   0  645.26   24.74
   2  18   0  650.81   24.87
  -2  18   0  656.99   24.95
  -2 -18   0  633.23   24.65
  -2 -20   0 4360.55  152.87
   2 -20   0 4372.32  153.30
  -2 -20   0 4451.57  152.96
   2 -20   0 4344.60  153.51
  -2  20   0 4398.68  153.72
   2  20   0 4328.01  153.64
  -2 -20   0 4335.68  153.47
   2 -22   0  435.71   17.83
  -2 -22   0  428.75   17.36
  -2 -22   0  454.34   17.45
   2  22   0  440.10   18.26
   2 -22   0  440.35   18.09
  -2 -22   0  432.12   17.96
  -2  22   0  439.93   18.34
  -2 -24   0  224.78   10.02
   2 -24   0  215.66   10.49
  -2 -24   0  228.37    9.98
  -2 -24   0  217.70    8.23
   2  24   0  219.71   10.83
  -2  24   0  216.68   10.88
   2 -24   0  216.51    8.19
  -2 -24   0  230.07   10.75
   2 -24   0  211.60   10.54
   2 -26   0  411.69   17.66
  -2 -26   0  406.70   17.19
  -2 -26   0  427.81   17.15
  -2 -26   0  407.51   15.18
  -2  26   0  439.54   18.51
   2 -26   0  427.39   15.23
   2 -26   0  425.55   17.96
   2  26   0  436.17   18.43
  -2 -26   0  418.81   17.91
   2 -28   0  496.36   20.52
  -2 -28   0  497.77   20.05
  -2 -28   0  489.53   19.79
   2 -28   0  536.84   20.64
  -2 -28   0  476.01   17.70
   2 -28   0  494.65   17.74
  -2  28   0  509.41   21.41
   2  28   0  496.83   21.24
  -2 -28   0  474.22   20.56
   2 -28   0  495.55   20.77
   2 -30   0  184.52    9.85
  -2 -30   0  186.18    9.43
   2 -30   0  194.37    9.85
  -2 -30   0  194.12    9.30
   2 -30   0  177.52    9.98
   2 -30   0  184.31    7.29
  -2 -30   0  188.61   10.15
   2  30   0  179.74   10.45
  -2  30   0  184.69   10.75
  -2 -30   0  185.29    7.29
  -2 -32   0 1435.89   54.08
  -2 -32   0 1462.25   54.51
   2 -32   0 1421.47   55.07
   2 -32   0 1584.24   55.28
   2 -32   0 1457.38   51.70
   2  32   0 1462.25   56.13
  -2  32   0 1537.27   56.56
  -2 -32   0 1478.33   51.70
   2 -32   0 1477.90   55.45
  -2 -32   0 1470.18   55.41
  -2 -34   0   49.14    2.64
   2 -34   0   47.81    2.64
  -2 -34   0   38.60    3.80
   2 -34   0   50.84    4.61
  -2 -34   0   43.72    4.35
  -2 -34   0   46.15    2.60
  -2 -34   0   47.64    2.52
   2 -34   0   47.81    2.69
  -2 -34   0   46.24    2.64
   2 -34   0   45.17    2.56
  -2 -34   0   51.23    2.64
  -2 -34   0   45.08    2.64
  -2  34   0   46.11    5.54
   2 -34   0   44.19    4.82
  -2 -34   0   46.19    4.95
   2 -34   0   44.79    2.64
   2  34   0   47.69    5.25
  -2 -36   0  473.58   19.07
  -2 -36   0  427.56   16.21
  -2 -36   0  429.14   19.02
   2 -36   0  426.71   16.21
   2 -36   0  476.44   19.83
  -2  36   0  450.80   21.07
   2 -36   0  442.91   20.09
   2 -36   0  450.85   16.29
  -2 -36   0  442.32   16.25
   2  36   0  442.10   20.90
  -2 -36   0  463.47   20.22
   2 -36   0  429.22   16.17
   2 -36   0  464.92   16.25
   2 -36   0  434.04   16.08
  -2 -36   0  446.71   16.29
   2 -36   0  438.01   16.25
  -2 -36   0  435.71   16.17
  -2 -36   0  445.64   16.17
  -2 -36   0  445.86   16.25
  -2 -36   0  440.06   16.25
   2 -36   0  447.22   16.21
   2 -36   0  439.07   16.17
   2 -36   0  421.76   16.12
  -2 -36   0  437.75   16.21
   2 -36   0  440.01   16.29
   2 -36   0  454.30   16.21
   2 -36   0  420.65   16.00
  -2 -36   0  420.31   16.04
  -2 -38   0   10.71    2.52
   2 -38   0    7.00    2.35
  -2 -38   0   10.15    2.35
   2 -38   0    8.27    2.86
  -2 -38   0   10.88    1.49
  -2  38   0    8.15    3.54
   2 -38   0    7.55    1.45
  -2 -38   0    7.72    2.73
   2 -38   0    9.21    1.41
   2  38   0    8.36    3.37
  -2 -38   0   11.39    1.45
   2 -38   0    8.53    1.24
   2 -38   0    8.91    1.36
   2 -38   0   10.79    1.49
   2 -38   0    9.90    1.32
  -2 -38   0   11.35    1.45
   2 -38   0    8.87    1.45
  -2 -38   0    8.91    1.32
  -2 -38   0    8.36    1.45
  -2 -38   0    9.94    1.45
   2 -38   0   10.92    1.45
   2 -38   0    8.87    1.36
   2 -38   0   10.28    1.49
   2 -38   0    9.09    1.32
   2 -38   0    8.83    1.24
   2 -38   0    8.36    1.41
  -2 -38   0    9.47    1.28
  -2 -40   0  160.51    9.09
   2 -40   0  150.40    9.51
  -2 -40   0  163.96    6.74
   2 -40   0  162.21    6.74
   2 -40   0  171.55   10.41
  -2 -40   0  163.53    6.74
  -2  40   0  175.60   11.43
  -2 -40   0  161.78   10.07
   2  40   0  161.10   10.88
   2 -40   0  160.63    6.74
   2 -40   0  162.30    6.70
   2 -40   0  160.21    6.65
   2 -40   0  157.48    6.40
   2 -40   0  150.91    6.44
   2 -40   0  158.29    6.74
  -2 -40   0  159.91    6.74
  -2 -40   0  155.94    6.53
   2 -40   0  154.28    6.57
  -2 -40   0  159.52    6.65
   2 -40   0  163.83    6.78
   2 -40   0  162.25    6.70
  -2 -40   0  159.69    6.61
  -2 -40   0  168.05    6.74
   2 -40   0  161.27    6.65
  -2 -40   0  156.79    6.48
   2 -40   0  168.61    6.70
   2 -40   0  153.21    6.44
   2 -42   0   89.49    7.08
   2 -42   0   91.07    4.39
  -2 -42   0   97.59    4.48
   2  42   0   91.92    8.32
  -2  42   0   86.25    8.19
  -2 -42   0   88.98    7.34
   2 -42   0   90.81    7.42
   2 -42   0   98.79    4.44
   2 -42   0   97.93    4.14
   2 -42   0   91.79    4.31
   2 -42   0   83.47    4.09
  -2 -42   0  100.75    4.52
   2 -42   0   93.97    4.48
  -2 -42   0   92.64    4.27
   2 -42   0   92.81    4.52
  -2 -42   0   92.47    4.39
  -2 -42   0   93.75    4.44
   2 -42   0   91.75    4.31
  -2 -42   0   96.99    4.35
   2 -42   0   89.96    4.31
   2 -42   0   94.48    4.44
   2 -42   0   91.83    4.14
   2 -42   0   95.16    4.35
  -2 -42   0   90.64    4.18
   2 -44   0    8.23    2.47
   2 -44   0   12.50    3.11
  -2  44   0    9.09    3.63
  -2 -44   0   10.92    2.94
  -2 -44   0    9.90    1.54
   2  44   0   15.65    4.05
   2 -44   0   11.35    1.62
   2 -44   0    9.34    1.24
   2 -44   0    8.53    1.41
   2 -44   0   10.79    1.54
   2 -44   0    7.93    1.24
  -2 -44   0   10.19    1.54
   2 -44   0    9.21    1.45
  -2 -44   0    7.81    1.28
  -2 -44   0   10.62    1.45
  -2 -44   0    9.51    1.49
   2 -44   0    8.74    1.32
   2 -44   0   13.22    1.71
   2 -44   0   10.49    1.45
  -2 -44   0   10.36    1.58
   2 -44   0    7.89    1.45
   2 -44   0    8.23    1.41
  -2 -44   0    7.51    1.19
   2 -44   0    9.30    1.28
   2 -46   0  171.77    7.25
  -2 -46   0  181.92    7.25
  -2 -46   0  181.28    7.25
   2 -46   0  170.96    7.12
  -2 -46   0  171.89    7.04
   2 -46   0  162.08    7.00
   2 -46   0  168.52    6.87
   2 -46   0  183.11    7.25
  -2 -46   0  178.68    7.25
  -2 -46   0  172.79    6.95
  -2 -46   0  184.73    7.25
  -2 -46   0  176.71    7.12
   2 -46   0  178.72    7.25
   2 -46   0  173.26    7.04
  -2 -46   0  176.20    7.21
   2 -46   0  179.61    7.29
   2 -46   0  182.39    7.17
  -2 -46   0  164.47    6.82
   2 -46   0  172.28    7.08
   2 -48   0   93.07    4.35
  -2 -48   0   97.46    4.44
  -2 -48   0   97.72    4.39
  -2 -48   0   91.92    4.18
   2 -48   0   93.03    4.31
  -2 -48   0   93.84    4.39
   2 -48   0   96.31    4.44
  -2 -48   0  101.30    4.44
   2 -48   0   82.41    4.09
   2 -48   0   93.28    4.44
  -2 -48   0   97.16    4.39
   2 -48   0   99.30    4.44
  -2 -48   0   90.60    4.27
   2 -48   0   96.44    4.31
   2 -48   0   92.77    4.22
   2 -50   0    2.69    1.11
  -2 -50   0    2.13    1.07
   2 -50   0    0.85    1.02
  -2 -50   0    2.99    1.11
   2 -50   0    1.96    1.15
  -2 -50   0    2.26    1.07
  -2 -50   0    1.66    1.07
  -2 -50   0    1.75    1.02
  -2 -50   0    2.00    1.11
   2 -50   0    1.62    1.19
   2 -50   0    1.66    1.02
   2 -50   0    1.88    1.15
   2 -50   0    1.66    0.94
   2 -50   0    0.73    0.94
   2 -52   0    2.00    1.19
  -2 -52   0    1.71    0.98
   2 -52   0    1.24    0.94
  -2 -52   0    1.41    1.02
   2 -52   0    1.79    0.98
   2 -52   0    2.86    1.11
  -2 -52   0    1.62    0.90
   2 -52   0    3.20    1.15
  -2 -52   0    1.45    1.02
  -2 -52   0    3.54    1.07
  -2 -52   0    1.54    1.02
   2 -52   0    3.03    1.07
   2 -54   0   14.37    1.54
  -2 -54   0   13.22    1.24
   2 -54   0   14.29    1.36
  -2 -54   0   12.54    1.32
   2 -54   0   14.12    1.36
  -2 -54   0   13.52    1.19
  -2 -54   0   15.48    1.32
  -2 -54   0   15.06    1.32
  -2 -54   0   16.04    1.36
   2 -54   0   14.76    1.32
   2 -56   0   15.44    1.36
  -2 -56   0   13.39    1.07
   2 -56   0   13.09    1.15
  -2 -56   0   12.88    1.15
   2 -56   0   12.58    1.15
  -2 -56   0   11.43    0.94
   2 -56   0   12.20    1.15
  -2 -56   0   12.45    1.11
  -2 -56   0   14.25    1.19
   2 -56   0   14.20    1.15
  -2 -56   0   13.99    1.15
  -2 -58   0    0.04    0.68
   2 -58   0   -0.13    0.73
   2 -58   0   -0.21    0.55
  -2 -58   0   -0.09    0.60
   2 -58   0   -0.30    0.60
   2 -58   0    0.47    0.60
  -2 -58   0    0.73    0.60
   2 -58   0    0.04    0.55
   2 -60   0   72.60    2.82
  -2 -60   0   70.76    2.77
  -2 -60   0   64.92    2.69
  -4   0   0 4220.05  148.86
   4   0   0 4377.53  148.99
  -4   2   0    6.18    1.02
   4   2   0    5.29    1.19
   4  -2   0    7.08    1.28
  -4  -2   0    5.67    1.36
   4  -4   0 1001.55   33.82
  -4  -4   0 1013.36   33.87
  -4   4   0  958.17   33.23
  -4  -4   0  965.63   33.06
  -4   4   0  895.08   33.10
   4   4   0  936.59   33.06
   4  -4   0  933.17   33.06
  -4   6   0 5571.70  196.08
  -4  -6   0 5960.48  196.97
   4  -6   0 5918.77  196.93
   4   6   0 5730.88  196.38
   4  -6   0 5558.35  196.33
  -4   6   0 5496.58  196.38
  -4  -6   0 5779.63  196.29
  -4  -8   0  306.12   11.47
  -4   8   0  279.81   10.28
   4  -8   0  314.48   11.47
  -4  -8   0  285.44   10.88
  -4   8   0  278.31   10.96
   4  -8   0  283.90   10.88
   4   8   0  293.16   10.96
   4 -10   0  952.03   31.39
  -4  10   0  819.16   29.86
  -4 -10   0  912.06   31.31
  -4 -10   0  882.12   30.84
   4 -10   0  887.58   30.92
   4  10   0  884.76   30.92
  -4  10   0  856.52   30.92
   4 -12   0 3819.88  124.76
  -4 -12   0 3538.15  124.59
   4 -12   0 3415.69  124.25
  -4 -12   0 3586.39  124.25
   4  12   0 3531.37  124.33
  -4  12   0 3524.16  124.38
  -4 -14   0    9.43    0.77
   4 -14   0    8.57    1.71
  -4 -14   0    9.38    1.71
  -4  14   0    9.17    1.92
   4 -14   0   10.75    1.92
   4  14   0    7.42    1.83
   4 -16   0 1544.82   53.32
  -4 -16   0 1458.49   52.85
   4  16   0 1474.10   53.06
   4 -16   0 1459.56   52.93
  -4  16   0 1444.20   53.10
  -4 -18   0  934.03   34.42
  -4 -18   0  941.45   35.10
  -4 -18   0  933.81   35.06
   4  18   0  959.66   35.32
  -4  18   0  980.56   35.45
   4 -18   0  960.64   35.19
  -4 -20   0    0.13    1.24
  -4 -20   0    0.21    1.88
   4 -20   0   -0.21    1.62
   4 -20   0    2.69    1.79
  -4 -20   0   -0.81    1.66
  -4  20   0    0.47    1.88
   4  20   0    0.21    1.88
  -4 -22   0   27.64    3.03
  -4 -22   0   26.27    2.52
   4 -22   0   29.30    3.20
   4  22   0   28.32    3.33
  -4  22   0   25.21    3.37
   4 -22   0   28.45    3.16
  -4 -22   0   25.38    3.03
  -4 -24   0  862.28   31.35
   4 -24   0  786.62   31.52
  -4 -24   0  856.65   30.71
  -4 -24   0  831.53   31.48
   4 -24   0  794.12   28.83
  -4  24   0  836.73   32.03
   4  24   0  823.25   31.78
   4 -24   0  800.39   31.48
  -4 -24   0  825.73   28.88
  -4 -26   0  375.39   16.17
  -4  26   0  404.23   17.06
   4 -26   0  371.73   13.52
   4  26   0  365.75   16.55
   4 -26   0  373.18   16.29
  -4 -26   0  366.48   13.52
  -4 -26   0  385.97   16.00
   4 -26   0  379.10   16.34
   4 -26   0  390.28   16.42
  -4 -26   0  379.27   15.40
   4  26   0  365.50   13.39
  -4 -26   0  365.71   13.35
  -4  28   0  895.64   34.72
   4 -28   0  878.36   33.95
  -4 -28   0  862.11   33.74
  -4 -28   0  869.19   30.75
   4  28   0  878.75   34.34
   4 -28   0  847.06   30.71
   4 -28   0  921.78   34.17
  -4 -28   0  860.28   32.84
  -4 -28   0  903.49   33.57
  -4 -28   0  851.36   30.54
   4  28   0  886.25   30.63
   4  30   0  156.37    9.13
  -4  30   0  166.43    9.55
   4 -30   0  141.69    5.80
  -4 -30   0  148.60    8.53
   4 -30   0  138.84    8.45
  -4 -30   0  145.83    5.80
   4 -30   0  157.69    8.70
  -4 -30   0  148.90    8.19
  -4 -30   0  143.53    7.63
  -4 -30   0  135.38    5.50
  -4 -32   0   25.42    1.79
   4 -32   0   30.80    4.05
   4 -32   0   29.09    1.92
  -4 -32   0   23.63    3.50
  -4  32   0   24.70    4.22
   4  32   0   29.47    4.05
  -4 -32   0   25.46    1.54
   4 -32   0   34.04    4.01
  -4 -32   0   27.81    3.41
  -4 -32   0   26.62    3.11
   4 -34   0  165.37    7.00
   4 -34   0  184.26   10.24
  -4 -34   0  172.23    7.00
  -4 -34   0  173.90    9.13
  -4 -34   0  183.50    9.68
  -4  34   0  166.48   10.66
   4 -34   0  183.96   10.28
   4  34   0  181.32   10.71
  -4 -34   0  166.90    9.85
   4 -34   0  175.86    7.04
  -4 -34   0  173.43    7.00
   4 -34   0  175.22    7.04
  -4 -34   0  178.08    7.21
   4  34   0  172.06    7.08
   4 -34   0  172.79    7.12
   4 -34   0  169.55    6.95
   4 -34   0  171.98    7.04
  -4 -34   0  166.73    7.08
  -4 -34   0  183.75    7.08
  -4 -34   0  171.34    7.04
   4 -34   0  178.76    7.17
  -4 -34   0  177.65    7.12
   4 -34   0  167.07    7.04
  -4 -34   0  175.05    7.04
   4 -34   0  176.16    7.00
   4 -34   0  170.02    7.00
   4 -34   0  184.52    7.12
  -4 -36   0   73.79    3.58
   4 -36   0   75.11    3.63
  -4 -36   0   69.65    5.63
   4 -36   0   71.23    6.01
  -4 -36   0   67.52    5.37
  -4  36   0   66.03    6.87
  -4 -36   0   71.44    3.54
   4  36   0   80.06    6.95
  -4 -36   0   69.14    5.97
   4 -36   0   77.12    3.63
   4 -36   0   60.27    5.84
   4 -36   0   77.07    3.71
   4  36   0   72.60    3.63
   4 -36   0   73.88    3.58
   4 -36   0   75.54    3.54
   4 -36   0   68.16    3.63
  -4 -36   0   72.43    3.71
  -4 -36   0   73.96    3.63
  -4 -36   0   73.58    3.63
   4 -36   0   74.94    3.58
   4 -36   0   70.93    3.63
  -4 -36   0   72.30    3.71
   4 -36   0   75.37    3.75
  -4 -36   0   73.41    3.63
   4 -36   0   70.98    3.63
  -4 -36   0   70.51    3.50
   4 -36   0   84.62    3.80
   4 -36   0   74.73    3.50
  -4 -38   0   45.30    2.64
   4 -38   0   46.88    2.69
   4 -38   0   45.64    4.95
  -4 -38   0   50.46    4.73
   4 -38   0   43.29    5.08
  -4  38   0   53.19    6.14
   4  38   0   40.35    5.42
  -4 -38   0   44.10    4.91
   4  38   0   39.92    2.60
   4 -38   0   44.27    2.73
   4 -38   0   42.74    2.64
   4 -38   0   42.31    2.47
  -4 -38   0   47.86    2.82
   4 -38   0   42.35    2.69
  -4 -38   0   47.09    2.69
  -4 -38   0   45.77    2.60
   4 -38   0   41.59    2.52
  -4 -38   0   43.72    2.73
   4 -38   0   40.39    2.60
   4 -38   0   40.52    2.60
  -4 -38   0   39.84    2.60
   4 -38   0   43.59    2.73
   4 -38   0   47.77    2.73
   4 -38   0   42.06    2.43
  -4 -38   0   43.59    2.52
   4 -40   0 1105.28   44.19
   4 -40   0 1115.94   39.84
  -4 -40   0 1125.33   39.80
   4 -40   0 1095.26   44.10
   4  40   0 1092.10   45.08
  -4 -40   0 1074.40   43.85
  -4  40   0 1186.28   46.15
   4 -40   0 1114.24   39.92
   4  40   0 1115.99   39.84
   4 -40   0 1131.81   39.84
   4 -40   0 1098.50   39.67
   4 -40   0 1134.33   39.92
  -4 -40   0 1143.20   39.92
  -4 -40   0 1109.97   39.80
  -4 -40   0 1136.72   39.92
  -4 -40   0 1154.50   39.88
   4 -40   0 1137.23   39.88
   4 -40   0 1146.06   39.75
   4 -40   0 1133.35   39.88
   4 -40   0 1131.09   40.01
   4 -40   0 1151.69   39.92
   4 -40   0 1073.67   39.58
  -4 -40   0 1075.12   39.63
  -4 -42   0  432.63   16.29
   4 -42   0  448.42   16.38
   4 -42   0  430.97   20.30
  -4 -42   0  407.51   19.92
   4  42   0  435.49   21.28
   4 -42   0  426.15   20.26
  -4  42   0  472.39   22.18
   4 -42   0  436.09   16.42
   4  42   0  430.46   16.29
   4 -42   0  441.76   16.34
   4 -42   0  428.62   16.17
  -4 -42   0  455.28   16.46
   4 -42   0  439.80   16.42
  -4 -42   0  445.69   16.34
  -4 -42   0  441.04   16.38
   4 -42   0  440.18   16.42
  -4 -42   0  447.90   16.21
   4 -42   0  449.65   16.55
   4 -42   0  455.07   16.29
  -4 -42   0  443.26   16.42
   4 -42   0  419.97   16.34
   4 -42   0  431.95   16.08
  -4 -42   0  427.22   16.12
   4 -42   0  449.57   16.42
  -4 -44   0   68.80    3.50
   4 -44   0   68.89    3.50
   4 -44   0   56.30    5.76
  -4 -44   0   63.21    6.06
   4 -44   0   46.11    5.46
   4  44   0   62.44    6.70
  -4  44   0   76.61    7.51
   4 -44   0   68.97    3.50
   4  44   0   65.94    3.37
   4 -44   0   66.75    3.58
   4 -44   0   66.54    3.28
  -4 -44   0   67.39    3.54
   4 -44   0   72.81    3.63
  -4 -44   0   67.44    3.41
  -4 -44   0   67.95    3.50
   4 -44   0   67.73    3.54
  -4 -44   0   68.37    3.58
   4 -44   0   68.37    3.58
   4 -44   0   67.48    3.63
   4 -44   0   65.35    3.37
  -4 -44   0   67.48    3.33
   4 -44   0   67.86    3.20
   4 -44   0   69.91    3.58
  -4 -44   0   69.74    3.33
   4 -46   0   75.33    3.80
  -4 -46   0   82.07    3.84
   4 -46   0   70.85    3.71
   4 -46   0   72.89    3.80
   4 -46   0   83.39    4.14
   4 -46   0   73.24    3.54
  -4 -46   0   79.80    3.92
   4 -46   0   79.16    3.88
  -4 -46   0   77.42    3.71
  -4 -46   0   78.35    3.88
  -4 -46   0   80.23    3.84
   4 -46   0   81.60    3.92
   4 -46   0   77.54    3.80
  -4 -46   0   77.63    3.63
   4 -46   0   79.89    4.01
   4 -46   0   77.33    3.84
   4 -48   0   48.92    2.69
  -4 -48   0   46.58    2.64
   4 -48   0   44.19    2.60
   4 -48   0   52.98    2.99
  -4 -48   0   49.73    2.77
   4 -48   0   48.88    2.77
  -4 -48   0   42.91    2.47
   4 -48   0   44.49    2.60
   4 -48   0   47.22    2.82
  -4 -48   0   45.08    2.64
  -4 -48   0   44.79    2.47
  -4 -48   0   47.30    2.73
   4 -48   0   48.58    2.73
  -4 -50   0   11.30    1.32
  -4 -50   0   12.03    1.41
   4 -50   0   13.22    1.66
  -4 -50   0    9.55    1.28
   4 -50   0   12.24    1.36
   4 -50   0   10.45    1.41
  -4 -50   0   12.41    1.45
   4 -50   0    9.13    1.28
   4 -50   0   11.39    1.58
  -4 -50   0   11.39    1.45
  -4 -50   0   10.54    1.19
  -4 -50   0   12.54    1.41
   4 -50   0   12.03    1.41
   4 -52   0  102.37    4.48
  -4 -52   0   96.95    4.14
  -4 -52   0   95.25    4.22
   4 -52   0   98.02    4.22
  -4 -52   0   86.33    3.88
  -4 -52   0  101.39    4.22
   4 -52   0   89.66    4.01
  -4 -52   0   98.74    4.18
   4 -52   0   94.39    4.31
  -4 -52   0   99.25    4.14
   4 -52   0   96.10    4.18
   4 -54   0   25.93    1.79
  -4 -54   0   21.45    1.45
   4 -54   0   22.90    1.66
   4 -54   0   17.91    1.36
   4 -54   0   25.68    1.62
  -4 -54   0   23.80    1.62
  -4 -54   0   23.84    1.54
   4 -54   0   22.01    1.66
  -4 -54   0   24.87    1.62
   4 -54   0   24.27    1.58
  -4 -54   0   21.03    1.45
   4 -56   0   47.77    2.39
   4 -56   0   43.29    2.18
  -4 -56   0   42.27    2.00
  -4 -56   0   46.36    2.22
   4 -56   0   46.66    2.22
  -4 -56   0   45.68    2.13
   4 -56   0   44.06    2.26
  -4 -56   0   45.08    2.18
   4 -56   0   45.17    2.13
  -4 -56   0   45.64    2.13
  -4 -58   0   24.48    1.28
   4 -58   0   26.57    1.45
  -4 -58   0   25.85    1.41
   4 -58   0   24.87    1.36
   4 -60   0    2.43    0.47
  -4 -60   0    1.02    0.38
  -6   0   0    3.63    1.28
   6   0   0    4.39    1.41
  -6  -2   0 5086.56  179.14
  -6   2   0 5030.51  178.85
   6   2   0 5436.06  179.27
   6  -2   0 5112.66  179.27
  -6  -4   0 1036.65   36.17
  -6   4   0  971.31   35.45
   6  -4   0 1011.36   36.17
   6  -6   0  329.28   11.90
  -6  -6   0  343.36   11.86
   6   6   0  326.43   11.94
  -6   6   0  311.80   11.99
  -6   6   0  333.76   12.28
   6  -6   0  358.20   13.35
  -6  -6   0  347.41   13.31
  -6  -8   0  989.05   33.53
  -6   8   0  914.45   33.65
   6  -8   0  938.72   33.53
   6   8   0  939.27   33.61
   6  -8   0  972.84   34.76
  -6  -8   0 1041.85   34.89
  -6   8   0  922.42   33.40
  -6  10   0 3417.82  119.77
   6  10   0 3499.46  119.77
  -6 -10   0 3678.31  119.64
   6 -10   0 3523.99  119.64
  -6 -10   0 3713.54  120.79
   6 -10   0 3765.96  120.84
  -6  10   0 3194.75  118.92
   6 -12   0    5.50    1.36
  -6 -12   0    7.68    1.36
   6  12   0    8.06    1.54
  -6  12   0    6.53    1.54
  -6 -12   0    7.00    2.00
   6 -12   0    8.10    1.96
   6  14   0 1996.01   71.32
   6 -14   0 1997.89   71.15
  -6  14   0 1922.01   71.32
  -6 -14   0 2037.05   71.10
  -6 -14   0 2069.25   72.04
   6 -14   0 2098.42   72.13
   6  16   0   64.41    4.14
  -6  16   0   72.55    4.44
   6 -16   0   66.54    4.01
  -6 -16   0   62.23    3.84
   6 -16   0   63.47    4.61
  -6 -16   0   67.09    4.52
   6 -18   0  888.94   32.42
  -6  18   0  895.47   32.80
  -6 -18   0  869.45   32.25
   6  18   0  873.67   32.63
   6  18   0  855.07   30.63
   6 -18   0  909.16   33.23
  -6  20   0  491.24   20.13
   6  20   0  502.54   20.09
  -6 -20   0  492.18   19.66
   6 -20   0  489.19   19.75
   6  20   0  507.11   17.87
  -6 -20   0  481.47   18.98
   6 -20   0  521.01   20.64
  -6  22   0 1703.32   60.06
   6  22   0 1656.92   59.80
   6 -22   0 1611.58   56.99
  -6 -22   0 1679.18   59.37
   6 -22   0 1642.59   59.42
  -6 -22   0 1580.52   56.99
   6  22   0 1665.75   57.11
  -6 -22   0 1650.73   57.07
   6 -22   0 1737.75   60.35
  -6 -22   0 1662.33   58.52
  -6  24   0  143.10    8.62
   6  24   0  163.11    8.70
   6 -24   0  163.87    8.36
  -6 -24   0  167.03    8.27
   6 -24   0  157.65    6.10
  -6 -24   0  155.60    6.06
  -6 -24   0  156.50    6.10
   6  24   0  155.73    6.14
  -6 -24   0  149.12    7.38
  -6 -24   0  159.48    8.57
   6 -24   0  157.86    8.87
  -6 -26   0 2790.14   99.89
   6 -26   0 2771.71  100.07
   6 -26   0 2767.14   97.12
  -6  26   0 2912.25  101.00
  -6 -26   0 2756.82   97.08
   6  26   0 2831.55  100.58
  -6 -26   0 2828.35   97.08
   6  26   0 2808.69   97.16
  -6 -26   0 2724.53   98.87
  -6 -26   0 2925.13  100.53
  -6 -28   0   29.05    1.83
   6  28   0   26.70    3.71
  -6  28   0   27.51    4.01
  -6 -28   0   29.69    3.58
   6 -28   0   30.24    1.92
   6 -28   0   25.85    3.41
  -6 -28   0   32.46    1.88
   6  28   0   33.27    1.92
  -6 -28   0   29.26    3.84
   6 -28   0   30.45    1.88
  -6 -28   0   28.28    1.79
  -6 -28   0   30.28    2.99
   6 -30   0  357.61   13.69
   6  30   0  372.79   13.44
  -6 -30   0  366.65   13.39
   6 -30   0  338.33   16.25
   6  30   0  373.52   17.10
  -6 -30   0  357.61   16.29
  -6 -30   0  355.82   13.44
   6 -30   0  371.30   13.48
  -6  30   0  391.00   17.62
   6 -30   0  370.66   13.61
   6 -30   0  368.61   13.69
  -6 -30   0  401.58   17.02
   6 -30   0  359.18   13.48
  -6 -30   0  360.98   13.44
  -6 -32   0  224.02   11.52
   6 -32   0  209.56    8.36
  -6 -32   0  206.19    8.32
   6 -32   0  214.63   11.86
  -6  32   0  227.77   12.37
   6  32   0  217.70   11.94
   6 -32   0  212.80    8.36
   6 -32   0  223.72   11.52
  -6 -32   0  224.10    8.40
  -6 -32   0  226.40   11.30
   6 -32   0  218.73    8.66
   6 -32   0  207.51    8.45
   6  32   0  216.17    8.62
   6 -32   0  213.86    8.45
   6 -32   0  216.68    8.53
   6  32   0  219.20    8.32
  -6 -32   0  218.39    8.23
  -6 -32   0  211.05    8.57
  -6 -32   0  213.40    8.57
  -6 -32   0  218.17    8.45
  -6 -32   0  217.02    8.49
   6 -32   0  211.82    8.57
   6 -32   0  218.26    8.62
  -6 -32   0  221.03    8.53
   6 -32   0  222.27    8.53
  -6 -32   0  207.34    8.40
   6 -32   0  225.68    8.66
   6 -32   0  213.69    8.40
   6 -34   0  123.70    8.23
  -6 -34   0  113.46    7.55
   6 -34   0  110.81    4.82
  -6 -34   0  105.23    4.73
  -6  34   0  133.29    8.96
   6  34   0  105.27    7.89
  -6 -34   0  106.51    7.25
   6 -34   0  101.94    7.38
   6 -34   0  112.26    5.08
  -6 -34   0  114.87    5.08
   6  34   0  113.46    5.08
   6 -34   0  106.97    4.91
   6 -34   0  107.32    4.86
   6  34   0  120.97    4.73
  -6 -34   0  109.88    4.61
  -6 -34   0  115.97    5.03
   6 -34   0  112.43    4.99
  -6 -34   0  111.33    4.95
  -6 -34   0  106.04    4.95
  -6 -34   0  117.72    4.95
   6 -34   0  109.06    4.91
   6 -34   0  110.73    5.03
   6 -34   0  109.15    5.03
  -6 -34   0  116.06    4.95
  -6 -34   0  101.13    4.78
   6 -34   0  101.26    4.73
   6 -34   0  112.56    5.03
   6 -34   0  109.19    4.78
  -6 -36   0    5.54    0.98
  -6 -36   0    4.31    2.35
   6 -36   0    9.00    2.69
   6 -36   0    7.04    1.32
   6  36   0    4.18    2.52
  -6  36   0    4.61    2.90
   6 -36   0    5.46    2.43
  -6 -36   0    7.72    1.24
  -6 -36   0    9.34    2.64
   6 -36   0    6.40    1.41
   6 -36   0    7.68    1.36
   6  36   0    5.80    1.41
  -6 -36   0    8.27    1.58
   6 -36   0    6.82    1.36
   6 -36   0    6.18    1.32
  -6 -36   0    7.25    1.45
  -6 -36   0    7.08    1.36
  -6 -36   0    6.74    1.28
  -6 -36   0    6.57    1.41
   6 -36   0    7.51    1.54
   6 -36   0    5.20    1.36
  -6 -36   0    6.31    1.28
   6 -36   0    7.42    1.36
   6 -36   0    5.29    1.28
   6 -36   0    5.72    1.41
  -6 -36   0    6.36    1.32
   6 -36   0    8.10    1.28
   6 -38   0  330.74   16.55
   6 -38   0  318.28   12.28
  -6 -38   0  319.77   12.24
  -6 -38   0  308.51   15.53
   6  38   0  334.92   16.76
  -6 -38   0  318.28   15.57
   6 -38   0  308.17   15.65
  -6  38   0  339.48   17.27
   6  38   0  332.48   12.54
  -6 -38   0  339.22   12.63
   6 -38   0  321.74   12.54
   6 -38   0  310.86   12.37
   6 -38   0  313.84   12.28
   6 -38   0  324.81   12.45
  -6 -38   0  339.78   12.58
  -6 -38   0  338.92   12.45
  -6 -38   0  321.48   12.45
  -6 -38   0  335.17   12.41
  -6 -38   0  322.93   12.41
   6 -38   0  339.69   12.67
  -6 -38   0  316.49   12.50
   6 -38   0  329.80   12.54
   6 -38   0  330.82   12.45
  -6 -38   0  313.55   12.24
   6 -38   0  336.28   12.54
   6 -38   0  318.83   12.16
   6 -40   0  114.70    5.33
   6 -40   0  114.40    8.66
  -6 -40   0  123.10    8.32
  -6 -40   0  119.13    5.33
  -6 -40   0  116.53    8.15
   6 -40   0  112.43    8.23
  -6  40   0  125.27    9.64
   6  40   0  125.36    9.21
   6 -40   0  132.82    5.76
   6  40   0  128.30    5.63
   6 -40   0  123.31    5.50
   6 -40   0  123.44    5.37
   6 -40   0  127.41    5.59
  -6 -40   0  129.41    5.67
  -6 -40   0  128.56    5.50
  -6 -40   0  131.59    5.54
  -6 -40   0  124.46    5.50
   6 -40   0  131.80    5.67
  -6 -40   0  125.23    5.50
  -6 -40   0  128.30    5.63
   6 -40   0  127.36    5.76
   6 -40   0  125.96    5.29
   6 -40   0  125.32    5.63
  -6 -40   0  121.78    5.33
   6 -42   0  246.71   14.20
   6 -42   0  272.21   10.41
  -6 -42   0  262.49   10.32
  -6  42   0  244.53   14.89
   6  42   0  255.79   14.72
   6 -42   0  265.48   13.91
  -6 -42   0  243.98   13.39
   6  42   0  276.10   10.58
   6 -42   0  265.39   10.62
   6 -42   0  274.13   10.36
  -6 -42   0  282.11   10.62
   6 -42   0  269.10   10.54
  -6 -42   0  284.54   10.54
  -6 -42   0  267.05   10.49
  -6 -42   0  271.70   10.49
   6 -42   0  270.85   10.58
  -6 -42   0  268.03   10.58
   6 -42   0  269.10   10.71
   6 -42   0  259.85   10.19
   6 -42   0  283.90   10.66
  -6 -42   0  265.73   10.28
  -6 -44   0    6.01    1.19
   6 -44   0    5.63    1.24
   6  44   0    5.63    1.36
   6 -44   0    7.21    1.58
   6 -44   0    7.42    1.66
  -6 -44   0    5.42    1.32
   6 -44   0    7.29    1.45
  -6 -44   0    5.03    1.32
  -6 -44   0    4.78    1.41
   6 -44   0    5.12    1.45
  -6 -44   0    6.10    1.36
   6 -44   0    6.82    1.45
   6 -44   0    6.23    1.41
  -6 -44   0    5.12    1.11
   6 -46   0   81.13    3.92
  -6 -46   0   83.00    3.88
   6  46   0   83.86    4.05
   6 -46   0   87.06    4.22
   6 -46   0   85.65    4.35
  -6 -46   0   94.73    4.22
   6 -46   0   83.69    4.14
  -6 -46   0   89.40    4.05
  -6 -46   0   91.19    4.09
   6 -46   0   84.37    4.14
  -6 -46   0   84.03    4.14
   6 -46   0   91.58    4.35
   6 -46   0   91.53    4.22
   6 -48   0   41.50    2.30
  -6 -48   0   40.61    2.26
   6  48   0   38.64    2.35
   6 -48   0   39.54    2.60
   6 -48   0   40.95    2.73
  -6 -48   0   38.90    2.47
   6 -48   0   41.37    2.52
  -6 -48   0   42.78    2.39
   6 -48   0   43.08    2.64
  -6 -48   0   42.40    2.43
   6 -48   0   36.55    2.39
  -6 -48   0   41.54    2.56
   6 -48   0   43.85    2.52
   6 -50   0   96.14    4.22
   6  50   0   97.85    4.14
   6 -50   0  100.11    4.52
   6 -50   0  111.84    4.69
   6 -50   0   96.01    4.18
  -6 -50   0   95.80    4.14
   6 -50   0   96.01    4.35
  -6 -50   0   97.55    4.35
  -6 -50   0  100.41    4.39
   6 -50   0   96.31    4.31
   6 -50   0   97.38    4.52
  -6 -50   0   98.02    4.27
   6 -50   0  102.28    4.39
   6 -52   0   48.03    2.47
   6 -52   0   38.09    2.13
  -6 -52   0   43.93    2.30
  -6 -52   0   46.28    2.26
   6 -52   0   44.70    2.56
   6 -52   0   42.91    2.18
  -6 -52   0   44.40    2.13
  -6 -52   0   45.60    2.39
   6 -52   0   44.74    2.35
   6 -52   0   45.85    2.52
  -6 -52   0   47.00    2.39
  -6 -52   0   42.61    2.22
   6 -52   0   38.35    2.22
   6 -52   0   42.65    2.35
   6 -54   0   83.13    3.58
  -6 -54   0   75.97    3.28
   6 -54   0   81.30    3.45
  -6 -54   0   80.53    3.37
   6 -54   0   81.64    3.50
   6 -54   0   71.44    3.20
  -6 -54   0   79.12    3.28
  -6 -54   0   79.55    3.37
   6 -54   0   77.93    3.20
  -6 -54   0   72.21    3.16
  -6 -56   0   25.29    1.41
   6 -56   0   21.63    1.41
  -6 -56   0   22.90    1.24
  -6 -56   0   24.61    1.32
  -6 -56   0   27.60    1.45
   6 -56   0   26.57    1.49
   6 -56   0   28.02    1.62
   6 -58   0    0.34    0.47
  -6 -58   0    0.09    0.43
  -6 -58   0    0.13    0.43
   6 -58   0    0.43    0.55
  -6 -58   0    0.26    0.43
  -8   0   0 3150.13  112.31
   8   0   0 3269.77  112.69
  -8  -2   0  936.20   34.85
   8   2   0  975.78   35.02
   8  -2   0  955.74   35.06
  -8   2   0  948.78   34.51
  -8   4   0   41.25    2.69
  -8  -4   0   37.92    3.11
   8  -4   0   39.50    3.20
  -8   6   0 2035.38   74.13
   8  -6   0 2207.66   75.45
  -8  -6   0 2188.93   75.37
  -8  -8   0   17.91    2.60
  -8   8   0   15.57    1.49
   8  -8   0   19.02    2.60
   8  10   0 1223.39   40.09
   8 -10   0 1087.24   40.05
   8  10   0 1094.57   40.05
  -8 -10   0 1203.98   42.27
   8 -10   0 1225.01   42.40
   8  12   0  186.99    7.00
   8 -12   0  182.51    7.34
  -8  12   0  173.90    7.51
   8  12   0  177.99    7.38
  -8 -12   0  192.88    9.13
   8 -12   0  194.71    9.17
   8  14   0  391.77   14.29
  -8 -14   0  406.57   14.93
   8  14   0  386.48   15.10
  -8  14   0  379.87   15.23
   8 -14   0  390.58   14.93
   8 -14   0  413.57   16.76
  -8 -14   0  408.36   16.68
   8  16   0   80.10    3.58
   8 -16   0   84.92    4.44
  -8 -16   0   89.40    4.35
  -8  16   0   78.82    4.61
   8  16   0   79.21    4.52
   8 -16   0   84.33    5.72
  -8 -16   0   87.99    5.72
   8  18   0 1524.44   53.62
  -8 -18   0 1569.99   54.85
   8 -18   0 1483.49   54.85
   8  18   0 1521.49   55.24
  -8  18   0 1510.36   55.36
  -8 -18   0 1626.51   56.64
   8 -18   0 1550.84   56.69
   8  20   0  383.33   14.08
  -8  20   0  392.50   16.12
   8  20   0  389.81   16.00
   8 -20   0  370.57   15.48
  -8 -20   0  394.72   15.53
  -8 -20   0  380.81   16.89
   8 -20   0  396.55   17.23
   8  22   0  915.68   31.78
  -8 -22   0  896.06   31.73
   8 -22   0  851.15   33.48
  -8 -22   0  889.67   33.44
  -8  22   0  879.13   34.17
   8  22   0  872.90   33.95
  -8 -22   0  916.96   35.02
   8 -22   0  920.76   35.40
  -8 -24   0   92.94    4.01
   8  24   0   91.24    4.01
  -8 -24   0   95.76    5.59
  -8  24   0   94.43    6.23
   8 -24   0   85.99    5.50
   8  24   0   96.61    6.06
   8 -24   0   93.20    6.78
   8 -24   0   87.10    3.75
   8  26   0    9.34    1.28
   8 -26   0    8.15    2.56
  -8 -26   0   11.00    1.32
   8  26   0    7.89    2.18
  -8  26   0    8.49    2.60
   8 -26   0    9.72    2.18
   8 -26   0    9.00    1.07
  -8 -26   0   12.20    2.30
   8 -28   0   95.84    4.05
   8 -28   0  101.86    7.29
  -8 -28   0  105.61    7.04
   8  28   0   95.33    6.61
  -8 -28   0   87.99    5.89
  -8  28   0   83.17    6.61
   8 -28   0   92.94    6.14
   8  28   0   92.98    4.48
   8 -28   0  101.52    4.52
   8 -28   0   92.34    4.35
  -8 -28   0   95.29    4.22
  -8 -28   0   99.47    4.44
   8 -28   0   98.10    4.35
   8  28   0   96.10    4.27
  -8 -28   0   92.81    4.27
  -8 -28   0   95.50    4.27
   8  28   0   96.82    4.39
   8  28   0   96.95    4.48
   8 -28   0   98.06    4.44
   8 -28   0   98.06    4.48
  -8 -28   0   87.87    4.35
  -8 -28   0   97.34    4.39
   8 -28   0   95.12    4.39
   8 -28   0   92.81    4.35
   8 -30   0  848.89   31.73
  -8 -30   0  947.72   36.13
   8 -30   0  925.20   36.55
   8 -30   0  874.82   34.76
  -8 -30   0  895.51   34.59
   8  30   0  902.42   35.53
  -8  30   0  907.20   35.96
   8 -30   0  935.09   32.12
   8  30   0  871.03   32.25
   8 -30   0  908.14   31.95
   8 -30   0  912.87   32.12
  -8 -30   0  874.91   32.16
   8 -30   0  911.33   32.12
  -8 -30   0  890.18   31.90
   8  30   0  913.38   31.99
  -8 -30   0  931.98   32.12
   8  30   0  946.18   32.33
  -8 -30   0  909.12   32.03
   8  30   0  875.68   32.08
  -8 -30   0  859.21   32.16
  -8 -30   0  901.23   32.08
   8 -30   0  914.15   32.25
   8 -30   0  889.88   32.08
   8 -30   0  901.35   32.20
   8 -30   0  884.63   31.95
  -8 -32   0   14.76    1.32
   8 -32   0   14.46    1.41
  -8 -32   0   11.90    3.16
   8  32   0   16.25    3.24
   8 -32   0   13.18    2.56
  -8  32   0   13.56    3.37
   8 -32   0   17.27    1.83
   8 -32   0   15.06    1.66
   8  32   0   15.48    1.88
  -8 -32   0   16.12    1.54
   8 -32   0   13.56    1.66
   8 -32   0   16.81    1.58
   8 -32   0   18.21    1.79
  -8 -32   0   19.02    1.62
   8  32   0   15.18    1.54
  -8 -32   0   13.27    1.66
   8  32   0   15.18    1.75
  -8 -32   0   18.68    1.71
  -8 -32   0   18.81    1.88
  -8 -32   0   17.70    1.71
  -8 -32   0   13.86    1.62
  -8 -32   0   19.24    1.88
   8 -32   0   14.93    1.83
   8 -32   0   12.50    1.54
   8 -32   0   15.74    1.66
   8 -34   0  665.91   24.06
  -8 -34   0  670.21   24.01
  -8 -34   0  684.42   28.36
  -8  34   0  645.77   28.49
   8 -34   0  665.01   27.38
   8  34   0  662.75   28.11
   8 -34   0  658.74   24.27
   8  34   0  655.84   24.48
   8 -34   0  673.03   24.48
  -8 -34   0  641.12   24.10
   8 -34   0  671.54   24.31
  -8 -34   0  686.04   24.44
   8 -34   0  670.00   24.40
  -8 -34   0  678.74   24.10
   8  34   0  703.87   24.18
  -8 -34   0  683.10   24.48
  -8 -34   0  685.27   24.31
   8  34   0  675.72   24.31
  -8 -34   0  680.20   24.31
   8 -34   0  675.08   24.53
  -8 -34   0  680.75   24.36
   8 -34   0  664.80   24.18
  -8 -34   0  645.99   24.27
   8 -34   0  668.72   24.31
  -8 -36   0   49.09    2.56
  -8 -36   0   51.31    5.33
   8 -36   0   49.22    2.69
   8 -36   0   51.40    3.16
   8  36   0   51.31    3.07
   8 -36   0   52.25    2.86
  -8 -36   0   49.99    2.64
  -8 -36   0   49.52    2.99
   8 -36   0   45.64    2.94
   8 -36   0   43.89    4.61
   8  36   0   44.62    5.12
  -8 -36   0   55.75    2.94
   8  36   0   50.20    2.82
  -8 -36   0   53.02    2.94
  -8 -36   0   50.25    3.03
  -8 -36   0   50.29    2.94
   8 -36   0   52.04    3.07
  -8 -36   0   46.49    2.82
   8 -36   0   52.29    2.77
  -8 -38   0    3.33    0.98
  -8 -38   0    3.03    2.05
   8 -38   0    3.03    2.56
   8  38   0    2.90    1.36
   8 -38   0    2.60    1.45
   8 -38   0    4.44    1.15
   8 -38   0    3.67    1.32
  -8 -38   0    4.52    1.36
   8 -38   0    3.03    1.02
   8 -38   0    5.29    2.09
  -8 -38   0    3.88    1.02
  -8 -38   0    3.45    1.32
  -8 -38   0    4.31    1.24
   8  38   0    3.07    1.15
  -8 -38   0    2.73    1.19
  -8 -38   0    3.28    1.24
   8 -38   0    2.47    1.32
   8 -38   0    3.92    1.41
   8 -38   0    3.75    1.41
   8 -38   0    3.07    1.15
  -8 -38   0    4.27    1.24
   8 -40   0   49.09    2.64
  -8 -40   0   49.90    2.56
  -8 -40   0   44.57    5.03
   8 -40   0   44.57    5.46
   8 -40   0   48.84    2.90
   8 -40   0   51.27    3.11
   8 -40   0   44.49    2.64
   8  40   0   51.06    3.07
   8 -40   0   47.00    3.07
   8 -40   0   47.43    2.99
  -8 -40   0   54.94    2.60
  -8 -40   0   52.08    3.07
  -8 -40   0   52.68    3.07
  -8 -40   0   51.27    2.90
  -8 -40   0   51.53    2.90
   8 -40   0   50.76    3.16
  -8 -40   0   50.84    2.86
   8 -40   0   48.75    3.07
   8 -40   0   51.70    2.69
   8 -40   0   50.42    3.07
  -8 -40   0   46.02    2.73
   8 -42   0   49.31    2.64
  -8 -42   0   50.84    2.56
  -8 -42   0   51.31    2.99
   8 -42   0   52.04    2.99
   8  42   0   48.28    3.03
   8 -42   0   49.18    3.07
   8  42   0   50.63    2.69
   8 -42   0   51.01    3.11
   8 -42   0   46.83    2.90
  -8 -42   0   51.01    2.94
  -8 -42   0   53.10    3.03
  -8 -42   0   50.84    2.86
  -8 -42   0   44.79    2.82
   8 -42   0   52.21    3.11
   8 -42   0   51.87    3.16
  -8 -42   0   51.57    2.73
   8 -42   0   54.90    3.11
   8 -44   0    5.76    1.07
  -8 -44   0    5.12    0.98
   8 -44   0    5.16    1.36
  -8 -44   0    4.48    1.32
   8 -44   0    7.21    1.54
   8 -44   0    6.36    1.32
   8  44   0    6.82    1.49
  -8 -44   0    5.76    1.32
   8 -44   0    8.36    1.62
  -8 -44   0    5.03    1.24
   8 -44   0    7.17    1.49
   8 -44   0    8.53    1.49
   8 -46   0  229.69    9.09
  -8 -46   0  246.54    9.47
   8 -46   0  249.05    9.64
   8 -46   0  235.58    9.30
   8  46   0  247.73    9.51
  -8 -46   0  240.61    9.38
   8 -46   0  250.33    9.68
   8 -46   0  242.61    9.51
  -8 -46   0  236.39    9.30
   8 -46   0  258.35    9.60
  -8 -48   0   85.43    2.73
   8  48   0   85.78    2.69
   8 -48   0   82.96    2.47
   8 -48   0   84.58    2.90
  -8 -48   0   84.71    2.60
   8 -48   0   79.98    2.73
   8 -48   0   88.72    2.99
  -8 -48   0   87.99    2.56
  -8 -48   0   85.73    2.77
   8 -48   0   85.61    2.82
   8  50   0   67.99    3.03
   8 -50   0   55.88    2.82
   8 -50   0   63.89    3.20
  -8 -50   0   63.94    2.94
   8 -50   0   64.49    3.07
   8 -50   0   67.18    3.28
  -8 -50   0   66.71    3.11
   8 -50   0   63.34    3.11
  -8 -50   0   65.64    3.07
  -8 -52   0   25.72    1.54
  -8 -52   0   24.48    1.54
   8  52   0   25.46    1.45
   8 -52   0   23.33    1.66
  -8 -52   0   26.96    1.66
   8 -52   0   23.42    1.54
  -8 -52   0   25.72    1.49
   8 -52   0   24.06    1.75
   8 -52   0   24.23    1.62
  -8 -52   0   28.92    1.66
   8 -54   0    7.93    0.94
  -8 -54   0    7.21    0.77
   8 -54   0    8.74    1.02
  -8 -54   0    9.51    0.94
  -8 -54   0    5.89    0.73
   8 -54   0    8.66    0.94
  -8 -54   0    8.53    0.90
  -8 -56   0    1.02    0.47
  -8 -56   0    1.54    0.51
   8 -56   0    1.07    0.47
 -10   0   0    3.20    1.66
  10   0   0    5.54    1.83
  10   0   0    4.44    0.98
 -10   2   0 2031.54   71.62
 -10  -2   0 1982.58   71.96
  10  -2   0 2001.17   72.34
  10  -2   0 2016.87   70.08
  10  -4   0  943.24   35.15
 -10  -4   0  923.23   34.89
 -10   4   0  900.46   33.99
  10  -4   0  942.17   32.80
  10  -6   0   16.72    2.56
 -10  -6   0   17.62    2.56
  10   6   0   14.03    1.32
  10  -6   0   15.65    1.19
  10   6   0   14.25    1.32
 -10  -8   0   59.50    4.39
  10  -8   0   53.70    4.39
  10   8   0   55.07    2.77
  10  -8   0   56.09    2.60
  10 -10   0 1193.36   45.21
 -10 -10   0 1240.32   45.17
  10 -10   0 1200.14   42.31
  10  10   0 1214.94   42.48
 -10 -12   0   98.10    6.23
  10 -12   0   88.72    6.06
  10  12   0   95.54    4.01
  10  12   0   90.85    4.05
  10 -12   0   89.70    3.84
  10 -14   0 2525.94   89.06
 -10 -14   0 2517.96   88.89
  10  14   0 2427.67   85.73
  10  14   0 2470.53   85.78
  10 -16   0   12.16    2.64
 -10 -16   0   11.52    2.60
  10  16   0   12.80    1.36
  10  16   0   14.76    1.49
 -10 -18   0  743.02   29.39
  10 -18   0  770.07   29.81
  10  18   0  733.30   26.06
  10  18   0  712.06   26.06
 -10 -20   0   39.80    4.31
  10 -20   0   38.94    4.39
  10  20   0   34.98    2.18
  10  20   0   33.99    2.22
 -10 -22   0  673.84   27.43
  10 -22   0  695.21   28.02
  10 -22   0  659.76   23.93
  10  22   0  656.18   23.97
  10 -22   0  702.55   24.06
  10 -22   0  652.09   23.84
  10 -22   0  691.37   24.01
  10 -22   0  670.68   23.84
  10  22   0  660.57   23.80
  10  22   0  640.78   23.76
 -10 -22   0  661.26   23.76
  10  22   0  651.36   23.93
  10  22   0  667.19   24.01
  10 -22   0  638.52   23.89
 -10 -22   0  646.93   23.89
  10 -22   0  646.63   23.84
  10 -22   0  650.76   23.89
  10 -22   0  670.73   23.93
  10 -24   0   91.62    7.29
 -10 -24   0  103.18    7.25
  10 -24   0  103.69    4.78
  10  24   0   96.06    4.69
  10 -24   0  103.95    4.65
  10 -24   0  104.97    4.65
  10 -24   0   99.85    4.69
  10 -24   0  104.12    4.61
  10 -24   0  103.99    4.73
  10  24   0  100.79    4.56
 -10 -24   0  107.23    4.56
  10  24   0  100.58    4.52
 -10 -24   0  101.47    4.48
  10  24   0   99.60    4.69
  10  24   0  102.97    4.78
 -10 -24   0  106.08    4.56
 -10 -24   0  102.45    4.61
 -10 -24   0   93.54    4.61
  10 -24   0  103.05    4.69
  10 -24   0  101.86    4.69
  10 -24   0   99.89    4.69
 -10 -26   0  760.77   31.14
  10 -26   0  745.03   31.56
  10 -26   0  790.50   27.47
  10 -26   0  742.85   27.26
  10 -26   0  798.81   27.38
  10 -26   0  752.02   27.26
  10 -26   0  750.74   27.13
  10 -26   0  769.30   27.43
 -10 -26   0  780.56   27.13
  10  26   0  744.90   27.08
  10  26   0  770.96   27.17
  10  26   0  765.37   27.34
 -10 -26   0  752.15   27.08
 -10 -26   0  733.51   27.13
  10  26   0  758.00   27.34
 -10 -26   0  746.82   27.30
  10 -26   0  750.66   27.30
 -10 -26   0  756.29   27.21
  10 -26   0  714.74   27.26
  10 -26   0  735.56   27.30
 -10 -28   0   16.51    3.45
  10 -28   0   18.90    3.67
  10 -28   0   20.13    1.92
  10 -28   0   20.13    1.92
  10 -28   0   17.87    2.00
  10 -28   0   19.49    1.83
 -10 -28   0   21.24    1.96
  10 -28   0   21.03    1.79
  10 -28   0   18.81    2.00
 -10 -28   0   21.97    1.83
  10  28   0   19.24    1.71
  10  28   0   18.04    1.66
 -10 -28   0   19.24    1.88
 -10 -28   0   17.06    1.75
  10  28   0   20.22    1.92
 -10 -28   0   19.02    1.71
  10 -28   0   14.72    1.83
 -10 -28   0   20.47    1.92
 -10 -28   0   18.60    1.83
  10 -28   0   21.71    2.05
  10 -28   0   15.31    1.92
  10 -28   0   18.85    1.92
  10 -30   0  406.66   19.83
  10 -30   0  403.25   15.40
 -10 -30   0  403.08   15.53
  10 -30   0  382.99   15.40
  10 -30   0  430.84   15.53
  10  30   0  403.25   15.53
  10 -30   0  420.39   15.65
  10 -30   0  421.29   15.61
  10 -30   0  404.99   15.27
 -10 -30   0  398.08   15.48
 -10 -30   0  424.57   15.27
  10  30   0  411.35   15.23
 -10 -30   0  400.81   15.27
 -10 -30   0  422.48   15.27
  10  30   0  417.41   15.48
 -10 -30   0  413.18   15.36
  10 -30   0  413.23   15.57
 -10 -30   0  406.32   15.48
  10 -30   0  409.43   15.57
  10 -30   0  412.80   15.53
 -10 -32   0    2.47    1.15
  10 -32   0    2.05    2.60
  10 -32   0    2.64    1.49
  10 -32   0    3.67    1.36
  10 -32   0    2.13    1.45
  10  32   0    2.18    1.41
  10 -32   0    1.71    1.28
  10 -32   0    3.92    1.45
  10 -32   0    3.88    1.28
  10  32   0    2.43    1.11
 -10 -32   0    6.23    1.45
 -10 -32   0    2.60    1.49
  10  32   0    0.68    1.28
 -10 -32   0    2.18    1.07
 -10 -32   0    2.26    1.19
  10 -32   0    2.52    1.36
 -10 -32   0    3.11    1.41
  10 -32   0    2.13    1.41
 -10 -32   0    2.86    1.19
  10 -32   0    3.24    1.45
  10 -34   0   91.32    7.81
 -10 -34   0   87.31    7.29
  10 -34   0   88.51    4.48
  10 -34   0   96.95    4.56
  10  34   0   98.83    4.69
  10 -34   0  100.58    4.86
 -10 -34   0   90.13    4.22
  10 -34   0   96.61    4.35
  10 -34   0   99.72    4.82
 -10 -34   0   89.44    4.56
  10  34   0   89.49    4.22
 -10 -34   0   98.57    4.35
 -10 -34   0   93.92    4.65
 -10 -34   0   94.65    4.39
  10  34   0  100.07    4.52
 -10 -34   0   98.57    4.44
 -10 -34   0   96.23    4.48
  10 -34   0   95.46    4.69
 -10 -34   0   90.43    4.61
  10 -34   0   90.72    4.69
  10 -34   0   94.48    4.65
 -10 -36   0   13.56    3.28
  10 -36   0    9.34    3.03
  10  36   0   13.56    1.41
 -10 -36   0   17.66    1.88
 -10 -36   0   15.40    1.54
  10 -36   0   14.76    1.75
  10 -36   0   13.95    1.66
  10 -36   0   14.33    1.92
  10  36   0   13.14    1.88
 -10 -36   0   17.66    1.62
  10  36   0   14.42    1.71
 -10 -36   0   14.54    1.88
 -10 -36   0   16.17    1.66
 -10 -36   0   14.08    1.66
 -10 -36   0   15.48    1.83
  10 -36   0   16.25    1.96
 -10 -36   0   13.95    1.66
  10 -36   0   16.93    1.88
 -10 -38   0  420.99   15.36
 -10 -38   0  400.30   14.93
  10 -38   0  423.38   15.57
  10  38   0  383.20   15.10
  10  38   0  410.24   15.44
  10 -38   0  395.40   15.10
  10 -38   0  410.67   15.27
 -10 -38   0  412.97   15.14
  10  38   0  398.51   15.10
 -10 -38   0  418.86   15.14
 -10 -38   0  406.70   15.36
 -10 -38   0  405.68   15.31
  10 -38   0  414.51   15.48
 -10 -38   0  401.24   15.14
 -10 -38   0  396.34   15.06
  10 -38   0  408.02   15.40
 -10 -40   0    2.47    0.98
 -10 -40   0    4.01    1.36
  10 -40   0    1.28    1.41
  10  40   0    3.24    1.19
  10 -40   0    2.30    1.15
  10 -40   0    1.28    1.15
  10  40   0    1.88    1.41
  10  40   0    1.88    1.11
 -10 -40   0    2.69    1.15
 -10 -40   0    4.05    1.41
 -10 -40   0    2.43    1.11
 -10 -40   0    2.18    1.11
 -10 -40   0    1.96    1.28
  10 -40   0    3.03    1.45
 -10 -40   0    2.64    1.15
  10  42   0  217.28    6.18
 -10 -42   0  234.34    6.44
 -10 -42   0  228.49    6.70
 -10 -42   0  226.75    6.44
 -10 -42   0  234.38    6.70
 -10 -42   0  228.75    6.40
 -10 -42   0  215.06    6.57
  10 -42   0  219.37    6.74
  10 -42   0  229.99    6.95
  10 -42   0  210.79    6.40
  10  42   0  212.84    6.27
  10  42   0  236.98    6.82
 -10 -44   0   37.49    2.35
 -10 -44   0   38.00    2.35
 -10 -44   0   38.64    2.18
  10 -44   0   36.38    2.43
  10 -44   0   32.97    2.13
  10  44   0   36.55    2.43
  10 -44   0   38.56    2.52
  10  44   0   32.93    2.00
 -10 -46   0    6.70    1.19
 -10 -46   0    6.01    1.24
 -10 -46   0    6.31    1.07
  10 -46   0    6.91    1.36
  10  46   0    7.72    1.32
  10 -46   0    5.20    1.24
  10 -46   0    5.84    1.07
  10 -48   0   26.45    1.62
  10 -48   0   31.69    2.05
  10  48   0   30.84    1.96
 -10 -48   0   29.26    1.83
 -10 -48   0   35.10    1.96
 -10 -48   0   25.17    1.62
  10 -48   0   33.31    2.09
  10 -48   0   32.29    2.00
  10 -48   0   35.27    2.09
  10  50   0   97.46    3.92
  10 -50   0   87.06    3.97
  10 -50   0   99.81    4.09
 -10 -50   0   89.02    3.71
  10 -50   0   96.95    4.01
 -10 -50   0   93.28    3.92
 -10 -52   0    0.30    0.64
 -10 -52   0    0.68    0.60
  10 -52   0    1.36    0.73
 -10 -52   0    0.73    0.60
 -10 -52   0    0.26    0.47
  10 -52   0    1.07    0.73
 -10 -54   0   33.18    1.49
  10  54   0   32.37    1.49
  10 -54   0   31.82    1.49
 -10 -54   0   35.66    1.54
  10 -54   0   31.69    1.54
 -12   0   0   44.70    3.71
  12   0   0   45.68    2.43
 -12  -2   0  133.93    7.46
  12  -2   0  144.00    5.84
  12   2   0  145.06    5.84
 -12  -4   0  149.59    8.10
  12  -4   0  152.23    8.40
  12  -4   0  151.93    6.10
  12  -6   0 2616.36   93.92
 -12  -6   0 2534.00   93.50
  12  -6   0 2621.70   90.77
  12  -8   0   38.13    4.05
 -12  -8   0   36.26    3.92
  12  -8   0   41.16    2.30
  12   8   0   45.17    2.47
 -12 -10   0  476.10   20.22
  12 -10   0  480.92   20.39
  12 -10   0  470.89   17.06
  12  10   0  466.03   17.23
  12 -12   0  427.22   15.65
  12  12   0  419.80   15.61
  12  12   0  418.90   15.74
  12 -12   0  429.22   15.78
  12 -12   0  414.93   15.74
 -12 -12   0  419.16   18.55
  12 -12   0  426.83   18.81
  12 -14   0   76.65    3.88
  12 -14   0   80.32    3.84
  12 -14   0   83.52    3.88
  12 -14   0   81.89    3.92
  12  14   0   81.85    3.84
  12  14   0   74.98    3.92
  12  14   0   78.95    3.80
  12 -14   0   74.05    3.75
  12 -14   0   73.32    6.06
 -12 -14   0   84.80    6.18
  12 -16   0  395.31   18.00
 -12 -16   0  393.48   17.79
  12 -16   0  386.91   14.42
  12 -16   0  398.85   14.54
  12  16   0  364.22   14.37
  12 -16   0  384.35   14.50
  12 -16   0  373.60   14.16
 -12 -16   0  388.62   14.33
  12  16   0  389.81   14.37
 -12 -16   0  389.00   14.29
  12  16   0  393.90   14.42
  12 -16   0  381.58   14.42
  12  16   0  372.54   14.33
  12 -16   0  369.46   14.33
  12 -16   0  394.46   14.29
  12 -16   0  395.99   14.42
 -12 -18   0  553.09   23.67
  12 -18   0  591.22   24.27
  12 -18   0  524.77   19.83
  12  18   0  534.06   20.09
  12 -18   0  553.51   20.05
  12 -18   0  531.72   19.75
  12 -18   0  552.02   20.18
  12  18   0  545.62   19.96
 -12 -18   0  557.01   19.96
  12  18   0  543.06   20.18
  12  18   0  543.36   20.00
 -12 -18   0  544.43   19.75
 -12 -18   0  545.37   19.92
  12 -18   0  530.82   20.00
  12 -18   0  534.49   19.96
  12  18   0  547.93   19.92
 -12 -18   0  565.03   20.00
  12 -18   0  549.93   20.00
  12 -18   0  582.39   19.92
  12 -20   0  214.16   11.86
 -12 -20   0  220.73   11.69
  12 -20   0  200.26    8.10
  12  20   0  205.25    8.36
  12 -20   0  188.06    8.19
  12 -20   0  200.64    8.36
  12 -20   0  203.76    8.23
  12  20   0  208.96    8.19
  12  20   0  206.14    8.27
  12  20   0  206.57    8.40
 -12 -20   0  205.29    7.98
 -12 -20   0  206.44    8.10
  12 -20   0  200.00    8.27
 -12 -20   0  214.72    8.23
  12  20   0  198.51    8.06
  12 -20   0  205.80    8.23
  12 -20   0  202.99    8.23
  12 -20   0  202.60    7.98
 -12 -22   0   21.80    3.80
  12 -22   0   17.53    3.67
  12 -22   0   20.94    2.00
  12 -22   0   20.30    2.09
  12 -22   0   24.23    1.96
  12  22   0   25.72    2.13
  12 -22   0   23.50    2.13
  12 -22   0   20.64    1.96
  12 -22   0   19.49    2.00
  12  22   0   22.22    1.92
 -12 -22   0   22.78    1.83
  12  22   0   21.07    2.00
  12  22   0   22.39    2.13
 -12 -22   0   21.92    1.75
  12 -22   0   20.56    2.00
  12 -22   0   20.94    1.92
  12  22   0   21.24    1.79
 -12 -22   0   22.31    1.92
 -12 -22   0   21.71    1.96
  12 -22   0   23.80    2.09
  12 -22   0   20.30    1.71
  12 -24   0  488.38   22.73
 -12 -24   0  500.07   22.31
  12 -24   0  507.96   18.64
  12 -24   0  483.52   18.34
  12  24   0  499.22   18.55
  12 -24   0  479.81   18.38
  12 -24   0  515.38   18.64
  12 -24   0  494.74   18.38
  12 -24   0  517.34   18.60
  12  24   0  488.21   18.26
 -12 -24   0  500.88   18.30
  12  24   0  501.31   18.47
 -12 -24   0  499.30   18.17
 -12 -24   0  493.50   18.26
  12  24   0  498.92   18.55
 -12 -24   0  507.79   18.38
  12 -24   0  493.84   18.47
  12  24   0  472.00   18.09
 -12 -24   0  505.36   18.47
  12 -24   0  484.12   18.47
  12 -24   0  516.70   18.55
  12 -26   0   44.10    5.46
 -12 -26   0   42.44    5.03
  12 -26   0   45.17    2.86
  12  26   0   47.94    2.99
  12 -26   0   48.11    3.03
  12 -26   0   47.73    3.03
  12 -26   0   45.43    2.86
  12 -26   0   44.96    2.99
  12 -26   0   44.53    2.86
 -12 -26   0   49.61    2.82
  12  26   0   47.30    2.77
  12  26   0   47.56    2.99
 -12 -26   0   47.64    2.64
  12  26   0   46.11    2.94
 -12 -26   0   45.26    2.69
  12 -26   0   45.13    2.86
 -12 -26   0   48.97    2.99
 -12 -26   0   47.05    2.86
  12 -26   0   45.34    2.99
  12 -26   0   48.16    2.94
  12 -28   0  292.82   15.65
 -12 -28   0  305.91   15.27
  12 -28   0  291.54   11.43
  12 -28   0  288.64   11.35
 -12 -28   0  291.37   11.47
  12 -28   0  287.06   11.35
  12 -28   0  308.00   11.64
  12  28   0  289.19   11.47
  12 -28   0  303.95   11.56
  12 -28   0  279.21   11.22
  12  28   0  282.88   11.13
 -12 -28   0  293.63   11.22
 -12 -28   0  277.63   11.05
 -12 -28   0  290.68   11.13
  12  28   0  294.78   11.43
 -12 -28   0  296.23   11.26
 -12 -28   0  288.93   11.39
  12 -28   0  286.25   11.39
  12 -28   0  290.98   11.39
 -12 -30   0  302.67   15.14
  12 -30   0  263.68   15.14
  12 -30   0  272.90   11.00
  12 -30   0  292.86   11.18
 -12 -30   0  282.45   11.22
  12 -30   0  293.58   11.35
  12 -30   0  274.30   10.96
  12 -30   0  287.10   11.26
 -12 -30   0  272.56   11.09
  12  30   0  273.84   10.79
 -12 -30   0  280.96   10.88
 -12 -30   0  291.58   10.83
 -12 -30   0  275.63   10.83
  12  30   0  278.14   11.09
  12 -30   0  280.96   11.18
 -12 -30   0  291.28   11.13
 -12 -30   0  281.68   10.96
  12 -30   0  288.89   11.22
 -12 -32   0   61.72    6.14
  12 -32   0   52.63    6.14
  12  32   0   66.75    3.58
  12 -32   0   68.42    3.58
  12 -32   0   65.52    3.75
  12 -32   0   66.50    3.50
 -12 -32   0   63.21    3.63
  12 -32   0   61.93    3.37
  12 -32   0   66.16    3.67
 -12 -32   0   62.10    3.45
  12  32   0   61.25    3.20
 -12 -32   0   64.92    3.33
 -12 -32   0   59.76    3.20
 -12 -32   0   60.14    3.20
  12  32   0   59.50    3.50
 -12 -32   0   62.23    3.33
  12 -32   0   63.77    3.58
 -12 -32   0   63.51    3.54
  12 -32   0   58.39    3.54
 -12 -34   0  170.27    7.00
  12 -34   0  156.24    6.74
  12 -34   0  162.51    7.08
  12  34   0  159.10    6.95
  12 -34   0  163.15    6.87
  12  34   0  152.57    6.78
  12 -34   0  168.23    7.08
 -12 -34   0  170.19    6.70
  12  34   0  147.37    6.44
 -12 -34   0  164.69    6.91
 -12 -34   0  166.01    6.61
 -12 -34   0  150.87    6.57
  12  34   0  157.35    6.78
  12 -34   0  168.27    7.04
 -12 -34   0  165.15    6.87
 -12 -34   0  152.23    6.65
  12 -34   0  162.30    6.95
  12 -34   0  159.40    6.91
  12 -36   0   66.54    3.80
  12 -36   0   60.87    3.41
  12  36   0   69.40    3.58
  12  36   0   68.46    3.75
  12 -36   0   67.61    3.54
 -12 -36   0   68.93    3.67
  12 -36   0   74.09    3.84
  12  36   0   63.98    3.16
 -12 -36   0   64.24    3.54
 -12 -36   0   66.84    3.33
 -12 -36   0   69.27    3.67
 -12 -36   0   65.52    3.33
 -12 -36   0   69.23    3.37
  12  36   0   65.69    3.50
 -12 -36   0   65.52    3.58
  12 -36   0   74.22    3.80
  12 -36   0   65.86    3.67
 -12 -36   0   68.20    3.41
 -12 -36   0   65.13    3.37
  12 -36   0   75.37    3.75
 -12 -38   0    7.89    1.24
  12 -38   0    6.82    1.32
  12  38   0    9.43    1.71
  12  38   0    6.74    1.36
  12 -38   0    8.45    1.62
  12 -38   0    8.10    1.45
  12 -38   0    6.70    1.62
 -12 -38   0   10.02    1.58
 -12 -38   0    5.59    1.19
 -12 -38   0    6.57    1.54
 -12 -38   0    7.34    1.15
  12  38   0    9.43    1.36
  12 -38   0    8.32    1.62
  12 -38   0    7.72    1.62
 -12 -38   0    6.82    1.24
 -12 -38   0    7.89    1.49
  12 -38   0    6.91    1.54
 -12 -38   0    8.10    1.32
  12 -40   0   41.16    2.43
  12  40   0   40.01    2.64
  12 -40   0   40.39    2.73
  12  40   0   37.28    2.35
  12 -40   0   37.28    2.35
  12 -40   0   43.38    2.77
 -12 -40   0   43.81    2.56
 -12 -40   0   39.63    2.22
 -12 -40   0   40.90    2.26
  12  40   0   34.25    2.26
 -12 -40   0   43.51    2.35
 -12 -40   0   40.44    2.60
 -12 -40   0   41.89    2.56
  12 -40   0   42.53    2.64
  12 -40   0   41.97    2.73
 -12 -40   0   40.99    2.35
  12 -40   0   42.57    2.64
  12  42   0  314.87    8.40
  12 -42   0  327.19    8.57
  12 -42   0  280.92    7.89
  12  42   0  310.18    8.02
  12 -42   0  323.57    8.53
 -12 -42   0  319.77    8.23
  12  42   0  312.14    7.89
 -12 -42   0  315.76    8.32
 -12 -42   0  322.93    8.27
 -12 -42   0  306.47    7.89
  12 -42   0  323.40    8.45
  12 -42   0  318.28    8.45
  12 -42   0  342.81    8.57
  12 -44   0   13.91    1.58
  12  44   0   10.54    1.11
  12  44   0   12.41    1.49
  12 -44   0   16.98    1.66
 -12 -44   0   15.06    1.41
  12  44   0   10.24    1.07
 -12 -44   0   12.67    1.41
  12 -44   0   13.01    1.58
 -12 -44   0   11.56    1.15
 -12 -44   0   14.33    1.45
  12 -44   0   10.66    1.49
  12 -44   0   15.14    1.54
  12 -46   0   96.74    4.14
 -12 -46   0   92.73    3.92
 -12 -46   0   97.98    3.97
 -12 -46   0   94.26    3.97
 -12 -46   0   90.34    3.71
  12  46   0   97.55    4.05
  12  46   0   82.79    3.58
  12 -46   0   97.25    4.14
  12 -48   0    1.83    0.90
 -12 -48   0    2.64    0.77
 -12 -48   0    2.35    0.73
 -12 -48   0    1.66    0.81
 -12 -48   0    1.62    0.55
  12 -48   0    2.99    0.94
  12  48   0    3.07    0.81
 -12 -50   0    6.70    0.73
  12 -50   0    7.08    0.85
 -12 -50   0    8.27    0.85
 -12 -50   0    7.59    0.81
  12  50   0    8.87    0.81
  12 -50   0    7.72    0.85
 -12 -52   0    8.91    0.60
  12 -52   0    8.66    0.68
 -12 -52   0    9.34    0.60
 -12 -52   0   10.24    0.64
  12 -52   0   10.71    0.73
  14   0   0    2.86    1.24
  14   0   0    1.54    1.02
  14   0   0    1.19    1.11
  14   0   0    2.82    1.11
  14   0   0    0.98    0.98
  14   0   0    0.55    1.24
 -14   0   0    2.52    1.02
  14  -2   0  399.41   15.01
  14   2   0  409.60   14.93
 -14  -2   0  410.16   14.89
  14   2   0  413.57   15.06
  14  -2   0  409.90   14.97
 -14   2   0  404.40   14.80
  14   2   0  403.54   14.97
  14  -2   0  390.54   14.80
  14  -2   0  404.78   15.10
  14  -2   0  397.02   14.84
  14   2   0  398.47   14.97
  14  -2   0  395.40   15.10
  14   2   0  405.08   15.06
  14  -4   0  485.18   18.13
  14   4   0  475.63   17.96
  14  -4   0  504.85   18.13
 -14   4   0  494.35   17.83
 -14  -4   0  503.65   18.04
  14   4   0  496.27   18.13
  14  -4   0  492.73   18.17
  14   4   0  501.35   18.17
  14  -4   0  505.36   18.30
  14   4   0  487.27   18.09
  14  -4   0  483.90   17.91
  14  -6   0    4.56    1.45
  14   6   0    5.89    1.28
  14  -6   0    3.24    1.24
  14  -6   0    3.71    1.11
  14   6   0    2.90    1.24
  14   6   0    2.22    1.32
  14  -6   0    4.01    1.19
 -14  -6   0    6.95    2.30
 -14  -6   0    5.16    1.28
  14   8   0  685.19   25.08
  14  -8   0  695.08   25.17
  14  -8   0  695.59   25.08
  14   8   0  706.55   25.12
  14   8   0  698.19   25.04
  14  -8   0  702.72   24.91
 -14  -8   0  695.89   24.95
  14   8   0  682.63   25.08
  14   8   0  680.83   25.08
  14  -8   0  676.83   24.91
 -14  -8   0  667.44   27.94
  14 -10   0  497.47   23.29
 -14 -10   0  539.44   23.33
  14  10   0  555.52   20.30
  14  10   0  528.18   20.00
  14 -10   0  558.08   20.43
  14  10   0  570.19   20.30
  14 -10   0  572.32   20.30
 -14 -10   0  545.62   20.09
  14  10   0  573.01   20.26
  14  10   0  556.46   20.30
  14  10   0  547.03   20.00
  14 -10   0  547.33   20.05
  14  10   0  535.86   20.22
  14 -10   0  547.33   20.05
  14 -12   0  122.37    8.36
 -14 -12   0  136.75    8.49
  14 -12   0  137.73    5.93
  14  12   0  123.99    5.50
  14  12   0  127.88    5.76
  14 -12   0  126.08    5.84
  14 -12   0  128.69    5.76
  14  12   0  135.00    5.67
  14  12   0  132.44    5.67
 -14 -12   0  133.33    5.63
  14  12   0  133.25    5.59
  14  12   0  126.77    5.80
 -14 -12   0  123.31    5.46
  14  12   0  121.52    5.72
  14 -12   0  130.69    5.46
  14 -12   0  125.66    5.54
 -14 -14   0  454.09   20.35
  14 -14   0  436.86   20.47
  14  14   0  429.65   16.76
  14 -14   0  466.67   17.15
  14  14   0  467.35   17.06
  14 -14   0  459.55   17.06
  14 -14   0  455.45   16.98
  14  14   0  463.90   16.85
  14  14   0  457.03   16.89
 -14 -14   0  450.55   16.81
  14  14   0  444.79   16.76
  14  14   0  459.93   17.06
 -14 -14   0  442.83   16.72
  14  14   0  473.24   16.98
  14 -14   0  440.01   16.59
  14 -14   0  460.15   16.85
  14 -14   0  454.73   16.85
 -14 -16   0  235.53   12.54
  14 -16   0  199.92   12.28
  14  16   0  230.46    9.34
  14 -16   0  235.66    9.43
  14  16   0  214.42    9.09
  14 -16   0  227.47    9.34
  14 -16   0  238.22    9.30
 -14 -16   0  235.92    9.13
  14  16   0  223.08    9.13
  14  16   0  231.78    9.34
 -14 -16   0  232.38    9.00
  14  16   0  222.52    9.09
  14  16   0  231.91    9.17
  14 -16   0  225.47    8.83
  14 -16   0  236.34    9.17
  14 -16   0  232.93    9.13
  14 -18   0  157.82   10.28
 -14 -18   0  152.19    9.72
  14 -18   0  164.60    7.04
  14  18   0  160.04    6.87
  14 -18   0  164.90    6.95
  14 -18   0  161.87    7.04
  14  18   0  168.18    6.87
 -14 -18   0  164.05    6.78
  14  18   0  160.97    6.78
 -14 -18   0  154.83    6.61
  14 -18   0  153.85    6.36
  14  18   0  158.59    6.78
 -14 -18   0  157.26    6.74
  14 -18   0  168.61    6.87
  14 -18   0  163.41    6.70
 -14 -20   0  302.37   15.44
  14 -20   0  295.93   15.74
  14  20   0  310.86   11.99
  14 -20   0  308.81   12.11
  14  20   0  299.64   11.82
 -14 -20   0  313.59   11.90
  14  20   0  308.04   11.90
 -14 -20   0  304.38   11.73
 -14 -20   0  316.23   11.99
  14 -20   0  306.98   11.99
  14  20   0  315.42   11.82
 -14 -20   0  305.10   11.86
  14 -20   0  303.82   11.73
  14 -20   0  307.49   11.94
  14 -22   0  935.14   39.58
 -14 -22   0  946.65   39.03
  14  22   0  977.96   35.10
  14  22   0  964.57   35.19
  14 -22   0  991.05   35.23
 -14 -22   0 1000.65   34.93
  14  22   0  964.82   34.89
 -14 -22   0  976.94   34.63
  14  22   0  997.28   35.02
 -14 -22   0  942.04   34.76
  14  22   0  993.40   35.19
 -14 -22   0  967.68   34.93
  14 -22   0  967.72   35.06
  14  22   0  976.55   34.81
 -14 -22   0  992.55   35.06
  14 -22   0  985.25   35.06
  14 -22   0  979.88   34.76
  14 -24   0  207.25   13.09
 -14 -24   0  234.34   13.05
  14  24   0  247.48    9.60
  14 -24   0  226.62    9.64
  14  24   0  238.48    9.64
  14 -24   0  242.83    9.55
  14 -24   0  250.42    9.77
  14  24   0  234.85    9.38
  14  24   0  253.57    9.72
 -14 -24   0  228.11    9.21
 -14 -24   0  230.71    9.09
 -14 -24   0  234.38    9.51
  14 -24   0  231.27    9.55
 -14 -24   0  233.49    9.38
  14  24   0  229.65    9.21
  14 -24   0  233.66    9.13
  14 -24   0  246.71    9.60
 -14 -26   0 1499.53   59.03
  14 -26   0 1485.49   59.76
  14 -26   0 1562.06   55.07
  14 -26   0 1608.55   55.02
  14  26   0 1561.16   54.90
  14  26   0 1568.33   54.94
  14 -26   0 1566.88   55.02
  14 -26   0 1618.40   54.85
  14  26   0 1530.71   54.64
 -14 -26   0 1516.12   54.51
 -14 -26   0 1576.94   54.47
  14  26   0 1578.31   54.94
  14  26   0 1523.07   54.43
 -14 -26   0 1483.02   54.64
 -14 -26   0 1559.07   54.85
  14 -26   0 1493.13   54.85
  14 -26   0 1580.31   54.90
  14  28   0   88.21    4.35
  14  28   0   86.16    4.39
  14 -28   0   86.12    4.48
  14 -28   0   90.21    4.44
 -14 -28   0   89.32    4.39
  14 -28   0   85.90    4.48
  14 -28   0   82.71    4.22
  14  28   0   81.43    4.01
 -14 -28   0   82.75    4.09
 -14 -28   0   79.51    3.92
  14  28   0   80.40    4.27
 -14 -28   0   86.80    3.88
  14 -28   0   89.19    4.39
 -14 -28   0   85.01    4.22
 -14 -28   0   82.45    4.09
  14  28   0   81.77    3.80
  14 -28   0   87.27    4.31
  14 -30   0   20.43    2.18
  14  30   0   23.08    2.22
  14 -30   0   20.05    2.13
 -14 -30   0   25.21    2.22
  14  30   0   23.20    2.13
  14 -30   0   22.86    2.05
  14 -30   0   23.25    2.18
 -14 -30   0   23.50    1.92
  14  30   0   22.31    1.83
  14  30   0   25.25    2.13
 -14 -30   0   27.51    2.26
 -14 -30   0   22.44    1.79
 -14 -30   0   22.35    1.75
 -14 -30   0   24.14    2.13
  14 -30   0   25.46    2.26
 -14 -30   0   22.35    1.88
  14 -30   0   21.58    2.13
  14 -32   0  145.41    6.53
  14  32   0  154.87    6.40
  14 -32   0  145.75    6.36
 -14 -32   0  145.92    6.40
  14  32   0  149.71    6.40
  14 -32   0  152.61    6.48
 -14 -32   0  149.84    6.14
  14  32   0  138.45    5.93
 -14 -32   0  139.48    5.93
 -14 -32   0  145.36    5.93
  14  32   0  144.25    6.27
 -14 -32   0  136.70    6.01
 -14 -32   0  156.03    6.31
  14 -32   0  144.25    6.31
  14  34   0   91.11    4.39
  14  34   0   92.98    4.35
 -14 -34   0   96.70    4.48
  14 -34   0   92.90    4.35
  14 -34   0   90.77    4.56
  14 -34   0   89.10    4.48
  14  34   0   86.16    3.97
 -14 -34   0   90.30    4.14
 -14 -34   0   86.76    4.31
 -14 -34   0   95.07    4.01
  14  34   0   90.00    4.27
 -14 -34   0   87.57    3.97
 -14 -34   0   87.78    4.27
 -14 -34   0   83.22    4.01
  14 -34   0   99.94    4.48
  14  36   0   87.06    3.92
  14 -36   0   80.74    4.09
 -14 -36   0   83.26    3.97
  14 -36   0   82.96    3.97
  14 -36   0   80.62    4.05
 -14 -36   0   79.34    3.84
 -14 -36   0   85.95    3.71
 -14 -36   0   78.48    3.45
  14  36   0   75.16    3.50
 -14 -36   0   78.23    3.54
 -14 -36   0   76.73    3.50
  14  36   0   78.44    3.80
 -14 -36   0   78.06    3.63
 -14 -36   0   81.85    3.84
  14 -36   0   83.86    4.01
 -14 -36   0   79.12    3.67
 -14 -38   0   60.99    3.16
  14 -38   0   57.58    3.20
  14 -38   0   56.39    2.94
  14  38   0   53.40    2.86
  14 -38   0   54.98    3.11
 -14 -38   0   54.55    2.73
 -14 -38   0   60.65    2.99
 -14 -38   0   53.10    2.60
  14  38   0   57.80    2.86
 -14 -38   0   52.89    2.69
 -14 -38   0   57.71    2.99
  14 -38   0   61.59    3.11
 -14 -40   0    4.78    0.94
 -14 -40   0    4.65    1.19
  14  40   0    5.16    1.02
  14 -40   0    5.12    1.24
  14  40   0    5.12    1.24
  14 -40   0    5.25    1.24
 -14 -40   0    3.63    1.07
  14  40   0    4.56    1.02
 -14 -40   0    4.65    1.19
 -14 -40   0    4.09    0.81
 -14 -40   0    4.65    1.11
  14 -40   0    4.86    1.19
  14 -42   0   24.44    1.71
  14  42   0   27.08    1.66
  14  42   0   23.16    1.36
  14 -42   0   24.87    1.66
 -14 -42   0   25.81    1.49
 -14 -42   0   25.51    1.54
  14  42   0   27.04    1.32
 -14 -42   0   29.99    1.58
 -14 -42   0   23.93    1.19
  14 -42   0   27.72    1.71
  14  44   0   45.77    2.13
  14  44   0   58.86    2.52
  14 -44   0   51.27    2.47
  14 -44   0   50.59    2.47
 -14 -44   0   52.34    2.35
  14  44   0   47.56    2.09
 -14 -44   0   49.99    2.35
 -14 -44   0   42.91    2.00
 -14 -44   0   52.76    2.39
  14 -44   0   57.28    2.52
  14  46   0    1.62    0.64
  14 -46   0    0.81    0.68
 -14 -46   0    1.07    0.60
 -14 -46   0    0.73    0.60
 -14 -46   0    0.85    0.60
  14 -46   0   -0.13    0.68
 -14 -48   0   29.60    1.32
 -14 -48   0   30.97    1.36
  14 -48   0   32.37    1.45
  16   0   0 1353.52   48.67
  16   0   0 1417.93   48.80
 -16   0   0 1377.62   48.50
  16   0   0 1358.47   48.54
  16   0   0 1418.44   48.88
  16   0   0 1372.08   48.58
  16   0   0 1361.41   48.80
  16  -2   0   55.19    3.11
  16   2   0   50.08    2.90
 -16   2   0   54.30    2.82
 -16  -2   0   53.27    2.94
  16  -2   0   53.32    3.07
  16   2   0   55.79    3.11
  16   2   0   54.38    2.94
  16  -2   0   53.96    2.82
  16  -2   0   58.65    3.28
  16  -2   0   55.24    3.20
  16   2   0   58.05    3.07
  16   2   0   51.31    3.03
  16  -2   0   56.81    2.94
  16  -4   0  184.56    7.81
  16   4   0  185.16    7.59
  16   4   0  198.68    8.10
  16  -4   0  193.09    7.81
 -16  -4   0  197.32    7.72
  16   4   0  196.85    7.76
  16  -4   0  194.63    7.85
  16  -4   0  186.99    7.93
  16   4   0  182.73    7.72
  16   4   0  190.70    7.76
  16  -6   0  168.91    7.29
  16   6   0  177.52    7.51
 -16  -6   0  183.54    7.21
  16   6   0  172.15    7.25
  16   6   0  168.44    7.38
  16  -6   0  183.20    7.34
  16  -6   0  177.35    7.46
  16   6   0  171.25    7.25
  16  -8   0  123.87    5.50
  16   8   0  118.11    5.29
  16   8   0  116.61    5.37
  16  -8   0  115.59    5.29
 -16  -8   0  115.42    5.12
 -16   8   0  115.46    4.91
  16   8   0  115.80    5.25
 -16  -8   0  104.97    4.99
  16   8   0  115.59    5.37
  16  -8   0  115.34    5.16
  16  -8   0  113.24    5.29
  16  10   0  128.05    5.67
  16 -10   0  119.60    5.72
  16 -10   0  117.94    5.59
  16  10   0  125.36    5.63
  16  10   0  129.45    5.59
 -16 -10   0  130.73    5.54
  16  10   0  130.90    5.67
 -16 -10   0  116.10    5.29
  16  10   0  125.83    5.67
  16 -10   0  117.55    5.37
  16 -10   0  130.22    5.67
  16 -12   0  691.67   25.46
  16  12   0  669.66   24.91
  16  12   0  711.59   25.34
  16  12   0  692.78   25.25
  16 -12   0  705.45   25.34
 -16 -12   0  717.86   25.17
  16  12   0  706.09   25.25
  16  12   0  693.59   25.34
 -16 -12   0  656.99   24.95
  16  12   0  714.79   25.34
  16 -12   0  689.71   25.04
  16 -12   0  676.19   25.04
  16 -12   0  731.72   25.29
  16  14   0   23.37    2.22
  16  14   0   22.48    1.83
  16 -14   0   25.25    2.39
  16  14   0   20.99    1.96
  16 -14   0   25.42    2.22
  16  14   0   21.37    2.00
 -16 -14   0   23.16    2.05
  16  14   0   22.78    2.13
 -16 -14   0   20.39    1.75
  16  14   0   22.61    2.05
  16 -14   0   23.08    1.83
  16 -14   0   21.58    1.75
  16 -14   0   22.86    1.92
  16 -14   0   24.44    2.13
  16  16   0  175.86    7.25
  16  16   0  165.67    6.87
  16 -16   0  177.23    7.38
  16 -16   0  171.81    7.21
 -16 -16   0  170.61    7.00
  16  16   0  157.65    6.95
 -16 -16   0  163.70    6.78
  16  16   0  165.54    7.17
 -16 -16   0  157.90    6.95
  16 -16   0  169.85    6.74
  16  16   0  174.45    7.12
  16 -16   0  169.38    7.00
  16 -16   0  166.05    6.65
  16 -16   0  164.51    6.95
  16  18   0   33.31    2.56
  16  18   0   28.32    2.22
  16 -18   0   32.33    2.69
  16 -18   0   33.06    2.52
 -16 -18   0   31.95    2.35
  16  18   0   31.78    2.30
  16  18   0   34.55    2.56
 -16 -18   0   29.05    2.05
 -16 -18   0   33.10    2.35
 -16 -18   0   33.06    2.43
  16  18   0   29.86    2.35
  16 -18   0   31.22    1.96
  16 -18   0   32.33    2.26
  16 -18   0   31.27    2.30
  16  20   0  152.57    6.57
  16 -20   0  153.81    6.91
  16 -20   0  156.45    6.74
  16  20   0  158.54    6.61
 -16 -20   0  165.58    6.65
 -16 -20   0  145.36    6.31
 -16 -20   0  147.11    6.53
  16  20   0  163.53    6.61
 -16 -20   0  167.33    6.74
  16 -20   0  156.50    6.48
  16 -20   0  152.70    6.57
 -16 -22   0   62.66    3.33
  16  22   0   61.17    3.28
  16  22   0   62.23    3.28
  16 -22   0   64.62    3.67
 -16 -22   0   60.35    3.03
 -16 -22   0   59.71    3.24
 -16 -22   0   59.84    3.37
  16  22   0   61.85    3.24
  16  22   0   57.97    3.03
  16 -22   0   62.91    3.16
  16 -22   0   59.33    3.33
 -16 -24   0  293.58   10.92
  16  24   0  287.57   10.88
  16  24   0  291.96   11.00
  16  24   0  279.12   11.13
 -16 -24   0  275.67   10.62
  16  24   0  289.02   11.13
 -16 -24   0  271.02   10.79
 -16 -24   0  286.63   11.00
  16  24   0  281.47   10.75
  16 -24   0  274.52   10.96
  16  26   0    2.90    1.32
  16  26   0    4.52    1.49
 -16 -26   0    1.15    1.36
  16 -26   0    2.26    1.41
  16  26   0    2.30    1.11
 -16 -26   0    2.82    0.94
  16  26   0    2.43    1.36
  16  26   0    2.56    1.07
 -16 -26   0    4.09    1.41
 -16 -26   0    1.88    1.15
  16 -26   0    1.71    1.28
 -16 -28   0   90.47    4.35
  16  28   0   95.29    4.39
  16 -28   0   86.25    4.39
  16  28   0   87.06    4.22
  16 -28   0   91.53    4.27
  16  28   0   93.67    4.35
 -16 -28   0   84.07    3.80
 -16 -28   0   88.59    4.31
  16 -28   0   91.70    4.27
 -16 -28   0   87.70    4.01
  16  28   0   90.13    3.88
 -16 -28   0   92.56    4.27
  16  28   0   87.06    4.01
 -16 -30   0    9.34    1.32
  16  30   0    9.85    1.19
  16 -30   0   11.13    1.71
  16  30   0    9.43    1.49
 -16 -30   0   10.71    1.58
  16  30   0    8.27    1.58
  16  30   0    9.77    1.49
 -16 -30   0    7.59    0.98
 -16 -30   0    9.68    1.62
 -16 -30   0    9.04    1.19
 -16 -30   0   11.26    1.45
  16 -30   0   10.92    1.49
  16  32   0   35.87    2.09
 -16 -32   0   37.79    2.05
 -16 -32   0   38.00    2.09
 -16 -32   0   36.51    2.18
  16  32   0   38.69    2.39
  16 -32   0   39.92    2.52
  16  32   0   41.37    2.43
 -16 -32   0   39.58    2.43
 -16 -32   0   36.34    2.43
  16  32   0   41.08    2.43
 -16 -32   0   38.90    2.30
 -16 -32   0   37.36    2.09
  16 -32   0   39.54    2.39
 -16 -34   0    9.00    1.11
 -16 -34   0   10.41    1.02
 -16 -34   0   10.28    1.32
  16  34   0    9.09    0.98
 -16 -34   0   10.07    1.36
  16  34   0   12.33    1.36
  16 -34   0   11.99    1.45
  16  34   0   11.00    1.32
 -16 -34   0   10.96    1.41
  16  34   0   12.37    1.32
 -16 -34   0   10.36    1.28
 -16 -34   0    8.91    0.98
  16 -34   0    9.13    1.28
 -16 -34   0    8.02    1.11
 -16 -36   0  111.97    2.56
 -16 -36   0  115.42    2.77
  16  36   0  116.19    2.77
  16  36   0  111.92    2.82
 -16 -36   0  113.07    2.86
  16 -36   0  114.87    2.86
 -16 -36   0  111.37    2.86
  16  36   0  114.18    2.69
 -16 -36   0  102.75    2.18
 -16 -36   0  112.09    2.69
  16 -36   0  112.73    2.86
  16  38   0   24.36    1.54
  16  38   0   27.85    1.66
 -16 -38   0   26.10    1.66
  16 -38   0   24.27    1.58
  16  38   0   27.04    1.54
 -16 -38   0   25.25    1.45
 -16 -38   0   24.44    1.54
 -16 -38   0   25.93    1.58
 -16 -38   0   19.62    1.19
  16 -38   0   23.72    1.62
  16  40   0  138.41    5.33
  16  40   0  136.49    5.20
  16  40   0  140.67    5.20
 -16 -40   0  134.87    5.25
 -16 -40   0  135.42    5.25
  16 -40   0  132.78    5.33
 -16 -42   0  102.33    3.71
 -16 -42   0  108.55    3.71
  16 -42   0   96.82    3.75
 -16 -42   0   99.47    3.75
 -16 -44   0   49.78    1.92
 -16 -44   0   49.90    1.92
  16 -44   0   45.17    1.92
 -16 -44   0   46.66    1.92
  18   0   0    0.21    1.49
  18   0   0    0.94    1.07
  18   0   0    2.13    1.36
  18   0   0    0.09    1.41
 -18  -2   0    2.18    0.98
  18  -2   0    2.09    1.36
  18  -2   0    2.86    1.19
  18   2   0    1.79    1.54
  18  -2   0    3.88    1.66
  18   2   0    2.64    1.11
 -18   2   0    2.18    1.11
  18   2   0    2.64    1.24
  18   2   0    1.96    0.98
  18   2   0    1.88    1.41
  18  -2   0    3.16    1.32
  18   2   0    2.39    1.45
  18   4   0  180.08    7.29
  18  -4   0  181.19    7.55
  18   4   0  174.62    7.59
  18  -4   0  177.82    7.42
  18  -4   0  191.51    7.85
 -18  -4   0  176.54    7.21
 -18   4   0  186.61    7.21
  18   4   0  185.54    7.51
  18   4   0  178.89    7.25
  18  -4   0  188.53    7.51
  18   4   0  180.98    7.63
  18   6   0   19.11    1.75
  18  -6   0   18.04    2.00
  18  -6   0   25.46    2.39
  18   6   0   20.13    2.05
  18  -6   0   21.16    1.92
 -18   6   0   18.09    1.66
 -18  -6   0   18.38    1.71
  18   6   0   21.58    1.79
  18   6   0   20.99    2.05
  18  -6   0   25.81    1.96
  18   6   0   18.13    1.96
  18  -6   0   20.22    2.05
  18   8   0  347.41   13.05
  18  -8   0  349.25   13.27
  18  -8   0  370.06   13.52
  18   8   0  317.30   13.09
  18  -8   0  338.46   13.09
 -18  -8   0  335.09   12.88
 -18   8   0  338.07   12.71
  18   8   0  337.35   12.97
  18  -8   0  354.28   12.97
  18   8   0  332.23   13.09
  18  -8   0  346.13   12.92
  18   8   0  370.83   13.27
  18  -8   0  359.10   13.22
 -18 -10   0    7.12    1.32
  18 -10   0    4.82    1.62
  18  10   0    6.06    1.41
  18  10   0    3.67    1.41
  18 -10   0    5.33    1.45
  18 -10   0    4.56    1.19
  18  10   0    4.27    1.28
  18 -10   0    4.44    1.24
  18  10   0    4.86    1.41
  18  10   0    5.25    1.41
  18 -10   0    2.69    1.41
  18 -12   0   61.72    3.54
  18  12   0   65.64    3.41
  18 -12   0   58.78    3.41
  18  12   0   60.23    3.33
  18  12   0   62.49    3.33
 -18 -12   0   63.00    3.24
  18  12   0   65.60    3.37
 -18 -12   0   57.20    3.20
 -18 -12   0   63.34    3.33
  18 -12   0   64.79    3.16
  18  12   0   65.69    3.45
  18 -12   0   68.07    3.41
  18  12   0   66.92    3.41
 -18 -14   0    1.58    1.15
  18  14   0    3.45    1.36
  18 -14   0    2.73    1.58
  18 -14   0    2.73    1.36
  18  14   0    3.07    1.19
  18  14   0    3.54    1.28
  18  14   0    4.14    1.41
  18 -14   0    2.18    1.02
  18  14   0    4.05    1.36
 -18 -14   0    2.56    1.19
 -18 -14   0    2.94    1.19
  18 -14   0    1.96    1.28
  18  14   0    4.82    1.41
  18 -16   0  516.45   18.55
  18  16   0  489.75   18.30
  18 -16   0  509.07   18.38
  18  16   0  483.35   18.21
 -18 -16   0  497.72   18.17
  18  16   0  512.44   18.34
  18  16   0  521.01   18.30
 -18 -16   0  487.70   18.21
 -18 -16   0  472.77   18.09
  18  16   0  491.71   18.17
  18 -16   0  497.00   18.17
 -18 -18   0   11.39    1.49
  18 -18   0   11.09    1.83
  18  18   0   10.88    1.66
  18 -18   0   14.42    1.75
  18  18   0   11.73    1.49
  18  18   0   13.61    1.71
  18  18   0   12.92    1.58
 -18 -18   0    9.51    1.41
 -18 -18   0   12.11    1.54
  18  18   0   11.22    1.45
  18 -18   0   10.79    1.32
  18 -18   0   11.22    1.49
  18 -20   0  315.68   12.24
  18  20   0  321.18   12.11
  18 -20   0  331.25   12.28
  18 -20   0  326.68   12.11
  18  20   0  309.15   11.90
 -18 -20   0  322.59   11.94
  18  20   0  327.54   12.11
 -18 -20   0  306.93   11.82
  18  20   0  323.48   11.90
 -18 -20   0  313.16   11.94
  18  20   0  311.07   11.73
  18 -20   0  301.30   11.73
  18 -20   0  321.31   11.86
 -18 -22   0   11.99    1.41
  18  22   0   11.18    1.58
  18 -22   0   12.92    1.88
 -18 -22   0   13.22    1.66
  18 -22   0   13.82    1.71
  18 -22   0   15.23    1.71
  18  22   0   13.01    1.36
  18  22   0   15.10    1.66
 -18 -22   0   11.18    1.28
  18  22   0   11.90    1.36
 -18 -22   0   15.27    1.49
  18 -22   0   10.24    1.32
  18  22   0   10.62    1.15
  18 -24   0   41.84    2.73
 -18 -24   0   41.12    2.52
  18 -24   0   42.31    2.60
 -18 -24   0   43.55    2.35
 -18 -24   0   46.83    2.43
  18  24   0   42.06    2.35
 -18 -24   0   45.04    2.60
 -18 -24   0   46.92    2.47
 -18 -24   0   42.61    2.22
  18  24   0   43.98    2.30
  18 -24   0   39.80    2.30
 -18 -26   0    1.07    0.90
 -18 -26   0   -0.09    1.07
  18 -26   0   -0.68    1.11
 -18 -26   0    0.98    0.90
 -18 -26   0    0.38    0.85
  18  26   0   -0.34    0.81
 -18 -26   0    0.73    1.07
 -18 -26   0    0.04    0.94
 -18 -26   0   -0.51    0.81
  18  26   0    0.64    0.77
  18 -26   0    0.38    0.90
  18  28   0   52.55    2.60
 -18 -28   0   57.54    2.73
 -18 -28   0   57.84    2.64
 -18 -28   0   57.62    2.60
 -18 -28   0   59.37    2.86
  18  28   0   59.29    2.90
  18  28   0   62.62    2.90
 -18 -28   0   57.71    2.90
 -18 -28   0   58.09    2.73
 -18 -28   0   52.17    2.47
  18  28   0   53.19    2.43
  18 -28   0   53.66    2.69
  18  28   0   57.41    2.60
  18  30   0    0.98    0.64
 -18 -30   0    1.92    0.73
 -18 -30   0    0.34    0.77
  18 -30   0    2.30    1.11
  18  30   0    0.98    0.94
 -18 -30   0    1.32    0.98
 -18 -30   0    1.96    1.02
  18  30   0    2.52    0.98
 -18 -30   0    0.85    0.60
 -18 -30   0    0.68    0.81
 -18 -30   0    1.19    0.81
  18  30   0    0.68    0.68
  18 -30   0    1.75    0.81
 -18 -32   0  192.58    7.42
 -18 -32   0  198.77    7.51
  18  32   0  206.06    7.51
  18 -32   0  198.17    7.59
  18  32   0  214.21    7.51
 -18 -32   0  197.02    7.51
 -18 -32   0  195.44    7.38
  18 -32   0  187.42    7.38
  18 -34   0    1.96    0.90
  18  34   0    3.16    0.77
 -18 -34   0    2.43    0.77
  18  34   0    2.52    0.73
 -18 -34   0    2.22    0.81
 -18 -34   0    3.20    0.73
 -18 -34   0    1.96    0.60
  18 -34   0    2.30    0.68
  18  36   0   77.67    2.99
 -18 -36   0   75.03    3.03
 -18 -36   0   73.02    2.99
 -18 -36   0   71.10    2.90
 -18 -38   0    3.45    0.47
 -18 -38   0    3.16    0.43
 -20   0   0  815.36   29.17
 -20   0   0  804.66   29.09
  20   0   0  808.88   29.52
  20   0   0  846.07   29.39
  20   0   0  838.87   29.52
  20   0   0  840.66   29.39
 -20  -2   0    5.80    1.15
 -20   2   0    4.91    1.07
  20  -2   0    6.53    1.28
 -20  -2   0    5.16    1.07
  20   2   0    6.40    1.32
  20  -2   0    4.73    1.54
  20   2   0    5.50    1.45
  20   2   0    6.65    1.36
 -20  -2   0    3.54    0.98
  20  -2   0    5.76    1.28
  20   2   0    5.20    1.41
 -20   4   0  191.04    7.29
 -20  -4   0  194.84    7.46
 -20  -4   0  195.86    7.51
  20  -4   0  198.94    7.89
  20   4   0  193.35    7.72
  20  -4   0  197.53    7.55
 -20  -4   0  180.72    7.34
  20  -4   0  188.78    7.51
  20   4   0  202.69    7.76
 -20  -6   0  100.15    4.27
 -20  -6   0  101.17    4.22
  20  -6   0   97.42    4.61
  20   6   0   98.40    4.39
 -20  -6   0   90.77    4.05
  20  -6   0  104.07    4.27
 -20  -6   0   91.45    4.18
  20  -6   0  102.71    4.48
  20   6   0   98.19    4.44
  20  -6   0   94.48    4.18
 -20  -8   0   88.98    3.80
 -20  -8   0   86.42    3.80
 -20  -8   0   78.53    3.54
  20   8   0   78.57    3.80
  20  -8   0   88.80    4.18
 -20  -8   0   80.83    3.63
 -20  -8   0   81.51    3.67
  20   8   0   88.76    3.92
  20   8   0   87.65    3.97
  20  -8   0   86.84    3.92
 -20 -10   0   22.05    1.54
 -20 -10   0   21.63    1.66
 -20 -10   0   23.12    1.66
  20 -10   0   26.87    2.13
  20  10   0   20.69    1.66
 -20 -10   0   22.69    1.58
  20  10   0   24.74    1.88
 -20 -10   0   20.73    1.54
  20 -10   0   27.43    1.88
  20  10   0   23.63    1.79
  20 -12   0  319.13   11.82
  20  12   0  311.07   11.35
 -20 -12   0  303.44   11.30
 -20 -12   0  310.86   11.43
 -20 -12   0  321.48   11.47
  20  12   0  330.86   11.56
 -20 -12   0  286.76   11.30
 -20 -12   0  283.09   11.26
  20 -12   0  329.11   11.56
  20  12   0  305.57   11.47
  20  14   0   20.81    1.54
 -20 -14   0   20.22    1.49
 -20 -14   0   20.26    1.54
 -20 -14   0   20.56    1.54
  20  14   0   20.73    1.62
 -20 -14   0   19.24    1.45
 -20 -14   0   18.90    1.36
  20  14   0   17.96    1.54
  20 -14   0   22.01    1.62
 -20 -16   0  229.52    8.27
 -20 -16   0  227.64    8.27
 -20 -16   0  225.89    8.19
 -20 -16   0  211.09    8.23
  20  16   0  227.22    8.27
  20  16   0  232.50    8.32
 -20 -16   0  193.26    8.02
 -20 -16   0  201.84    8.10
  20  16   0  208.92    8.15
  20 -16   0  229.77    8.27
 -20 -18   0   71.66    3.20
  20 -18   0   68.20    3.33
 -20 -18   0   71.36    3.07
 -20 -18   0   74.00    3.11
 -20 -18   0   68.29    3.11
  20  18   0   70.42    3.11
 -20 -18   0   60.78    2.82
 -20 -18   0   65.43    2.94
  20  18   0   71.62    3.07
  20  18   0   70.51    3.16
  20  18   0   62.70    2.90
 -20 -20   0   24.18    1.62
  20 -20   0   25.51    1.79
 -20 -20   0   24.14    1.54
 -20 -20   0   27.77    1.58
  20  20   0   26.96    1.62
 -20 -20   0   25.68    1.58
 -20 -20   0   18.72    1.24
 -20 -20   0   23.42    1.41
  20  20   0   25.46    1.49
  20  20   0   21.07    1.28
  20  20   0   25.98    1.62
 -20 -22   0   30.07    1.75
  20 -22   0   27.94    1.83
 -20 -22   0   29.56    1.62
 -20 -22   0   29.73    1.62
 -20 -22   0   28.71    1.66
  20  22   0   31.73    1.71
 -20 -22   0   25.55    1.49
  20  22   0   32.67    1.75
 -20 -24   0  317.30   11.52
  20  24   0  345.79   11.52
 -20 -24   0  323.40   11.47
  20 -24   0  302.24   11.47
 -20 -24   0  292.09   11.26
  20  24   0  326.64   11.39
 -20 -26   0   22.31    1.36
 -20 -26   0   20.00    1.11
  20  26   0   22.48    1.19
 -20 -26   0   24.06    1.24
  20  26   0   24.99    1.36
 -20 -26   0   22.39    1.32
 -20 -28   0  105.44    4.14
 -20 -28   0  111.79    4.18
 -20 -30   0    0.43    0.38
 -20 -30   0   -0.04    0.34
  22   0   0    1.28    0.73
  22   0   0    1.24    0.90
  22   0   0    2.77    0.94
  22   2   0   63.98    2.82
  22   2   0   62.57    2.69
  22  -2   0   60.44    2.82
  22   4   0   85.01    3.24
  22   4   0   91.53    3.20
  22  -4   0   88.72    3.28
  22   6   0    4.05    0.85
  22  -6   0    3.37    0.85
  22   6   0    2.26    0.85
  22  -6   0    2.82    0.90
  22  -8   0  127.15    4.69
  22   8   0  121.18    4.65
  22   8   0  125.36    4.65
  22  -8   0  117.64    4.73
 -22 -10   0   16.17    1.07
  22 -10   0   19.32    1.36
  22  10   0   18.34    1.11
  22 -10   0   17.57    1.19
 -22 -12   0    1.07    0.64
 -22 -12   0    0.64    0.51
  22 -12   0    2.22    0.81
  22 -12   0    1.49    0.60
  22  12   0    1.62    0.73
  22  12   0    1.45    0.55
 -22 -14   0   34.17    1.62
  22  14   0   42.40    1.79
 -22 -16   0   37.19    1.66
  22  16   0   43.98    1.79
  22  18   0    7.42    0.60
  22 -18   0    8.36    0.68
  -1  -1   1  112.39    5.03
  -1   1   1  111.28    5.29
   1  -1   1  116.15    5.25
   1   1   1  120.84    5.25
  -1   3   1   54.00    3.37
  -1  -3   1   56.52    3.11
   1  -3   1   54.21    3.33
   1   3   1   58.95    3.16
  -1  -5   1 1322.04   46.15
  -1   5   1 1291.25   46.49
  -1  -5   1 1317.31   46.19
   1  -5   1 1329.68   46.36
   1   5   1 1294.45   45.94
   1  -5   1 1271.76   46.15
  -1   7   1 9685.88  337.05
  -1  -7   1 9734.16  336.71
  -1  -7   1 9837.09  336.66
   1   7   1 9793.96  336.28
   1  -7   1 9328.74  336.49
  -1  -7   1 9999.00  336.75
  -1   9   1  922.08   34.29
  -1  -9   1  955.40   33.95
  -1  -9   1  958.38   33.95
   1   9   1  946.44   33.36
  -1  -9   1 1001.03   34.04
   1  -9   1  921.36   33.78
  -1  -9   1  914.41   33.27
  -1 -11   1 1623.39   56.94
  -1  11   1 1620.28   57.37
  -1 -11   1 1665.11   56.94
   1  11   1 1609.44   56.09
   1 -11  -1 1463.78   56.22
  -1 -11   1 1614.26   56.13
  -1 -11  -1 1497.86   56.60
   1 -11   1 1686.99   57.03
  -1 -11   1 1707.93   56.90
   1 -11   1 1651.76   56.69
  -1  13   1  478.23   19.02
  -1 -13   1  491.62   18.51
  -1 -13   1  486.55   18.51
   1 -13   1  497.25   18.55
   1 -13  -1  495.04   17.79
   1 -13   1  466.84   18.17
   1  13   1  475.59   17.45
  -1 -13   1  484.20   18.30
  -1 -13   1  464.11   17.66
  -1 -13  -1  521.18   18.34
  -1 -15   1  377.18   15.61
  -1  15   1  379.27   16.17
  -1 -15   1  407.51   15.70
   1  15   1  387.81   14.29
   1 -15   1  394.20   15.31
   1 -15  -1  397.79   14.80
  -1 -15  -1  440.31   15.44
  -1 -15   1  398.38   15.36
  -1 -15   1  387.98   14.76
  -1 -17   1 1133.69   40.14
  -1  17   1 1100.33   40.65
  -1 -17   1 1126.14   40.14
   1  17   1 1041.04   38.26
  -1 -17   1 1134.92   39.63
  -1 -17  -1 1151.52   39.63
   1 -17  -1 1102.51   39.03
   1 -17   1 1118.16   39.67
  -1 -17   1 1103.74   39.11
  -1  19   1 1262.29   48.16
  -1 -19  -1 1291.50   48.20
  -1 -19   1 1313.94   47.56
  -1 -19   1 1322.04   47.60
   1 -19  -1 1314.84   47.69
  -1 -19  -1 1379.41   47.00
   1 -19   1 1286.22   46.96
  -1 -19   1 1264.08   46.83
   1 -19  -1 1329.81   46.32
  -1 -19   1 1264.51   46.45
  -1  21   1  869.11   32.25
  -1 -21  -1  812.21   29.09
  -1 -21   1  842.53   31.39
  -1 -21  -1  798.09   31.86
  -1 -21   1  880.20   31.52
   1 -21  -1  769.21   29.86
  -1 -21  -1  811.57   30.54
  -1 -21   1  848.97   30.28
   1 -21   1  832.55   30.75
   1 -21  -1  822.06   31.48
  -1 -21   1  844.67   29.09
  -1 -23   1  356.54   16.21
  -1  23   1  343.49   16.89
  -1 -23  -1  433.02   14.20
  -1 -23  -1  429.22   17.45
  -1 -23   1  355.05   16.17
   1 -23   1  345.24   15.57
  -1 -23  -1  410.67   15.70
   1 -23  -1  452.43   17.02
  -1 -23   1  347.03   15.14
  -1 -23  -1  443.72   16.85
   1 -23  -1  411.31   15.01
  -1 -23   1  363.24   14.03
  -1 -25   1  390.88   17.32
  -1  25   1  391.43   18.13
  -1 -25  -1  432.46   14.97
  -1 -25  -1  418.99   18.21
   1 -25   1  401.71   16.76
  -1 -25   1  406.74   16.29
  -1 -25  -1  414.25   16.51
   1 -25  -1  436.05   17.83
  -1 -25  -1  417.19   17.57
  -1 -25   1  396.81   14.89
   1 -25  -1  407.81   15.78
  -1 -27   1  628.41   21.88
  -1  27   1  650.93   26.23
  -1 -27  -1  598.13   25.63
  -1 -27   1  645.69   25.12
  -1 -27  -1  617.58   22.18
   1 -27  -1  604.19   25.04
   1 -27   1  634.90   24.31
   1 -27  -1  580.94   22.95
  -1 -27   1  618.13   22.09
  -1 -27  -1  579.11   23.67
  -1 -27  -1  618.69   25.04
  -1 -27   1  641.21   23.76
  -1 -29   1  672.43   24.65
  -1 -29   1  687.96   24.95
   1 -29   1  695.29   27.21
  -1 -29   1  658.27   26.49
  -1 -29  -1  775.70   28.49
   1 -29  -1  739.87   28.49
  -1 -29  -1  697.13   26.70
  -1 -29  -1  740.64   29.13
  -1 -29  -1  744.13   25.04
  -1 -29   1  688.81   28.02
  -1  29   1  684.20   29.09
   1 -31   1  255.79   11.90
  -1 -31  -1  263.17   12.80
   1 -31  -1  239.88   12.63
  -1 -31   1  231.44   11.18
  -1 -31  -1  247.56   11.22
  -1 -31   1  260.06    9.68
  -1 -31  -1  247.52   13.27
  -1  31   1  255.84   13.65
  -1 -31   1  266.63   12.88
  -1 -31  -1  251.36    9.72
   1 -33   1  647.52   25.76
  -1 -33  -1  634.34   26.66
   1 -33  -1  651.40   26.87
  -1 -33   1  595.14   24.91
  -1 -33  -1  609.43   24.82
  -1 -33   1  656.52   23.16
  -1 -33  -1  613.78   27.26
  -1 -33   1  654.56   26.79
  -1 -33  -1  645.99   23.20
  -1  33   1  658.27   28.07
  -1  33  -1  662.75   28.07
  -1 -33   1  651.19   23.12
   1 -33   1  647.69   23.20
   1 -33  -1  617.07   23.12
  -1 -33  -1  628.76   23.20
   1 -33  -1  641.72   23.25
   1 -33  -1  644.71   23.20
  -1 -33  -1  652.77   23.25
  -1 -33   1  637.20   23.16
   1 -33  -1  644.54   23.20
  -1 -33  -1  644.15   23.25
   1 -33   1  644.84   23.16
   1 -33   1  665.44   23.20
  -1 -33  -1  636.48   23.20
  -1 -33   1  660.45   23.20
   1 -33  -1  640.83   23.20
  -1 -33  -1  613.40   23.20
  -1 -35   1  271.70    9.94
   1 -35  -1  241.85   13.18
  -1 -35  -1  259.93   13.31
   1 -35   1  261.17   12.45
  -1  35  -1  266.67   14.54
  -1 -35   1  273.92   13.48
  -1 -35  -1  258.48   13.91
  -1  35   1  281.94   14.76
  -1 -35  -1  262.02    9.98
  -1 -35   1  272.13    9.90
   1 -35  -1  240.35    9.81
   1 -35   1  263.43    9.98
   1 -35   1  262.75    9.90
  -1 -35   1  262.23    9.90
   1 -35   1  270.98    9.94
   1 -35  -1  248.71    9.94
  -1 -35  -1  249.74    9.98
   1 -35  -1  239.93    9.90
   1 -35   1  261.94    9.81
  -1 -35  -1  251.53    9.94
  -1 -35   1  259.76    9.81
  -1 -35   1  274.69    9.98
   1 -35  -1  245.98    9.90
  -1 -35   1  271.36    9.77
  -1 -35  -1  240.61    9.94
  -1 -35  -1  232.25    9.72
   1 -35  -1  227.85    9.68
   1 -35   1  267.44    9.68
   1 -35   1  266.80    9.98
  -1 -35  -1  252.00    9.94
   1 -35  -1  236.13    9.68
  -1 -35  -1  241.46    9.68
  -1 -35   1  266.75    9.98
   1 -35  -1  252.51    9.81
  -1 -35   1  269.23    9.77
   1 -35   1  273.02    9.98
   1 -35  -1  243.21    9.94
  -1 -35  -1  251.44    9.94
   1 -37  -1   74.00    6.23
   1 -37   1   43.51    4.48
  -1 -37  -1   69.01    5.89
  -1 -37   1   50.16    2.99
  -1 -37  -1   81.51    6.87
  -1 -37   1   47.64    5.20
  -1 -37  -1   76.09    3.37
  -1  37   1   51.91    6.18
  -1  37  -1   75.45    7.17
   1 -37  -1   73.15    3.28
   1 -37   1   51.06    3.11
   1 -37   1   44.27    2.90
  -1 -37   1   44.40    2.77
   1 -37   1   49.95    2.94
  -1 -37   1   47.60    2.94
   1 -37   1   50.33    3.03
  -1 -37   1   47.26    2.94
   1 -37  -1   74.94    3.37
  -1 -37  -1   71.66    3.37
  -1 -37  -1   74.47    3.37
   1 -37   1   45.47    2.82
   1 -37  -1   71.57    3.37
  -1 -37   1   46.92    2.86
  -1 -37   1   48.97    2.99
  -1 -37  -1   74.09    3.37
  -1 -37  -1   62.87    3.03
  -1 -37   1   49.01    2.86
  -1 -37  -1   71.02    3.33
   1 -37  -1   65.22    3.07
   1 -37   1   50.89    2.99
  -1 -37   1   47.64    2.94
   1 -37   1   51.18    3.03
   1 -37   1   44.19    2.69
   1 -37  -1   70.80    3.11
  -1 -37   1   49.78    2.82
  -1 -37  -1   72.43    3.07
  -1 -37  -1   72.30    3.37
   1 -37  -1   71.40    3.33
   1 -39  -1  157.82   10.28
  -1 -39   1  178.97    7.17
  -1 -39  -1  163.66   10.32
  -1  39   1  170.40   11.52
  -1  39  -1  195.74   12.20
  -1 -39  -1  176.29    7.25
  -1 -39  -1  160.97   10.79
  -1 -39   1  170.61   10.45
   1 -39  -1  173.64    7.12
   1 -39   1  190.45    7.38
  -1 -39   1  174.11    6.95
  -1 -39   1  169.50    7.04
   1 -39   1  171.89    7.08
  -1 -39  -1  170.83    7.17
   1 -39   1  172.75    7.08
  -1 -39   1  175.90    7.12
   1 -39   1  170.10    7.17
   1 -39  -1  170.78    7.21
  -1 -39  -1  164.30    7.17
   1 -39   1  171.68    7.00
  -1 -39  -1  169.85    7.21
  -1 -39   1  178.29    7.00
   1 -39  -1  168.01    7.21
  -1 -39   1  178.85    7.00
   1 -39  -1  173.47    7.00
  -1 -39  -1  152.19    6.82
  -1 -39  -1  174.15    7.21
   1 -39   1  182.43    7.21
   1 -39   1  186.35    7.25
   1 -39   1  180.85    6.91
  -1 -39   1  180.55    7.12
   1 -39  -1  172.45    7.00
  -1 -39   1  183.41    7.00
   1 -39  -1  164.51    7.00
  -1 -39  -1  165.37    6.95
  -1 -39  -1  167.03    7.21
   1 -39  -1  166.99    7.17
  -1 -39  -1  170.06    7.17
  -1 -41   1  702.37   24.95
   1 -41  -1  699.18   29.30
  -1 -41  -1  652.21   28.92
   1 -41  -1  710.69   29.47
  -1 -41   1  689.11   29.22
  -1 -41  -1  697.98   29.90
  -1 -41  -1  713.25   25.08
  -1  41   1  694.87   30.84
  -1  41  -1  709.03   31.09
  -1 -41   1  674.95   24.78
   1 -41   1  729.84   25.17
  -1 -41   1  672.56   24.70
   1 -41   1  696.23   24.91
   1 -41   1  693.12   24.99
   1 -41   1  674.44   24.82
  -1 -41  -1  665.44   24.91
   1 -41  -1  674.52   24.87
  -1 -41   1  673.88   24.87
   1 -41  -1  674.27   24.99
  -1 -41  -1  689.07   24.99
   1 -41   1  683.61   24.78
   1 -41  -1  681.73   24.99
  -1 -41   1  699.35   24.82
  -1 -41  -1  698.45   25.04
  -1 -41  -1  690.30   25.04
   1 -41  -1  660.06   24.74
   1 -41   1  673.58   24.61
   1 -41  -1  673.54   24.78
  -1 -41   1  685.44   24.74
  -1 -41  -1  683.18   24.78
   1 -41  -1  672.39   24.82
  -1 -41   1  704.21   24.91
   1 -41   1  732.15   25.04
   1 -41   1  738.03   25.17
   1 -41   1  705.79   24.99
  -1 -41  -1  689.32   24.99
   1 -41  -1  681.94   24.95
   1 -43  -1   58.22    5.89
  -1 -43  -1   50.12    5.37
   1 -43  -1   47.60    5.46
  -1  43   1   57.75    6.74
  -1 -43   1   61.63    5.84
  -1  43  -1   53.66    6.48
  -1 -43  -1   68.71    3.41
  -1 -43   1   55.11    3.16
  -1 -43  -1   43.21    5.54
   1 -43   1   52.51    2.94
  -1 -43   1   57.11    3.11
  -1 -43  -1   55.92    3.16
  -1 -43   1   50.25    2.90
   1 -43   1   55.71    3.03
   1 -43   1   61.68    3.33
   1 -43  -1   55.75    3.11
  -1 -43   1   57.16    3.28
   1 -43  -1   54.26    3.20
  -1 -43  -1   56.81    3.16
  -1 -43  -1   55.58    3.20
  -1 -43   1   54.38    2.94
   1 -43  -1   58.09    3.24
   1 -43   1   52.98    2.94
   1 -43  -1   57.50    2.94
   1 -43   1   53.10    2.77
  -1 -43   1   53.70    2.86
   1 -43   1   58.35    3.20
   1 -43  -1   51.91    2.99
   1 -43   1   55.96    3.11
  -1 -43   1   51.10    2.99
  -1 -43  -1   53.19    2.94
   1 -43   1   63.00    3.37
   1 -43  -1   59.25    3.07
   1 -43  -1   60.14    3.20
  -1 -43  -1   62.10    3.24
  -1 -45   1  141.23    6.27
  -1 -45  -1  167.80    6.53
  -1 -45   1  144.77    6.44
   1 -45   1  136.41    6.14
   1 -45   1  143.23    6.40
  -1 -45  -1  154.49    6.36
   1 -45  -1  150.31    6.27
  -1 -45   1  134.66    6.01
   1 -45  -1  151.12    6.36
  -1 -45  -1  149.20    6.31
  -1 -45   1  141.23    6.10
   1 -45  -1  162.17    6.44
  -1 -45  -1  164.13    6.44
   1 -45   1  142.89    6.10
   1 -45  -1  151.51    6.06
  -1 -45  -1  163.75    6.27
   1 -45  -1  158.59    6.27
  -1 -45   1  137.09    6.01
   1 -45  -1  160.04    6.23
  -1 -45   1  138.37    6.14
  -1 -45   1  150.69    6.44
   1 -45   1  137.51    5.93
   1 -45   1  138.15    6.23
   1 -45   1  146.34    6.40
   1 -45  -1  160.93    6.48
  -1 -45  -1  151.93    6.14
   1 -45  -1  152.23    6.31
  -1 -45  -1  160.33    6.36
  -1 -47  -1  106.08    5.03
  -1 -47   1  113.97    4.99
  -1 -47  -1  117.47    5.08
  -1 -47   1  117.25    5.16
   1 -47   1  125.61    5.20
   1 -47  -1  106.63    4.86
  -1 -47  -1  109.15    4.95
   1 -47   1  115.25    4.82
  -1 -47  -1  106.59    4.91
   1 -47  -1  107.10    4.95
   1 -47   1  113.33    4.82
   1 -47  -1  103.52    4.99
  -1 -47   1  116.15    4.82
  -1 -47  -1  101.00    4.95
  -1 -47  -1  104.54    4.73
  -1 -47   1  118.24    4.91
  -1 -47   1  113.12    4.69
   1 -47   1  115.76    4.95
   1 -47  -1  106.21    4.82
   1 -47  -1  112.95    5.03
   1 -47  -1  100.53    4.73
  -1 -47  -1  109.49    4.78
   1 -47   1  121.99    5.16
  -1 -47   1  124.38    5.16
   1 -47  -1  107.40    4.91
   1 -47  -1  112.82    4.99
  -1 -47  -1  102.20    4.86
  -1 -49  -1   41.54    2.47
   1 -49   1   33.48    2.43
   1 -49   1   30.07    2.05
  -1 -49   1   36.47    2.47
   1 -49  -1   40.61    2.30
  -1 -49  -1   40.61    2.35
   1 -49  -1   43.21    2.52
   1 -49  -1   37.54    2.30
  -1 -49  -1   38.99    2.30
  -1 -49   1   34.51    2.22
  -1 -49   1   32.67    2.09
   1 -49   1   31.90    2.09
   1 -49  -1   42.95    2.52
  -1 -49  -1   41.46    2.52
   1 -49  -1   42.61    2.47
   1 -49   1   35.62    2.43
   1 -49  -1   36.55    2.18
  -1 -49  -1   39.33    2.18
   1 -49   1   29.56    2.18
  -1 -49   1   34.08    2.35
  -1 -49   1   29.64    2.09
  -1 -49  -1   41.54    2.30
   1 -49  -1   40.86    2.35
  -1 -49  -1   44.40    2.39
   1 -49  -1   41.16    2.35
   1 -51   1    7.93    1.36
  -1 -51  -1    7.04    1.24
   1 -51   1    5.42    0.98
  -1 -51   1    7.72    1.41
   1 -51  -1    4.35    1.11
  -1 -51  -1    5.76    1.19
   1 -51  -1    5.76    1.24
  -1 -51  -1    5.63    1.19
  -1 -51   1    8.23    1.15
   1 -51  -1    4.69    1.24
  -1 -51  -1    5.89    1.24
   1 -51  -1    4.09    0.98
  -1 -51   1    9.94    1.11
  -1 -51   1    9.04    1.36
   1 -51   1   11.18    1.41
   1 -51   1    8.36    1.19
  -1 -51  -1    6.18    1.11
   1 -51  -1    4.22    1.07
   1 -51  -1    6.06    1.15
  -1 -53   1   18.04    1.45
   1 -53  -1   19.32    1.54
   1 -53   1   19.19    1.62
  -1 -53  -1   20.39    1.49
  -1 -53  -1   19.02    1.45
  -1 -53   1   18.98    1.62
   1 -53   1   18.85    1.58
   1 -53  -1   21.20    1.62
  -1 -53  -1   16.81    1.49
   1 -53   1   15.36    1.32
  -1 -53  -1   19.45    1.58
  -1 -53   1   17.83    1.54
   1 -53   1   18.90    1.62
  -1 -53   1   13.99    1.19
  -1 -53  -1   16.63    1.49
  -1 -55   1   31.95    1.79
   1 -55   1   29.99    1.92
  -1 -55  -1   32.20    1.79
   1 -55  -1   31.48    1.83
  -1  55   1   30.45    1.66
  -1 -55   1   33.23    1.92
   1 -55   1   29.47    1.83
  -1 -55  -1   36.98    1.92
   1 -55  -1   32.76    1.88
   1 -55   1   25.55    1.58
  -1 -55   1   34.51    1.88
   1 -55   1   32.03    1.92
  -1 -55   1   31.22    1.83
  -1 -55  -1   33.82    1.83
  -1 -57  -1    5.08    0.77
   1 -57   1    8.57    0.98
   1 -57  -1    6.40    0.90
  -1 -57   1    9.21    0.98
   1  57   1    7.63    0.85
  -1 -57   1    8.36    0.94
  -1 -57  -1    7.72    0.94
   1 -57  -1    7.68    0.90
   1 -57   1    8.49    0.94
  -1 -57   1    8.15    0.90
  -1 -57   1    9.00    0.94
  -1 -57   1    8.40    0.81
  -1 -57  -1    5.97    0.81
   1 -59  -1   38.26    1.92
  -1 -59   1   59.37    2.22
   1 -59   1   52.55    2.18
   1 -59   1   49.39    2.18
   1 -59   1   48.11    2.05
  -1 -59  -1   57.03    2.18
   1 -59  -1   56.09    2.18
  -1 -59   1   45.08    2.05
   1 -59   1   47.64    2.13
  -1  59   1   63.55    2.30
   3   1   1 9632.44  334.28
   3   1   1 9951.61  334.57
  -3   1   1 9916.59  334.57
   3  -1   1 9386.67  334.23
  -3   1   1 9772.94  334.28
  -3  -1   1 9713.65  334.28
   3   1   1 9346.36  334.40
   3  -3   1  119.90    5.42
   3   3   1  125.70    5.80
  -3   3   1  128.51    5.76
  -3  -3   1  122.37    5.42
   3   3   1  124.33    5.50
  -3  -5   1 2374.65   82.07
   3   5   1 2391.37   82.45
  -3   5   1 2357.37   82.45
   3  -5   1 2357.29   82.07
   3   5   1 2271.34   81.89
   3  -7   1  909.88   32.03
  -3  -7   1  916.58   32.08
   3  -7   1  919.57   31.99
  -3   7   1  843.13   32.33
  -3  -7   1  843.98   31.95
   3   7   1  929.29   32.46
   3  -7   1  884.12   32.37
   3  -7  -1  872.90   32.03
   3  -9   1 2037.43   70.42
  -3   9   1 1939.41   70.76
   3  -9   1 1983.86   70.38
  -3  -9   1 2069.80   70.46
  -3  -9   1 1999.94   70.42
   3   9   1 2032.91   70.89
   3  -9   1 1939.45   70.68
   3  -9  -1 1975.62   70.51
  -3  11   1 1654.78   60.23
   3  11   1 1700.51   60.31
   3 -11   1 1637.17   59.71
  -3 -11   1 1699.36   59.84
   3 -11   1 1634.95   59.76
  -3 -11   1 1730.20   59.84
  -3 -11   1 1684.60   60.10
  -3 -11  -1 1775.15   60.14
   3 -11  -1 1736.04   60.06
   3 -11  -1 1654.78   58.69
   3 -11   1 1731.43   60.10
   3 -13   1 2693.82   79.29
  -3  13   1 2513.31   79.76
   3 -13   1 2568.76   79.12
   3  13   1 2581.26   79.80
  -3 -13   1 2675.31   79.29
  -3 -13   1 2610.01   79.25
   3 -13  -1 2444.47   77.59
  -3 -13   1 2676.51   78.99
   3 -13  -1 2712.46   79.55
  -3 -13  -1 2675.35   79.51
  -3 -13   1 2609.33   79.55
   3 -13   1 2499.62   79.34
  -3  15   1 1241.86   42.31
   3 -15   1 1244.88   41.72
  -3 -15   1 1272.48   41.76
   3  15   1 1265.40   42.40
   3 -15   1 1282.04   41.76
  -3 -15   1 1263.01   41.76
  -3 -15   1 1318.59   41.37
   3 -15  -1 1124.26   41.76
  -3 -15   1 1178.60   39.97
   3 -15   1 1292.02   41.97
  -3 -15  -1 1121.91   41.59
  -3  17   1  680.11   25.59
  -3 -17   1  690.90   25.04
  -3 -17   1  688.94   24.99
   3 -17   1  673.97   24.95
   3 -17   1  667.02   24.91
   3  17   1  690.18   25.63
   3 -17   1  670.21   25.04
   3 -17  -1  612.67   23.03
  -3 -17   1  671.79   24.40
  -3 -17   1  633.49   23.29
   3 -17  -1  741.49   25.46
  -3 -17  -1  731.68   25.17
   3 -19   1  419.88   15.61
   3 -19   1  416.34   15.61
  -3 -19   1  424.27   15.70
   3  19   1  416.81   16.29
  -3 -19   1  435.41   15.74
  -3 -19  -1  362.38   15.87
  -3  19   1  404.36   16.29
   3 -19  -1  373.52   16.00
   3 -19   1  408.92   15.57
  -3 -19   1  432.51   14.84
   3 -19  -1  396.08   15.78
  -3 -19   1  387.63   13.82
  -3 -19  -1  409.35   15.48
   3 -19  -1  315.25   13.22
  -3 -21  -1  194.88   10.32
   3 -21  -1  196.42   10.36
   3 -21   1  235.62   10.15
   3 -21   1  220.99   10.07
  -3 -21   1  221.16   10.07
  -3  21   1  226.36   10.79
  -3 -21  -1  192.71    7.85
   3  21   1  238.09   10.83
  -3 -21   1  223.67   10.07
   3 -21  -1  205.68    7.89
  -3 -21   1  211.05    8.40
  -3 -21   1  218.86    7.89
  -3 -21   1  217.23    9.04
   3 -21   1  220.99    9.94
  -3 -21  -1  204.35    9.68
   3 -21   1  211.69    7.89
  -3 -23   1  689.45   24.44
   3 -23  -1  703.83   27.77
  -3 -23  -1  694.70   27.64
  -3  23   1  675.20   27.72
   3 -23   1  725.58   27.13
  -3 -23   1  723.06   27.08
   3  23   1  708.77   27.85
   3 -23  -1  706.09   24.57
  -3 -23  -1  712.61   24.53
   3 -23   1  706.00   27.04
  -3 -23   1  698.83   27.04
  -3 -23   1  682.07   24.48
   3 -23   1  674.22   24.48
   3 -23   1  729.42   27.04
  -3 -23  -1  709.37   26.70
  -3 -23   1  651.06   25.55
  -3 -23   1  649.44   25.08
  -3 -25   1 1134.07   39.75
  -3 -25  -1 1113.30   39.88
   3 -25  -1 1135.39   43.38
  -3 -25  -1 1149.17   43.34
  -3  25   1 1186.49   43.72
   3 -25   1 1177.24   42.74
  -3 -25   1 1201.38   42.78
   3  25   1 1134.07   43.51
   3 -25  -1 1157.79   39.92
   3 -25   1 1168.71   42.57
  -3 -25   1 1068.90   40.56
   3 -25   1 1124.22   39.84
  -3 -25   1 1140.68   39.84
  -3 -25  -1 1122.68   42.10
  -3 -27   1  890.26   31.39
   3  27   1  915.43   35.62
  -3  27   1  903.53   35.62
  -3 -27   1  909.71   34.51
   3 -27  -1  868.94   31.52
   3 -27   1  909.24   34.55
  -3 -27  -1  878.02   31.52
   3 -27  -1  880.07   35.19
  -3 -27  -1  863.52   35.02
   3 -27   1  937.01   34.46
  -3 -27  -1  875.38   34.38
   3 -27   1  914.02   31.52
  -3 -27  -1  859.21   33.78
  -3 -27   1  893.42   31.48
  -3 -29   1  157.09    5.93
   3 -29  -1  142.68    9.00
  -3 -29  -1  141.44    9.00
   3 -29   1  159.69    8.74
  -3 -29  -1  143.96    6.06
  -3 -29   1  161.78    8.74
   3  29   1  162.94    9.64
  -3  29   1  156.37    9.64
   3 -29  -1  135.47    6.06
   3 -29   1  159.78    8.57
   3 -29   1  156.71    6.10
   3 -29  -1  129.67    8.57
  -3 -29   1  155.69    6.06
  -3 -29  -1  152.61    8.10
  -3 -29  -1  138.41    8.36
  -3 -31   1   47.26    2.39
  -3 -31  -1   40.31    4.39
   3 -31  -1   50.08    5.03
  -3 -31  -1   54.00    4.44
   3 -31   1   46.79    4.52
   3 -31   1   46.32    2.56
  -3 -31   1   48.24    2.60
   3 -31  -1   43.76    4.82
  -3 -31  -1   52.04    5.20
   3  31   1   46.75    5.33
   3 -31  -1   52.08    2.69
  -3 -31   1   48.24    4.61
   3 -31   1   50.76    4.73
  -3  31  -1   61.34    6.01
  -3  31   1   39.92    4.99
   3  31  -1   49.48    5.33
  -3 -31  -1   53.83    2.73
   3 -33   1   53.57    2.86
   3 -33   1   54.85    4.95
  -3 -33  -1   55.83    5.08
   3 -33  -1   49.73    5.12
  -3 -33   1   54.04    2.86
  -3 -33  -1   49.61    4.44
  -3 -33  -1   61.59    5.72
   3  33  -1   43.51    5.20
   3  33   1   56.05    5.89
  -3  33   1   55.24    5.80
   3 -33  -1   51.65    5.46
   3 -33  -1   56.81    2.94
  -3 -33   1   52.93    5.03
  -3  33  -1   55.19    5.84
  -3 -33  -1   57.92    2.99
   3 -33   1   53.19    5.03
   3 -33   1   53.96    2.99
   3 -33   1   53.62    2.94
   3 -33  -1   52.34    2.82
   3 -33   1   55.92    2.94
  -3 -33   1   54.38    2.77
   3 -33   1   57.80    2.99
  -3 -33  -1   48.07    2.94
   3 -33  -1   53.96    2.99
   3 -33  -1   53.02    2.90
  -3 -33   1   56.09    2.64
  -3 -33  -1   51.91    2.90
  -3 -33   1   52.38    2.77
  -3 -33   1   54.47    2.82
  -3 -33  -1   56.60    3.03
  -3 -33   1   54.08    2.90
  -3 -33   1   55.07    2.86
   3 -33   1   52.21    2.90
   3 -33  -1   50.59    2.77
   3 -33   1   55.15    2.90
   3 -33  -1   52.98    2.90
   3 -33  -1   56.64    2.99
  -3 -33  -1   50.46    2.90
  -3 -33  -1   51.91    2.94
   3 -33  -1   46.45    2.90
   3 -35   1  351.29   13.86
  -3 -35   1  351.08   13.82
  -3 -35  -1  386.27   17.53
   3 -35   1  350.65   16.89
  -3 -35  -1  384.27   16.46
   3 -35  -1  388.57   17.91
   3 -35  -1  381.32   18.17
  -3 -35  -1  371.94   18.04
  -3 -35  -1  400.94   14.08
   3 -35   1  367.97   17.45
   3  35   1  397.79   18.81
  -3  35   1  371.98   18.64
   3  35  -1  406.49   18.77
  -3  35  -1  425.47   19.32
  -3 -35   1  348.18   17.15
   3 -35  -1  398.94   14.03
   3 -35   1  362.68   13.99
   3 -35   1  367.50   14.08
   3 -35   1  367.59   13.95
   3  35   1  360.08   13.91
  -3 -35   1  349.72   13.82
   3 -35  -1  382.05   13.91
   3 -35   1  357.01   13.95
   3 -35  -1  389.26   14.12
  -3 -35  -1  383.20   14.08
  -3 -35   1  368.10   13.56
   3 -35  -1  388.79   14.03
   3 -35   1  362.09   13.82
  -3 -35  -1  389.77   14.08
  -3 -35   1  357.86   13.78
  -3 -35   1  356.54   13.82
  -3 -35   1  376.80   13.99
  -3 -35  -1  375.78   14.08
  -3 -35  -1  365.84   13.91
  -3 -35   1  367.55   13.86
   3 -35  -1  390.58   14.08
  -3 -35  -1  392.67   14.08
   3 -35  -1  364.05   13.82
   3 -35   1  369.38   13.95
  -3 -35  -1  383.63   13.78
   3 -35  -1  381.66   13.99
   3 -35   1  368.01   14.03
   3 -35   1  360.85   13.82
  -3 -35  -1  383.11   14.08
   3 -35  -1  380.64   14.03
   3 -37  -1  147.88    9.21
  -3 -37  -1  119.30    7.46
  -3 -37  -1  114.10    8.19
   3 -37   1  130.18    8.40
  -3 -37   1  140.07    5.67
   3 -37   1  132.31    5.63
   3 -37  -1  114.40    8.45
  -3 -37   1  119.60    8.27
   3 -37  -1  136.41    9.34
  -3 -37  -1  119.47    8.79
   3 -37  -1  130.18    5.67
   3  37   1  122.50    9.47
  -3  37   1  130.60    9.72
  -3  37  -1  138.79   10.07
   3  37  -1  119.47    9.21
   3 -37   1  131.54    8.62
  -3 -37  -1  127.70    5.67
   3  37   1  137.22    5.63
   3 -37   1  136.45    5.72
   3 -37   1  142.55    5.84
   3 -37  -1  127.24    5.54
   3 -37   1  131.54    5.72
  -3 -37   1  128.00    5.50
   3 -37   1  133.55    5.63
  -3 -37  -1  115.46    5.59
   3 -37  -1  130.14    5.72
   3 -37   1  127.79    5.50
  -3 -37   1  138.62    5.54
  -3 -37  -1  127.19    5.67
   3 -37  -1  133.85    5.72
  -3 -37  -1  131.76    5.76
  -3 -37  -1  117.85    5.46
  -3 -37   1  133.33    5.59
  -3 -37  -1  127.45    5.42
  -3 -37  -1  128.26    5.67
   3 -37  -1  127.45    5.50
   3 -37   1  136.32    5.67
   3 -37  -1  125.70    5.63
   3 -37   1  131.03    5.72
  -3 -37   1  134.74    5.54
   3 -37  -1  124.51    5.63
  -3 -37  -1  124.85    5.67
   3 -37   1  127.62    5.46
   3 -37  -1  122.16    5.59
   3 -39   1  169.25   10.66
   3 -39   1  209.47    8.19
   3 -39  -1  192.28   11.60
   3 -39  -1  202.43   11.82
  -3 -39  -1  205.42   11.56
   3 -39  -1  220.90    8.32
   3 -39  -1  220.09   12.50
  -3 -39  -1  203.46   12.03
  -3 -39   1  185.12   11.13
   3  39  -1  206.83   12.71
  -3  39  -1  215.10   13.18
   3  39   1  193.39   12.63
  -3  39   1  183.03   12.54
   3 -39   1  191.26   11.39
  -3 -39   1  193.18    8.06
  -3 -39  -1  210.41    8.23
   3  39   1  199.58    8.06
   3 -39   1  191.39    8.15
   3 -39   1  204.18    8.32
  -3 -39   1  190.70    7.98
  -3 -39   1  199.58    8.02
   3 -39  -1  201.28    8.10
   3 -39   1  188.27    8.15
   3 -39  -1  208.53    8.27
  -3 -39  -1  215.57    8.27
  -3 -39  -1  215.02    8.32
   3 -39  -1  209.73    8.23
   3 -39   1  192.20    7.98
  -3 -39   1  193.09    7.98
  -3 -39   1  197.87    8.06
  -3 -39  -1  198.47    8.02
  -3 -39  -1  207.94    8.32
  -3 -39   1  198.59    8.02
   3 -39  -1  201.92    8.10
   3 -39   1  204.48    8.15
  -3 -39  -1  206.06    7.98
  -3 -39  -1  211.60    8.27
   3 -39  -1  200.00    8.19
   3 -39   1  208.87    8.27
   3 -39  -1  210.71    8.27
  -3 -39   1  200.90    8.02
   3 -39   1  198.72    8.27
   3 -39  -1  214.55    8.23
   3 -39   1  199.11    8.02
  -3 -39  -1  201.11    8.19
   3 -41   1  192.41   11.52
  -3 -41  -1  185.63   11.56
   3 -41  -1  204.61   12.37
   3 -41  -1  211.73   12.45
   3  41  -1  215.74   13.39
   3 -41  -1  220.39    8.83
  -3  41   1  215.06   13.65
   3 -41   1  229.77   12.45
  -3 -41   1  222.57   12.33
  -3  41  -1  200.90   13.27
   3  41   1  226.49   13.56
  -3 -41  -1  206.78   12.54
   3 -41  -1  183.58   12.24
  -3 -41   1  229.01    8.79
  -3 -41  -1  217.02    8.79
   3 -41   1  229.39    8.79
   3 -41  -1  207.38    8.66
   3 -41   1  227.39    8.83
  -3 -41   1  213.14    8.57
   3  41   1  229.60    8.70
  -3 -41   1  223.12    8.66
   3 -41   1  227.22    8.96
   3 -41  -1  211.39    8.79
  -3 -41  -1  217.15    8.79
  -3 -41  -1  218.77    8.83
   3 -41  -1  218.73    8.83
  -3 -41   1  233.83    8.70
   3 -41   1  221.03    8.62
  -3 -41   1  241.89    8.74
  -3 -41  -1  200.09    8.49
  -3 -41  -1  219.96    8.87
   3 -41  -1  220.09    8.83
   3 -41   1  234.72    9.00
  -3 -41  -1  207.30    8.49
   3 -41  -1  209.17    8.66
   3 -41  -1  204.95    8.74
  -3 -41  -1  208.92    8.83
   3 -41   1  218.34    8.83
  -3 -41   1  234.76    8.70
  -3 -41   1  221.12    8.66
   3 -41   1  236.51    8.83
   3 -41  -1  221.03    8.83
   3 -41   1  219.75    8.62
  -3 -41  -1  215.83    8.83
   3 -43  -1   93.28    7.55
  -3 -43  -1   93.41    7.21
   3  43   1   83.56    8.06
   3 -43  -1   95.71    4.52
  -3 -43  -1   84.80    7.51
   3 -43   1   93.84    4.44
  -3 -43  -1  100.07    4.56
   3 -43  -1   84.71    7.51
  -3  43   1   65.69    7.68
   3 -43   1   86.07    7.17
  -3 -43   1   96.99    7.38
   3  43  -1   99.47    8.66
  -3  43  -1   93.45    8.74
  -3 -43   1   96.82    4.44
  -3 -43  -1   97.34    4.56
   3 -43   1   98.32    4.56
  -3 -43   1   87.10    4.27
   3 -43  -1   93.97    4.35
   3 -43   1   90.85    4.56
  -3 -43   1   92.39    4.22
   3 -43  -1  101.00    4.65
   3 -43  -1   99.55    4.56
  -3 -43  -1   97.38    4.52
   3 -43  -1  104.54    4.65
   3 -43   1   95.46    4.31
  -3 -43  -1   97.55    4.56
  -3 -43   1   91.24    4.27
  -3 -43  -1   95.97    4.52
  -3 -43   1   94.26    4.35
   3 -43   1   95.29    4.56
  -3 -43  -1  102.20    4.61
  -3 -43   1   88.51    4.27
   3 -43   1   94.26    4.65
   3 -43   1   99.38    4.52
  -3 -43  -1   88.21    4.18
   3 -43  -1   90.21    4.44
  -3 -43   1   93.50    4.27
   3 -43  -1   93.62    4.52
   3 -43  -1   97.93    4.52
   3 -43   1   87.35    4.18
  -3 -43  -1   95.63    4.52
   3 -43  -1  105.87    4.69
   3 -45  -1   19.15    1.92
  -3 -45  -1   17.10    1.79
   3 -45  -1   18.13    1.83
  -3 -45  -1   21.33    1.92
  -3 -45   1   20.13    1.79
   3 -45   1   20.26    1.83
  -3 -45  -1   18.04    1.88
   3 -45  -1   18.77    1.75
   3 -45   1   20.73    2.05
   3 -45   1   20.64    1.88
   3 -45  -1   22.86    2.05
   3 -45  -1   19.15    1.88
  -3 -45  -1   17.15    1.79
   3 -45   1   18.98    1.71
  -3 -45  -1   17.32    1.88
  -3 -45   1   17.06    1.62
   3 -45  -1   16.42    1.79
  -3 -45  -1   20.52    1.92
   3 -45  -1   17.19    1.88
   3 -45  -1   16.29    1.79
  -3 -45  -1   20.73    1.96
  -3 -45   1   23.37    1.75
   3 -45   1   24.48    1.88
  -3 -45  -1   17.62    1.58
  -3 -45   1   21.41    1.92
   3 -45   1   20.47    1.96
   3 -45   1   21.67    2.05
  -3 -45   1   19.19    1.62
   3 -45   1   20.39    1.62
  -3 -45  -1   20.69    1.88
   3 -45  -1   18.00    1.79
   3 -45  -1   19.66    1.92
   3 -47  -1  223.59    9.00
  -3 -47  -1  221.71    8.96
   3 -47   1  232.21    8.96
  -3 -47   1  223.55    8.87
  -3 -47  -1  233.66    9.00
   3 -47  -1  222.10    8.96
   3 -47  -1  237.11    9.13
  -3 -47  -1  223.97    8.87
   3 -47  -1  230.03    8.96
   3 -47   1  215.57    8.87
  -3 -47  -1  222.95    8.96
  -3 -47   1  236.81    9.13
   3 -47  -1  218.51    8.79
   3 -47   1  232.46    9.09
  -3 -47   1  222.14    8.79
  -3 -47  -1  230.58    9.04
   3 -47  -1  231.22    9.04
   3 -47   1  218.81    8.74
  -3 -47   1  213.44    8.66
  -3 -47  -1  232.89    9.04
  -3 -47   1  231.86    8.79
   3 -47   1  234.25    9.17
   3 -47  -1  225.51    8.96
  -3 -47  -1  226.23    8.70
  -3 -47   1  241.33    9.09
   3 -47   1  236.13    9.00
  -3 -47   1  225.55    9.00
   3 -47   1  231.44    9.04
   3 -47  -1  230.24    8.91
  -3 -47  -1  229.35    8.91
   3 -47  -1  234.47    9.04
  -3 -49  -1   99.77    4.44
   3 -49  -1  100.83    4.48
  -3 -49   1  100.53    4.39
   3 -49   1   98.83    4.39
  -3 -49  -1  100.49    4.44
   3 -49   1   91.70    4.35
   3 -49   1   96.74    4.52
  -3 -49   1   99.30    4.56
   3 -49  -1  102.20    4.56
   3 -49  -1   96.27    4.39
  -3 -49  -1   96.61    4.31
   3 -49   1  103.18    4.61
   3 -49   1   93.67    4.22
  -3 -49   1   94.69    4.22
   3 -49  -1  100.32    4.52
  -3 -49  -1  100.66    4.52
  -3 -49  -1   99.38    4.35
   3 -49   1   95.46    4.44
   3 -49  -1   98.44    4.39
  -3 -49   1   98.70    4.22
   3 -49   1  107.10    4.52
  -3 -49  -1   97.63    4.18
   3 -49   1  102.28    4.61
  -3 -49   1   85.48    4.05
  -3 -49   1  100.49    4.48
  -3 -49   1   99.64    4.48
  -3 -49  -1  103.35    4.44
   3 -49  -1   99.55    4.35
   3 -49  -1  106.63    4.52
   3 -51  -1   45.85    2.64
  -3 -51  -1   44.32    2.56
   3 -51   1   53.91    2.60
  -3 -51   1   50.71    2.77
  -3 -51  -1   47.47    2.60
   3 -51   1   52.08    2.77
   3 -51   1   61.72    2.90
   3 -51  -1   43.04    2.52
   3 -51  -1   45.34    2.69
  -3 -51   1   50.93    2.56
   3 -51   1   53.91    2.64
  -3 -51  -1   48.97    2.69
   3 -51  -1   45.90    2.64
  -3 -51   1   54.64    2.69
   3 -51  -1   44.27    2.47
   3 -51   1   55.24    2.73
  -3 -51   1   53.23    2.73
  -3 -51  -1   42.74    2.30
   3 -51   1   51.74    2.69
   3 -51   1   57.75    2.90
   3 -51  -1   45.21    2.47
   3 -51  -1   48.07    2.60
  -3 -51  -1   41.97    2.43
   3 -53  -1  117.98    5.03
  -3 -53  -1  123.14    5.08
  -3 -53   1  129.03    5.20
  -3 -53  -1  123.44    5.03
  -3 -53  -1  114.40    4.99
   3 -53  -1  125.15    5.16
   3 -53   1  134.44    5.25
  -3 -53   1  126.17    5.03
   3 -53   1  134.83    5.08
   3 -53  -1  125.74    5.16
  -3 -53  -1  126.98    5.16
   3 -53  -1  104.07    4.86
   3 -53   1  117.60    5.03
  -3 -53   1  136.53    5.16
  -3 -53   1  126.17    5.08
   3 -53   1  132.87    5.25
   3 -53  -1  124.72    5.08
  -3 -55  -1    6.31    0.90
  -3 -55   1    3.92    0.94
  -3 -55  -1    5.50    0.85
   3 -55   1    5.12    1.02
   3 -55  -1    4.39    0.94
   3 -55   1    6.27    0.90
  -3 -55   1    5.08    0.85
  -3 -55  -1    5.25    0.90
   3 -55  -1    5.50    0.90
   3 -55  -1    6.87    1.02
  -3 -55  -1    5.29    0.94
  -3 -55   1    4.52    0.90
   3 -55   1    4.52    0.81
   3 -55   1    7.34    1.11
  -3 -55   1    5.08    0.94
   3 -55  -1    6.31    0.90
   3 -57  -1   26.10    1.49
  -3 -57  -1   19.83    1.28
   3 -57   1   32.84    1.62
   3 -57   1   28.92    1.58
   3  57   1   32.50    1.62
   3 -57   1   31.39    1.66
  -3 -57   1   32.80    1.58
   3 -57  -1   28.11    1.54
  -3 -57  -1   29.43    1.54
  -3 -57   1   31.35    1.54
   3 -57   1   31.09    1.62
  -3 -57   1   29.64    1.45
   3 -57   1   22.39    1.28
   3  57   1   34.68    1.66
  -3  57   1   31.73    1.75
   3  59   1    1.24    0.47
   3 -59   1    2.00    0.51
   3 -59   1    1.75    0.51
   3 -59   1    1.07    0.38
  -3 -59  -1    2.09    0.51
   3 -59   1    2.13    0.55
  -3  59   1    1.41    0.55
   3  59   1    1.54    0.51
  -5  -1   1  493.20   18.51
   5  -1   1  503.69   18.47
  -5   1   1  506.08   18.51
   5   1   1  506.98   18.51
   5  -1  -1  528.05   18.38
   5  -1  -1  499.00   18.09
   5   1  -1  503.35   18.09
   5   3   1  760.64   27.17
  -5   3   1  724.68   27.13
   5   3   1  742.26   27.43
  -5   3   1  735.52   27.43
   5  -3   1  714.74   27.08
  -5  -3   1  708.94   27.08
  -5  -3  -1  875.80   28.28
   5   3  -1  781.16   26.45
  -5  -3   1  721.06   27.55
   5  -3  -1  815.83   27.08
   5  -3   1  700.24   28.11
  -5  -5   1 1685.37   60.82
  -5   5   1 1675.04   61.17
   5   5   1 1775.71   61.25
   5  -5   1 1737.28   60.87
   5  -5  -1 1742.44   60.91
  -5  -5  -1 1862.29   61.80
  -5  -5   1 1664.81   61.34
   5  -5   1 1745.00   61.98
   5  -7   1 2457.69   86.59
   5   7   1 2521.20   87.01
  -5   7   1 2411.20   86.93
  -5  -7   1 2445.37   86.59
  -5  -7   1 2467.67   87.18
   5  -7  -1 2467.16   86.76
  -5  -7  -1 2572.73   87.48
   5  -9   1 1924.70   68.50
  -5  -9   1 1907.25   68.50
  -5   9   1 1892.71   68.84
   5  -9   1 1932.37   68.46
  -5  -9   1 1997.12   68.54
   5   9   1 1967.52   68.93
   5  -9  -1 1946.53   68.80
  -5  -9  -1 1992.90   69.40
  -5  -9   1 1941.46   69.14
  -5  11   1  526.09   21.37
  -5 -11   1  569.59   21.11
   5  11   1  556.20   21.50
   5 -11   1  556.16   21.03
  -5 -11   1  548.78   21.07
   5 -11   1  561.28   21.07
  -5 -11   1  544.81   21.67
   5  13   1   24.36    2.69
   5 -13   1   25.46    2.43
  -5  13   1   26.27    2.90
   5 -13   1   25.12    2.30
  -5 -13   1   27.90    2.43
  -5 -13   1   25.34    2.47
   5 -13  -1   27.60    2.73
  -5 -13   1   27.47    2.90
   5  15   1 1346.61   48.20
   5 -15  -1 1250.90   48.11
  -5  15   1 1315.77   48.16
   5 -15   1 1333.90   47.56
  -5 -15   1 1368.41   47.69
  -5 -15   1 1356.51   47.69
   5 -15   1 1321.75   47.60
  -5 -15  -1 1229.79   47.94
   5 -15   1 1324.52   48.37
   5 -15  -1 1323.45   48.07
  -5 -15   1 1321.11   48.28
  -5 -17   1 1060.24   36.90
  -5  17   1 1016.99   39.20
   5 -17   1 1014.73   38.52
  -5 -17   1 1075.38   38.69
  -5 -17  -1 1011.06   39.16
  -5 -17   1 1030.08   38.64
   5  17   1 1051.02   39.24
   5 -17   1 1044.50   38.64
   5 -17  -1 1011.78   39.28
   5 -17  -1 1075.25   39.24
  -5 -17  -1 1124.94   39.37
  -5 -17   1 1072.69   39.37
   5 -17   1 1061.94   39.37
  -5 -17   1 1061.99   38.17
  -5 -19   1 1996.18   70.46
  -5 -19   1 2007.32   72.51
   5  19   1 2012.78   73.19
  -5  19   1 1994.39   73.19
   5 -19   1 1961.21   72.38
  -5 -19  -1 2084.09   73.19
  -5 -19   1 2028.39   72.47
   5 -19  -1 2116.98   73.36
   5 -19   1 1934.29   72.34
   5 -19   1 2005.14   73.15
  -5 -19   1 1997.59   73.07
   5 -19  -1 2247.07   73.41
  -5 -19  -1 2177.59   73.19
  -5 -19   1 2012.95   71.70
  -5 -21   1 1298.59   44.19
  -5 -21   1 1295.51   46.49
   5  21   1 1345.67   47.43
  -5  21   1 1253.50   47.17
   5 -21   1 1222.02   46.32
   5 -21  -1 1205.13   44.15
  -5 -21  -1 1238.02   44.15
   5 -21  -1 1285.79   47.26
  -5 -21  -1 1232.98   47.05
   5 -21   1 1271.33   47.09
   5 -21   1 1254.57   44.10
  -5 -21   1 1236.27   45.34
   5 -21  -1 1296.67   47.05
  -5 -21  -1 1334.93   46.96
  -5 -21   1 1299.18   44.15
  -5 -23   1  502.71   17.96
   5 -23   1  476.44   20.18
  -5 -23   1  512.40   20.35
   5  23   1  513.38   21.11
  -5  23   1  516.06   21.24
   5 -23  -1  511.42   21.07
  -5 -23  -1  499.98   20.90
   5 -23  -1  506.51   17.91
  -5 -23  -1  507.83   17.91
  -5 -23   1  493.29   17.87
  -5 -23   1  475.76   18.90
  -5 -23  -1  522.08   20.73
   5 -23   1  483.43   17.87
   5 -23   1  495.38   20.81
   5 -23  -1  529.93   21.03
  -5 -25   1   31.18    1.83
  -5 -25   1   31.61    1.62
  -5 -25  -1   29.64    3.75
  -5  25   1   26.32    3.84
  -5 -25   1   24.74    3.07
   5  25   1   27.13    3.63
   5 -25  -1   28.07    1.83
   5 -25   1   24.70    3.07
  -5 -25  -1   28.41    1.83
   5 -25  -1   28.49    3.75
  -5 -25   1   21.54    3.33
  -5 -25   1   30.50    1.79
   5 -25  -1   34.89    3.75
   5 -25   1   30.45    1.79
  -5 -25  -1   35.23    3.63
   5 -25   1   30.16    3.54
  -5 -27   1   91.53    3.80
   5 -27  -1   78.27    6.14
  -5 -27  -1   79.46    6.18
   5 -27   1   82.36    5.84
  -5 -27   1   90.38    5.89
   5  27   1   87.91    6.61
  -5  27   1   84.58    6.61
   5 -27  -1   86.46    3.84
  -5 -27  -1   78.44    3.75
   5 -27   1   96.44    6.44
   5 -27   1   87.35    3.80
  -5 -27  -1   90.47    6.06
  -5 -27   1   87.10    3.75
   5 -27  -1   81.43    6.27
  -5 -27  -1   78.40    5.80
  -5 -27   1   89.79    6.27
  -5 -29   1  416.34   15.31
   5 -29   1  420.01   18.72
  -5 -29  -1  442.15   18.51
  -5 -29  -1  440.06   18.51
   5 -29  -1  431.61   19.02
   5 -29   1  410.54   15.31
  -5 -29   1  407.17   15.31
   5 -29  -1  424.10   19.07
   5 -29  -1  426.53   15.40
  -5 -29   1  406.32   18.13
  -5  29  -1  453.28   19.79
   5 -29   1  402.48   18.17
   5  29   1  413.91   19.19
  -5  29   1  423.46   19.45
   5  29  -1  433.66   19.15
  -5 -29  -1  430.54   15.40
  -5 -29  -1  417.58   18.94
   5 -31   1  588.40   25.25
   5 -31  -1  664.63   26.10
  -5 -31  -1  589.13   24.70
   5 -31   1  602.52   21.58
  -5 -31  -1  608.75   24.78
  -5 -31   1  599.67   21.54
  -5 -31  -1  613.40   21.63
   5 -31   1  567.42   24.65
   5  31   1  585.67   25.85
  -5  31   1  615.19   26.23
  -5  31  -1  668.38   26.74
   5  31  -1  608.37   25.76
  -5 -31  -1  577.49   25.29
  -5 -31   1  582.56   24.70
   5 -31  -1  572.32   25.42
   5 -31  -1  617.79   21.67
   5 -31   1  606.06   21.75
   5  31   1  594.85   21.75
   5 -31  -1  571.43   21.54
  -5 -31   1  603.93   21.71
  -5 -31  -1  604.66   21.80
   5 -31   1  604.87   21.80
   5 -31   1  618.09   21.84
  -5 -31  -1  571.68   21.71
   5 -31  -1  608.75   21.80
   5 -31  -1  630.25   21.84
   5 -31  -1  591.31   21.71
  -5 -31  -1  569.85   21.28
  -5 -31  -1  591.86   21.75
  -5 -31   1  599.54   21.50
   5  31  -1  618.48   21.84
  -5 -31   1  592.41   21.63
   5 -31   1  603.29   21.75
   5 -31  -1  600.86   21.71
  -5 -31  -1  604.70   21.75
  -5 -31   1  600.52   21.71
   5 -31   1  593.27   21.63
   5 -31  -1  597.87   21.75
   5 -31   1  612.97   21.80
   5 -31   1  591.86   21.63
  -5 -31   1  615.19   21.63
   5 -31   1  601.80   21.71
  -5 -31  -1  550.87   21.71
   5 -31  -1  587.00   21.75
   5 -33  -1  936.80   35.40
  -5 -33  -1  864.67   34.08
   5 -33   1  849.57   34.59
   5 -33   1  855.80   30.58
  -5 -33  -1  860.75   33.95
   5 -33  -1  874.27   34.98
  -5 -33  -1  862.45   34.76
  -5 -33  -1  872.56   30.67
  -5  33   1  855.24   35.53
  -5 -33   1  887.70   34.21
   5  33   1  857.68   35.40
   5  33  -1  905.58   35.40
  -5  33  -1  938.63   36.17
   5 -33   1  870.60   34.25
   5 -33  -1  896.70   30.71
  -5 -33   1  859.81   30.58
   5 -33  -1  848.63   30.63
   5  33   1  849.91   30.80
  -5 -33   1  862.07   30.50
   5 -33   1  869.88   30.84
  -5 -33   1  851.79   30.71
   5 -33   1  877.94   30.88
   5 -33  -1  862.97   30.84
  -5 -33  -1  845.48   30.80
   5 -33  -1  891.24   30.88
   5 -33   1  836.69   30.54
  -5 -33   1  855.97   30.63
   5 -33  -1  864.63   30.75
  -5 -33   1  851.45   30.45
  -5 -33  -1  864.46   30.80
  -5 -33   1  810.03   30.54
  -5 -33   1  858.83   30.67
   5  33  -1  836.14   30.71
  -5 -33  -1  854.65   30.84
   5 -33  -1  801.93   30.50
   5  33  -1  913.34   30.88
   5 -33   1  876.70   30.84
  -5 -33   1  860.32   30.71
  -5 -33  -1  869.15   30.75
   5 -33   1  863.69   30.67
   5 -33  -1  854.69   30.84
   5 -33   1  873.24   30.84
   5 -33  -1  892.23   30.75
   5 -33  -1  846.20   30.71
   5 -33   1  843.34   30.63
  -5 -33  -1  808.88   30.75
   5 -33  -1  853.41   30.75
   5 -33   1  868.30   30.71
   5 -35   1  379.45   18.34
  -5 -35  -1  382.39   17.91
  -5 -35  -1  391.94   17.87
  -5 -35  -1  398.34   14.76
   5  35   1  414.72   19.58
  -5  35   1  392.67   19.58
   5 -35   1  401.88   18.30
  -5 -35   1  412.42   18.30
  -5  35  -1  415.91   19.92
   5 -35  -1  403.89   18.94
  -5 -35  -1  372.66   18.47
  -5 -35   1  404.31   14.72
   5 -35   1  399.71   14.72
   5  35  -1  392.20   19.11
   5 -35  -1  410.45   14.84
   5  35   1  404.31   14.93
   5 -35   1  400.39   14.97
  -5 -35   1  393.31   14.63
   5 -35   1  401.20   15.01
  -5 -35   1  399.28   14.84
   5 -35  -1  372.24   14.67
   5 -35  -1  393.73   14.93
   5 -35  -1  409.09   15.01
  -5 -35  -1  383.41   14.89
   5 -35   1  390.02   14.67
   5 -35  -1  391.13   14.84
  -5 -35   1  391.18   14.72
  -5 -35   1  389.64   14.54
   5  35   1  402.18   14.72
  -5 -35  -1  408.92   14.97
   5  35  -1  370.70   14.76
  -5 -35   1  408.83   14.84
  -5 -35  -1  384.91   14.97
  -5 -35   1  386.95   14.67
   5  35  -1  425.90   15.01
   5 -35  -1  394.42   14.84
  -5 -35  -1  393.99   14.89
   5 -35   1  401.11   14.80
  -5 -35   1  400.99   14.84
   5 -35  -1  387.21   14.93
  -5 -35  -1  400.35   14.59
   5 -35   1  410.45   14.97
  -5 -35   1  404.18   14.93
   5 -35  -1  376.08   14.76
   5 -35   1  408.15   14.97
   5 -35   1  403.03   14.76
   5 -35  -1  400.94   14.93
  -5 -35  -1  386.53   14.93
   5 -35   1  404.61   14.84
   5 -37   1   97.16    7.98
  -5 -37  -1  112.82    7.93
  -5 -37  -1  119.43    7.89
   5 -37  -1  116.66    8.74
  -5 -37  -1  109.49    8.32
   5  37   1  135.81    9.47
  -5  37   1  123.35    9.55
   5 -37   1  121.90    8.27
  -5 -37   1  116.91    8.06
   5  37  -1  114.27    8.87
  -5  37  -1  114.01    9.09
  -5 -37   1  127.79    5.33
   5 -37   1  126.30    5.37
   5 -37  -1  134.06    5.46
  -5 -37  -1  123.65    5.37
   5  37   1  120.41    5.46
  -5 -37   1  121.39    5.16
   5 -37   1  120.11    5.59
   5 -37   1  127.02    5.59
  -5 -37  -1  123.01    5.50
   5 -37  -1  118.96    5.50
   5 -37  -1  125.74    5.54
   5 -37   1  124.59    5.29
   5  37   1  122.12    5.29
   5 -37  -1  120.62    5.46
  -5 -37   1  126.81    5.33
  -5 -37  -1  120.50    5.50
  -5 -37   1  123.87    5.12
  -5 -37   1  123.52    5.37
  -5 -37   1  118.49    5.20
  -5 -37  -1  119.69    5.54
  -5 -37  -1  123.78    5.16
   5 -37  -1  121.26    5.37
  -5 -37  -1  121.82    5.46
   5 -37   1  130.95    5.42
   5 -37  -1  122.88    5.54
  -5 -37   1  125.06    5.54
   5 -37   1  123.48    5.54
   5 -37   1  130.60    5.63
  -5 -37   1  126.94    5.42
   5 -37   1  118.53    5.37
   5 -37   1  116.74    5.25
   5 -37  -1  126.60    5.54
  -5 -37  -1  114.95    5.46
  -5 -39  -1   26.57    3.63
   5 -39   1   30.97    4.22
  -5 -39  -1   24.06    3.58
   5 -39  -1   30.58    4.52
   5  39  -1   27.08    4.73
   5 -39  -1   27.68    2.13
   5 -39   1   30.41    4.14
  -5 -39  -1   27.72    2.05
  -5  39  -1   26.49    4.73
   5 -39   1   29.56    2.13
  -5 -39  -1   20.99    3.92
  -5 -39   1   31.35    2.09
  -5  39   1   29.35    5.25
   5  39   1   30.71    4.82
  -5 -39   1   35.74    4.31
   5  39  -1   29.17    2.30
   5 -39   1   30.67    2.26
  -5 -39   1   25.38    1.88
   5  39   1   30.33    2.26
   5 -39   1   29.81    2.39
  -5 -39  -1   27.94    2.22
   5 -39  -1   29.99    2.30
   5 -39  -1   26.32    2.22
  -5 -39   1   29.77    1.83
   5 -39   1   30.03    2.09
   5  39   1   31.69    2.05
   5 -39  -1   31.09    2.30
  -5 -39   1   28.36    2.05
  -5 -39  -1   24.99    2.26
  -5 -39   1   30.54    1.96
  -5 -39  -1   26.74    2.26
  -5 -39  -1   25.34    2.09
  -5 -39   1   32.08    2.18
  -5 -39   1   33.53    2.26
   5 -39   1   28.62    2.13
   5 -39  -1   30.50    2.30
  -5 -39  -1   25.93    1.88
  -5 -39   1   34.42    2.35
  -5 -39  -1   29.43    2.26
   5 -39  -1   28.45    2.13
   5 -39   1   28.88    2.26
  -5 -39  -1   26.27    2.26
   5 -39  -1   30.71    2.26
   5 -39   1   27.85    2.05
   5 -39   1   31.27    2.22
   5 -41  -1   61.63    6.14
   5 -41   1   64.45    5.97
   5 -41   1   59.37    3.20
  -5 -41   1   57.37    3.11
   5 -41  -1   69.44    6.31
  -5 -41  -1   56.30    5.80
   5  41   1   57.75    6.40
  -5  41   1   58.61    6.74
   5 -41   1   58.52    5.67
  -5 -41   1   48.24    5.20
  -5 -41  -1   60.10    3.20
   5 -41  -1   60.95    3.28
  -5  41  -1   47.47    6.18
   5  41  -1   50.89    6.14
   5  41   1   60.06    3.28
   5 -41   1   57.07    3.37
   5  41  -1   61.17    3.37
  -5 -41   1   58.35    3.03
   5 -41   1   61.12    3.41
  -5 -41   1   55.45    2.94
   5 -41  -1   59.20    3.20
   5 -41  -1   64.11    3.45
  -5 -41  -1   60.01    3.33
   5 -41   1   62.53    3.41
   5 -41  -1   62.10    3.41
  -5 -41  -1   62.70    3.41
   5 -41  -1   62.06    3.41
  -5 -41   1   63.68    3.20
   5 -41   1   60.27    3.11
  -5 -41  -1   58.65    3.11
  -5 -41  -1   60.27    3.41
  -5 -41   1   64.71    3.28
   5 -41   1   61.55    3.45
  -5 -41  -1   61.76    3.33
   5 -41  -1   60.06    3.33
   5 -41   1   65.73    3.33
   5 -41  -1   59.03    3.16
  -5 -41  -1   61.63    3.03
  -5 -41   1   60.06    3.37
  -5 -41   1   56.43    2.99
  -5 -41   1   58.61    3.20
   5 -41  -1   60.61    3.28
   5 -41   1   57.67    3.03
  -5 -41  -1   63.81    3.41
   5 -41   1   57.97    3.24
  -5 -43  -1   47.09    2.77
   5 -43  -1   50.03    2.86
  -5 -43  -1   53.02    2.82
  -5 -43   1   46.19    2.64
   5 -43   1   44.91    2.69
   5 -43  -1   49.31    2.82
   5  43   1   48.28    2.77
   5 -43   1   49.73    2.94
   5  43  -1   49.69    2.90
   5 -43  -1   48.80    2.77
   5 -43   1   48.80    3.03
   5 -43  -1   50.97    3.03
   5 -43  -1   51.57    2.94
   5 -43   1   42.91    2.90
  -5 -43  -1   50.16    2.86
   5 -43   1   43.89    2.60
  -5 -43   1   48.50    2.69
  -5 -43  -1   51.44    2.94
   5 -43  -1   46.07    2.86
  -5 -43  -1   47.35    2.90
  -5 -43   1   47.69    2.86
  -5 -43   1   49.73    2.77
  -5 -43  -1   43.63    2.56
  -5 -43  -1   49.48    2.99
  -5 -43   1   45.47    2.73
   5 -43  -1   46.96    2.94
   5 -43   1   48.45    2.82
  -5 -43  -1   48.37    2.56
   5 -43  -1   43.34    2.64
  -5 -43   1   44.87    2.86
   5 -43   1   48.24    3.03
  -5 -43   1   44.53    2.52
   5 -43  -1   54.94    3.07
   5 -43   1   41.76    2.69
   5 -43  -1   48.45    2.86
  -5 -43  -1   53.57    2.99
  -5 -45  -1  124.68    5.89
   5 -45  -1  132.01    5.97
  -5 -45  -1  134.79    5.93
   5 -45  -1  139.31    5.97
  -5 -45   1  143.91    5.93
   5 -45   1  153.72    6.01
   5  45   1  155.60    6.06
   5  45  -1  139.52    6.01
   5 -45  -1  137.51    5.97
   5 -45   1  153.81    6.27
   5 -45   1  145.41    6.18
  -5 -45  -1  133.51    5.97
   5 -45   1  147.11    6.23
   5 -45  -1  139.65    6.06
   5 -45  -1  138.15    6.18
   5 -45   1  146.30    5.89
  -5 -45  -1  135.81    6.10
  -5 -45   1  149.84    5.97
   5 -45  -1  140.37    6.10
  -5 -45   1  156.92    6.06
  -5 -45  -1  131.93    6.06
  -5 -45  -1  136.45    6.10
   5 -45   1  153.13    6.23
   5 -45  -1  134.40    6.10
   5 -45   1  157.18    6.14
  -5 -45  -1  132.78    5.72
  -5 -45   1  152.96    6.18
  -5 -45   1  157.01    6.01
   5 -45   1  144.47    5.97
  -5 -45  -1  138.84    6.01
   5 -45  -1  132.18    5.93
   5 -45  -1  140.33    6.14
   5 -47  -1  261.47    9.98
  -5 -47  -1  259.85    9.94
  -5 -47   1  252.64    9.85
   5 -47   1  248.20    9.85
  -5 -47  -1  259.93   10.07
   5  47  -1  274.73    9.94
   5 -47   1  248.63   10.11
   5 -47   1  251.53   10.07
   5 -47  -1  256.99    9.90
   5 -47   1  254.00   10.15
   5 -47  -1  282.07   10.24
   5 -47  -1  271.57   10.07
  -5 -47  -1  266.03    9.94
  -5 -47   1  243.47    9.81
   5 -47   1  228.45    9.72
   5 -47  -1  286.42   10.15
  -5 -47  -1  274.43   10.11
  -5 -47  -1  278.53   10.15
  -5 -47  -1  283.09   10.19
  -5 -47   1  255.92    9.85
  -5 -47  -1  250.72    9.68
  -5 -47   1  254.60   10.07
   5 -47   1  247.39   10.07
   5 -47  -1  262.23   10.11
   5 -47  -1  269.61    9.98
   5 -47  -1  283.01   10.19
  -5 -47  -1  263.68   10.02
   5 -47   1  232.42    9.81
   5 -49  -1   48.28    2.60
  -5 -49  -1   46.96    2.52
   5 -49   1   41.08    2.43
  -5 -49   1   47.60    2.47
   5 -49   1   44.70    2.69
   5 -49  -1   53.83    2.82
   5 -49  -1   47.81    2.60
   5 -49   1   43.34    2.60
  -5 -49  -1   45.64    2.64
  -5 -49   1   42.14    2.64
   5 -49  -1   44.74    2.39
   5 -49  -1   47.69    2.64
  -5 -49   1   42.06    2.39
  -5 -49  -1   51.40    2.69
  -5 -49   1   43.89    2.43
   5 -49  -1   45.90    2.64
  -5 -49  -1   49.95    2.73
  -5 -49  -1   49.18    2.30
  -5 -49   1   45.90    2.64
   5 -49   1   46.15    2.77
   5 -49   1   46.92    2.69
  -5 -49   1   40.73    2.47
   5 -49  -1   55.28    2.82
  -5 -49  -1   47.60    2.56
   5 -49  -1   46.66    2.52
   5 -51  -1   37.24    2.13
  -5 -51  -1   35.79    2.09
  -5 -51   1   36.43    2.00
   5 -51   1   37.32    2.09
  -5 -51  -1   40.52    2.26
   5 -51   1   36.64    2.22
  -5 -51   1   37.96    2.35
   5 -51  -1   39.41    2.30
   5 -51   1   36.94    2.26
   5 -51  -1   34.68    2.09
  -5 -51  -1   39.71    2.30
   5 -51  -1   40.31    2.26
  -5 -51  -1   39.07    2.18
  -5 -51   1   36.30    2.09
  -5 -51  -1   39.45    2.30
   5 -51  -1   36.43    2.18
  -5 -51  -1   38.05    1.88
  -5 -51   1   39.88    2.26
   5 -51   1   39.20    2.26
   5 -51   1   38.86    2.39
   5 -51  -1   40.86    2.26
  -5 -53  -1   11.77    1.11
   5 -53  -1   10.36    1.07
   5 -53   1   14.25    1.41
  -5 -53   1   15.10    1.32
  -5 -53  -1   14.76    1.28
   5 -53   1   14.16    1.36
   5 -53  -1   12.50    1.28
   5 -53   1   14.29    1.15
  -5 -53   1   12.07    1.07
  -5 -53  -1   12.03    1.24
   5 -53  -1   10.75    1.24
  -5 -53   1   13.56    1.15
   5 -53  -1   13.05    1.19
  -5 -53   1   13.91    1.28
  -5 -53  -1   13.09    1.28
   5 -53   1   13.73    1.28
   5 -53   1   10.79    1.32
   5 -53  -1   15.40    1.32
  -5  55   1   14.42    1.24
   5 -55   1   15.65    1.24
   5 -55  -1   19.79    1.32
  -5 -55  -1   17.06    1.02
  -5 -55   1   17.15    1.28
  -5 -55  -1   17.79    1.19
   5 -55   1   13.61    1.24
   5 -55   1   14.67    1.32
  -5 -55  -1   18.72    1.28
  -5 -55   1   13.27    1.02
  -5 -55  -1   21.28    1.32
   5 -55   1   15.27    1.32
  -5 -55   1   15.65    1.19
   5 -55   1   12.63    1.11
   5 -55  -1   18.60    1.24
   5 -57   1   34.81    1.62
   5 -57  -1   31.65    1.58
   5 -57   1   28.75    1.54
   5 -57   1   33.14    1.71
   5  57   1   35.57    1.71
  -5 -57   1   36.55    1.62
  -5 -57  -1   35.53    1.66
   5 -57   1   34.08    1.71
  -5 -57   1   37.19    1.62
   5 -57   1   27.04    1.45
  -5  57   1   35.83    1.62
   5 -59   1   45.55    1.92
   5  59   1   48.28    1.92
   7  -1   1 1085.49   37.83
  -7   1   1 1053.71   37.83
  -7  -1   1 1038.06   37.83
   7   1   1 1110.53   37.83
  -7  -1   1 1091.29   38.64
   7  -1  -1 1018.52   38.09
  -7  -1  -1 1126.09   39.37
  -7   1  -1 1138.34   39.28
   7   1  -1 1036.91   37.88
   7  -3   1  751.85   26.45
  -7  -3   1  723.91   26.45
  -7   3   1  735.52   26.45
   7   3   1  770.71   26.49
   7  -3  -1  706.17   26.87
  -7  -3  -1  743.71   27.90
  -7   3  -1  768.83   27.77
   7   3  -1  708.77   26.15
   7  -3   1  784.53   28.41
  -7  -3   1  744.64   27.43
   7  -5   1  822.49   30.37
  -7   5   1  827.86   30.37
   7   5   1  861.86   30.37
  -7  -5   1  823.72   30.41
   7  -5   1  860.15   32.25
   7  -5  -1  901.18   31.14
  -7  -5   1  838.65   31.39
  -7  -5  -1  933.30   32.12
   7   7   1   84.28    4.31
  -7   7   1   83.43    4.31
  -7  -7   1   86.97    4.14
   7  -7   1   80.27    3.97
  -7  -7   1   91.36    5.03
   7  -7  -1   77.84    4.56
   7  -7   1   88.98    5.46
  -7  -7  -1   72.68    4.99
  -7  -9   1  349.42   12.54
  -7  -9   1  349.80   13.44
   7  -9   1  349.84   13.35
   7   9   1  364.60   13.73
  -7   9   1  345.62   13.69
   7  -9  -1  309.11   13.91
  -7  -9   1  358.37   14.50
  -7  -9  -1  314.61   14.42
   7  -9   1  367.46   14.97
  -7 -11   1  834.43   29.47
   7  11   1  863.22   30.92
  -7  11   1  821.25   30.88
  -7 -11  -1  808.97   30.84
   7 -11   1  808.58   30.45
  -7 -11   1  807.86   30.50
   7 -11  -1  804.96   30.97
  -7 -11   1  852.86   31.69
   7 -11  -1  912.87   31.61
  -7 -11  -1  897.77   32.03
   7 -11  -1  853.37   31.09
   7 -11   1  861.86   32.16
  -7 -13   1 1276.66   44.32
   7 -13   1 1292.78   45.43
  -7 -13   1 1339.70   45.55
   7  13   1 1297.65   46.02
  -7  13   1 1231.28   45.94
  -7 -13  -1 1175.53   45.77
   7 -13  -1 1199.12   45.94
   7 -13   1 1252.22   45.51
  -7 -13   1 1258.11   45.55
   7 -13   1 1291.12   47.13
   7 -13  -1 1314.75   46.62
  -7 -13  -1 1286.00   46.88
  -7 -13   1 1271.46   46.71
   7 -13  -1 1222.32   46.11
  -7 -15   1  856.91   31.39
  -7 -15   1  902.08   31.35
   7  15   1  893.85   31.95
  -7  15   1  868.72   31.86
   7 -15   1  849.44   31.18
   7 -15   1  844.79   31.27
   7 -15  -1  787.64   31.65
  -7 -15  -1  781.88   31.56
   7 -15  -1  850.81   32.29
  -7 -15  -1  871.15   32.59
  -7 -15   1  890.14   32.59
   7 -15  -1  779.28   31.82
   7  17  -1  213.82    8.02
   7  17   1  214.67   10.02
  -7  17   1  202.39    9.90
   7 -17   1  204.27    9.38
  -7 -17   1  220.82    9.55
   7 -17  -1  218.43   10.11
  -7 -17  -1  208.02    9.90
   7 -17  -1  241.08   10.79
   7 -17  -1  215.83   10.28
  -7 -17   1  214.63   10.54
  -7 -19   1  383.33   14.16
   7  19  -1  403.67   14.03
   7 -19  -1  394.76   16.51
  -7 -19  -1  384.86   16.29
   7 -19   1  374.88   13.91
   7  19   1  398.51   16.55
  -7  19   1  371.60   16.38
   7 -19   1  381.36   15.78
  -7 -19   1  397.49   15.87
   7 -19  -1  385.08   13.95
  -7 -19   1  415.79   17.10
   7 -19  -1  435.02   17.32
  -7 -19   1  379.36   15.36
   7 -19  -1  394.89   16.68
  -7 -21   1   75.41    3.63
  -7 -21  -1   95.84    5.80
   7 -21  -1   91.70    5.89
   7  21   1   77.80    5.59
   7 -21   1   83.90    5.20
  -7 -21   1   82.02    5.12
  -7  21   1   70.68    5.54
   7 -21  -1   93.20    3.58
  -7 -21  -1   98.49    3.63
   7 -21   1   71.53    3.41
   7 -21  -1  100.83    6.31
  -7 -21  -1  103.43    6.48
   7 -21  -1   94.31    6.06
  -7 -21   1   69.99    4.44
   7 -21   1   83.09    6.14
  -7 -21   1   75.37    5.80
  -7 -23   1  507.06   17.57
   7 -23  -1  463.98   20.13
   7  23   1  495.46   20.52
  -7  23   1  504.59   20.64
  -7 -23  -1  460.57   17.32
   7 -23   1  471.62   19.58
  -7 -23   1  497.04   19.71
   7 -23   1  480.24   17.32
  -7 -23   1  503.82   17.32
  -7 -23  -1  456.39   20.00
   7 -23  -1  464.37   17.36
   7 -23  -1  478.70   20.52
   7 -23   1  492.43   20.99
   7 -23  -1  500.37   20.90
  -7 -23  -1  496.36   20.73
  -7 -23   1  508.73   20.86
  -7 -25   1  736.41   24.70
  -7 -25  -1  641.98   27.38
   7 -25  -1  645.01   27.51
  -7 -25  -1  642.40   24.44
   7  25   1  699.77   28.02
  -7  25   1  754.03   28.45
   7 -25   1  698.15   27.13
  -7 -25   1  731.98   27.21
   7  25  -1  680.15   27.68
  -7  25  -1  689.37   28.19
   7 -25  -1  649.23   24.48
   7 -25   1  697.81   24.48
  -7 -25   1  736.71   24.48
   7 -25  -1  682.92   28.36
  -7 -25  -1  645.82   27.81
   7 -25  -1  658.14   27.85
   7 -25   1  710.99   28.58
   7 -27  -1  318.83   14.72
   7 -27  -1  284.24   13.99
  -7 -27  -1  311.88   14.29
   7 -27   1  296.44   14.54
   7 -27  -1  296.57   13.99
   7  27   1  275.80   13.95
  -7  27   1  287.61   14.16
   7 -27   1  272.81   13.14
  -7 -27   1  244.79   12.71
   7  27  -1  286.29   13.82
  -7  27  -1  295.33   14.33
   7 -27   1  279.04   10.58
  -7 -27  -1  283.22   13.56
  -7 -27   1  284.41   10.58
   7 -27  -1  282.92   10.66
  -7 -27  -1  290.77   10.66
  -7 -27  -1  307.96   11.00
   7  27   1  278.74   10.96
   7 -27   1  283.77   10.92
   7 -27   1  270.34   10.79
   7 -27   1  284.41   10.96
   7 -27  -1  306.42   11.00
  -7 -27   1  279.34   10.45
  -7 -27   1  283.86   10.75
   7  27   1  276.35   10.79
  -7 -27  -1  287.78   10.92
  -7 -27   1  278.78   10.49
   7 -27  -1  285.39   10.83
   7  27  -1  303.44   11.09
  -7 -27   1  289.23   10.96
  -7 -27  -1  293.41   11.05
  -7 -27   1  282.02   10.96
   7 -27  -1  290.64   11.00
  -7 -27   1  271.92   10.88
   7 -27   1  289.70   10.96
   7 -27  -1  292.26   10.92
   7 -27   1  278.44   10.92
  -7 -27   1  270.47   10.75
   7 -27   1  288.89   10.92
   7 -29   1  149.59    9.77
   7 -29  -1  196.42   10.66
  -7 -29  -1  185.88   10.02
  -7 -29  -1  180.34    9.34
   7 -29  -1  168.61    9.68
   7  29   1  156.54    9.77
  -7  29   1  160.04    9.98
   7 -29   1  152.06    8.87
  -7 -29   1  167.24    9.00
   7  29  -1  165.07    9.72
  -7  29  -1  182.73   10.49
   7 -29   1  163.92    6.57
  -7 -29   1  161.83    6.57
   7 -29  -1  168.31    6.65
  -7 -29  -1  161.36    9.38
  -7 -29  -1  177.95    6.70
   7 -29  -1  164.26    6.87
  -7 -29   1  166.56    6.91
   7 -29   1  162.94    6.95
   7  29   1  158.59    6.95
  -7 -29  -1  169.63    6.95
   7 -29   1  174.71    6.95
   7 -29  -1  165.45    6.95
   7 -29  -1  170.87    6.91
  -7 -29   1  162.17    6.44
  -7 -29   1  164.51    6.78
  -7 -29  -1  161.14    6.91
   7  29   1  157.52    6.78
   7 -29   1  158.67    6.65
  -7 -29   1  170.70    6.74
   7  29  -1  181.66    7.12
  -7 -29  -1  177.82    6.74
  -7 -29  -1  164.81    7.00
   7  29  -1  169.63    7.04
   7 -29  -1  155.00    6.65
  -7 -29   1  170.57    6.95
  -7 -29  -1  165.79    6.87
   7 -29   1  168.48    6.91
   7 -29   1  167.54    6.74
   7 -29  -1  172.92    7.00
  -7 -29   1  170.70    6.91
  -7 -29   1  162.38    6.95
   7 -29  -1  168.69    6.95
   7 -29  -1  172.62    6.91
  -7 -29   1  161.70    6.74
   7 -29  -1  177.40    7.00
   7 -29   1  172.49    6.95
   7 -29   1  167.29    6.91
   7 -31  -1  137.22    8.70
  -7 -31  -1  123.52    7.59
   7 -31   1  116.32    8.36
  -7 -31  -1  128.43    8.23
   7 -31  -1  119.00    7.98
  -7 -31  -1  119.77    7.93
   7  31   1  111.41    8.19
  -7  31   1   99.38    8.10
   7 -31   1  105.23    7.29
  -7 -31   1  110.77    7.29
   7  31  -1  120.71    8.19
  -7  31  -1  129.50    8.79
  -7 -31   1  113.84    4.95
   7 -31  -1  128.81    5.12
   7 -31   1  107.15    4.95
  -7 -31  -1  122.93    5.08
  -7 -31  -1  126.21    5.46
  -7 -31   1  114.52    5.29
   7  31   1  118.88    5.42
   7 -31  -1  125.70    5.37
   7 -31   1  108.25    5.33
   7 -31  -1  125.44    5.42
   7 -31  -1  128.05    5.46
   7 -31   1  120.88    5.33
   7  31   1  116.19    5.20
   7 -31   1  110.39    5.08
  -7 -31  -1  126.81    5.42
  -7 -31   1  119.81    5.12
   7 -31  -1  119.86    5.29
  -7 -31   1  115.72    5.16
  -7 -31  -1  123.23    5.03
   7 -31  -1  120.20    5.08
   7  31  -1  128.22    5.54
   7  31  -1  125.27    5.42
  -7 -31   1  118.19    5.33
  -7 -31  -1  134.79    5.20
  -7 -31   1  116.27    5.29
   7 -31  -1  123.95    5.42
   7 -31   1  114.40    5.16
  -7 -31   1  118.15    5.37
   7 -31   1  113.16    5.29
  -7 -31  -1  124.55    5.33
   7 -31  -1  124.97    5.37
   7 -31   1  109.28    5.20
   7 -31  -1  134.19    5.50
   7 -31   1  109.02    5.25
  -7 -31   1  119.30    5.16
   7 -31  -1  127.96    5.37
  -7 -31  -1  117.34    5.37
   7 -33   1   73.19    6.57
   7 -33  -1   65.09    6.40
  -7 -33  -1   63.77    5.42
  -7 -33  -1   78.99    6.31
   7 -33  -1   65.94    5.97
  -7 -33  -1   61.89    5.67
  -7 -33  -1   74.47    3.45
  -7 -33   1   64.79    3.28
   7  33   1   59.84    6.01
  -7  33   1   58.22    6.18
   7 -33   1   66.37    5.67
  -7 -33   1   60.70    5.37
   7  33  -1   72.68    6.36
  -7  33  -1   69.61    6.65
   7 -33   1   69.74    3.37
   7 -33  -1   71.96    3.41
   7 -33   1   66.97    3.71
   7 -33  -1   79.21    3.71
   7  33   1   65.13    3.63
  -7 -33  -1   81.21    3.84
   7 -33   1   71.87    3.80
  -7 -33   1   71.15    3.63
   7 -33   1   73.53    3.71
   7 -33  -1   74.09    3.75
   7 -33  -1   73.32    3.75
  -7 -33  -1   71.06    3.71
  -7 -33  -1   69.95    3.67
   7  33   1   71.23    3.54
   7 -33   1   64.15    3.37
  -7 -33   1   69.01    3.41
   7 -33  -1   74.30    3.67
  -7 -33   1   66.80    3.50
  -7 -33  -1   71.23    3.28
   7 -33  -1   67.95    3.37
  -7 -33   1   63.89    3.45
   7  33  -1   81.43    3.97
  -7 -33  -1   73.32    3.37
   7  33  -1   76.01    3.75
  -7 -33   1   70.80    3.67
   7 -33   1   67.01    3.67
  -7 -33  -1   70.98    3.67
  -7 -33   1   72.13    3.75
  -7 -33   1   71.91    3.63
   7 -33  -1   68.54    3.71
   7 -33   1   69.18    3.50
   7 -33   1   68.63    3.67
   7 -33  -1   67.69    3.63
   7 -33  -1   69.65    3.63
  -7 -33  -1   72.13    3.71
   7 -33   1   71.44    3.71
   7 -33   1   64.71    3.54
   7 -33  -1   76.52    3.80
   7 -35   1   33.78    4.56
   7 -35  -1   36.72    4.86
  -7 -35  -1   40.73    4.65
   7 -35   1   27.43    3.88
   7 -35  -1   46.07    4.95
  -7 -35  -1   41.03    4.61
   7  35   1   23.76    4.09
  -7 -35   1   25.68    3.63
   7 -35   1   33.48    2.18
  -7  35  -1   40.99    5.16
  -7  35   1   43.85    5.37
  -7 -35   1   33.18    2.13
   7  35  -1   42.70    5.03
   7 -35  -1   40.01    2.35
  -7 -35  -1   41.72    2.35
   7  35   1   37.28    2.56
   7 -35  -1   40.44    2.56
   7 -35   1   35.53    2.56
  -7 -35  -1   43.51    2.73
  -7 -35   1   34.25    2.47
   7 -35   1   32.29    2.47
   7 -35   1   33.70    2.43
   7 -35  -1   37.62    2.64
  -7 -35  -1   36.04    2.56
   7 -35  -1   48.41    2.77
  -7 -35  -1   40.95    2.13
  -7 -35  -1   39.71    2.60
   7  35   1   32.54    2.35
   7 -35  -1   41.67    2.56
  -7 -35   1   39.58    2.35
   7 -35   1   36.26    2.30
  -7 -35   1   32.50    2.30
  -7 -35   1   30.41    2.30
   7  35  -1   41.50    2.60
   7  35  -1   44.02    2.77
  -7 -35   1   34.29    2.43
   7 -35   1   33.61    2.47
   7 -35   1   38.60    2.60
  -7 -35  -1   42.82    2.60
  -7 -35   1   31.56    2.35
   7 -35  -1   38.60    2.64
  -7 -35   1   32.76    2.52
   7 -35  -1   37.45    2.52
   7 -35  -1   43.98    2.73
   7 -35  -1   42.61    2.60
   7 -35   1   33.74    2.47
  -7 -35  -1   40.14    2.60
   7 -35   1   36.13    2.47
   7 -37  -1  157.26   11.05
   7 -37   1  184.82   11.56
  -7 -37  -1  173.34   10.75
   7 -37  -1  163.87   10.66
  -7 -37  -1  151.97   10.32
   7  37   1  195.78   11.90
  -7  37   1  193.69   12.11
   7  37  -1  167.71   11.18
  -7  37  -1  165.96   11.69
   7 -37   1  207.17   11.00
  -7 -37   1  186.99   10.49
  -7 -37   1  198.04    7.68
   7 -37   1  203.16    7.72
   7 -37  -1  177.78    7.68
  -7 -37  -1  178.80    7.68
   7 -37   1  205.85    8.15
   7 -37   1  209.56    8.19
   7  37   1  200.43    8.10
  -7 -37   1  216.59    8.06
   7 -37  -1  186.27    7.93
  -7 -37  -1  177.31    7.89
   7 -37   1  213.99    8.19
   7 -37  -1  186.65    8.06
   7 -37  -1  184.39    7.93
  -7 -37   1  209.68    7.76
   7 -37  -1  181.92    7.93
  -7 -37  -1  176.88    7.89
   7 -37   1  195.78    7.81
  -7 -37   1  209.09    7.93
   7  37   1  207.81    7.89
  -7 -37   1  215.19    8.10
  -7 -37   1  203.37    7.89
   7  37  -1  202.73    8.10
   7  37  -1  185.46    7.89
  -7 -37   1  204.61    8.02
   7 -37  -1  181.23    8.06
   7 -37   1  210.84    8.19
  -7 -37   1  204.86    8.10
  -7 -37  -1  186.52    7.93
   7 -37  -1  172.15    7.89
   7 -37   1  213.74    8.15
   7 -37   1  209.60    8.06
   7 -37   1  208.83    7.98
  -7 -37  -1  175.09    7.89
   7 -37  -1  188.10    7.93
   7 -37  -1  190.19    8.02
   7 -39   1  207.47   13.01
  -7 -39  -1  225.68    9.34
   7 -39  -1  229.52   13.44
   7 -39  -1  220.09    9.38
  -7 -39  -1  242.66   12.80
   7 -39  -1  242.02    9.43
  -7 -39  -1  248.54    9.47
   7 -39   1  243.47    9.43
   7 -39  -1  215.31   12.67
   7  39   1  213.65   13.31
  -7  39   1  220.90   13.86
   7  39  -1  222.95   13.39
  -7  39  -1  229.90   13.99
   7 -39   1  209.30   12.28
  -7 -39   1  247.05    9.34
   7  39   1  254.21    9.81
   7  39  -1  244.96    9.81
  -7 -39   1  251.36    9.68
   7 -39   1  246.24    9.81
   7 -39  -1  229.94    9.60
   7 -39   1  258.57    9.85
   7 -39  -1  252.30    9.85
   7 -39  -1  251.61    9.77
  -7 -39  -1  244.19    9.64
   7  39   1  246.67    9.47
  -7 -39   1  235.66    9.34
  -7 -39   1  247.65    9.55
  -7 -39  -1  257.54    9.77
   7 -39   1  242.44    9.47
   7 -39  -1  247.05    9.72
   7  39  -1  235.83    9.55
  -7 -39   1  266.16    9.81
  -7 -39  -1  248.41    9.81
  -7 -39   1  238.73    9.47
  -7 -39  -1  250.46    9.68
  -7 -39   1  258.61    9.72
   7 -39  -1  236.47    9.77
   7 -39   1  254.60    9.81
   7 -39   1  254.09    9.85
  -7 -39   1  254.90    9.77
   7 -39  -1  236.26    9.64
  -7 -39  -1  247.94    9.30
   7 -39  -1  242.44    9.64
  -7 -39  -1  239.97    9.68
   7 -39   1  232.67    9.51
   7 -39   1  247.39    9.72
   7 -39  -1  250.38    9.81
  -7 -41  -1  137.98    6.23
   7 -41  -1  136.11    6.27
  -7 -41  -1  151.55    6.27
   7 -41   1  154.28    6.27
  -7 -41   1  153.42    6.23
   7 -41  -1  160.25    6.36
   7 -41   1  161.70    6.74
   7  41  -1  162.77    6.74
   7  41   1  161.27    6.65
   7 -41  -1  150.91    6.48
  -7 -41  -1  152.61    6.48
   7 -41  -1  160.68    6.74
   7 -41   1  162.30    6.70
   7 -41  -1  154.32    6.57
   7 -41   1  153.72    6.36
  -7 -41   1  154.15    6.40
  -7 -41   1  159.52    6.18
   7  41   1  155.69    6.27
  -7 -41  -1  159.78    6.61
   7 -41  -1  159.95    6.61
  -7 -41  -1  142.04    6.31
  -7 -41  -1  162.13    6.70
  -7 -41   1  142.72    6.23
   7  41  -1  148.22    6.31
  -7 -41   1  170.78    6.70
   7 -41   1  160.16    6.74
  -7 -41   1  151.59    6.48
   7 -41  -1  149.88    6.65
  -7 -41  -1  145.75    6.10
  -7 -41   1  160.08    6.61
   7 -41  -1  147.41    6.48
   7 -41   1  164.00    6.74
  -7 -41  -1  154.36    6.57
   7 -41   1  153.04    6.53
   7 -41  -1  161.87    6.70
  -7 -41  -1  149.80    6.57
   7 -41   1  147.37    6.36
   7 -41  -1  154.58    6.53
  -7 -43  -1  104.88    4.82
   7 -43  -1  106.80    4.91
   7 -43   1  118.24    4.91
  -7 -43   1  120.33    4.86
   7 -43  -1  109.36    5.08
   7 -43   1  116.66    5.29
   7  43  -1  113.76    5.20
   7  43   1  117.13    5.16
   7 -43  -1  114.27    5.29
  -7 -43  -1  111.79    5.08
   7 -43  -1  115.16    5.20
   7 -43   1  126.04    5.33
  -7 -43  -1  113.59    5.16
  -7 -43   1  117.38    4.99
   7 -43  -1  115.72    5.20
  -7 -43   1  119.94    5.08
  -7 -43  -1  104.76    4.82
  -7 -43   1  123.91    5.25
  -7 -43  -1  111.41    5.20
  -7 -43  -1  115.80    5.16
  -7 -43   1  122.71    5.16
   7 -43  -1  108.98    5.25
  -7 -43  -1  108.04    4.69
  -7 -43   1  123.91    5.20
   7 -43   1  121.01    5.33
   7 -43  -1  101.26    4.99
   7 -43   1  119.43    5.29
   7 -43   1  115.21    4.95
   7 -43   1  122.33    5.16
  -7 -43  -1  113.93    5.12
   7 -43  -1  108.04    5.03
  -7 -45  -1    0.26    0.90
   7 -45  -1    0.26    0.98
   7 -45   1    0.30    0.90
  -7 -45   1    1.15    0.81
   7 -45  -1    0.73    1.11
   7  45   1    1.28    1.11
   7 -45   1    0.90    1.24
   7  45  -1    1.88    1.28
  -7 -45  -1   -0.30    1.11
   7 -45  -1    1.11    1.19
   7 -45  -1   -0.68    1.28
   7 -45   1    2.18    1.32
  -7 -45   1    0.21    0.94
  -7 -45  -1    0.17    1.15
   7 -45  -1    0.43    1.15
  -7 -45   1    2.05    1.15
  -7 -45   1    0.43    1.11
  -7 -45  -1    2.00    1.32
   7 -45  -1    1.28    1.28
  -7 -45   1    1.28    1.07
   7 -45   1    0.09    1.24
   7 -45   1    1.83    1.32
   7 -45  -1    0.30    1.07
  -7 -45  -1    0.98    1.19
  -7 -45  -1    1.45    0.81
  -7 -45   1    1.32    1.28
   7 -45   1    1.79    1.11
  -7 -45  -1    1.11    1.15
   7 -45  -1   -0.90    1.11
  -7 -47  -1   33.91    2.05
   7 -47  -1   34.04    2.13
  -7 -47   1   42.06    2.09
   7 -47   1   41.03    2.18
   7  47   1   39.58    2.35
   7 -47   1   43.08    2.56
   7  47  -1   40.05    2.39
   7 -47  -1   33.57    2.22
   7 -47   1   40.73    2.47
   7 -47  -1   36.77    2.47
   7 -47  -1   34.08    2.30
   7 -47  -1   39.03    2.43
  -7 -47   1   44.53    2.26
  -7 -47  -1   38.69    2.39
  -7 -47  -1   37.15    2.43
  -7 -47  -1   37.15    2.39
  -7 -47   1   44.53    2.35
   7 -47  -1   34.12    2.39
  -7 -47   1   39.07    2.39
   7 -47   1   45.34    2.64
   7 -47  -1   40.22    2.30
   7 -47   1   43.51    2.39
  -7 -47  -1   40.01    2.35
  -7 -49  -1   45.64    2.30
   7 -49  -1   45.00    2.35
   7 -49   1   46.75    2.35
  -7 -49   1   47.09    2.26
  -7 -49  -1   50.89    2.69
   7 -49   1   47.60    2.69
   7  49  -1   48.16    2.52
   7 -49   1   49.39    2.73
   7 -49   1   50.25    2.86
   7 -49  -1   45.08    2.43
   7 -49  -1   53.53    2.82
   7 -49   1   47.35    2.64
   7 -49  -1   52.72    2.69
  -7 -49  -1   48.88    2.64
  -7 -49  -1   49.01    2.64
  -7 -49   1   51.91    2.52
  -7 -49  -1   49.65    2.64
  -7 -49   1   51.48    2.64
   7 -49   1   54.04    2.77
   7 -49  -1   48.20    2.69
  -7 -49   1   53.40    2.47
  -7 -49  -1   45.30    2.47
  -7  51   1   44.66    1.79
   7 -51   1   46.92    2.00
  -7 -51  -1   36.94    1.79
   7 -51   1   46.45    1.96
   7  51  -1   34.93    1.45
  -7 -51   1   47.77    2.00
   7 -51   1   47.35    2.13
   7 -51  -1   29.81    1.36
   7 -51   1   43.04    1.88
   7 -51  -1   37.92    1.88
  -7 -51  -1   37.54    1.79
  -7 -51  -1   37.28    1.75
  -7 -51  -1   37.66    1.83
   7 -51  -1   34.25    1.71
   7 -51   1   47.56    2.00
  -7 -51   1   47.94    1.88
  -7 -51   1   42.06    1.58
   7 -51  -1   37.45    1.83
  -7  53   1   13.44    1.11
  -7 -53   1   14.37    1.24
   7 -53   1   14.54    1.24
  -7 -53  -1   16.68    1.28
   7 -53   1   14.37    1.36
   7 -53  -1   16.46    1.32
   7 -53   1   12.80    1.19
  -7 -53  -1   15.74    1.24
  -7 -53  -1   17.32    1.19
  -7 -53   1   10.71    0.90
  -7 -53  -1   16.63    1.24
   7 -53   1   15.57    1.24
  -7 -53   1   15.87    1.24
   7 -53  -1   17.19    1.28
   7 -55   1   10.83    0.94
   7 -55  -1    9.98    0.94
  -7 -55  -1   10.66    0.90
  -7 -55   1   10.83    0.98
   7  55   1   12.84    1.02
   7 -55   1   10.32    0.90
   7 -55   1   12.58    1.07
  -7 -55  -1   10.19    0.94
  -7 -55  -1   10.28    0.90
  -7 -55   1   11.60    0.94
   7 -55   1   11.39    0.90
   7 -55  -1    9.98    0.94
  -7 -57  -1   18.04    0.94
  -7 -57   1   16.38    0.90
   7 -57   1   16.85    0.98
   7  57   1   18.43    0.98
  -7 -57   1   17.57    0.90
   7 -57  -1   15.65    0.85
   9   1   1  699.30   24.31
  -9  -1   1  675.97   24.27
   9  -1   1  693.50   24.31
   9   1  -1  692.82   24.40
   9  -1  -1  677.38   24.36
   9  -1  -1  668.17   25.34
  -9  -1  -1  697.56   26.66
  -9   1  -1  709.28   26.57
  -9  -1   1  671.32   25.72
  -9  -3   1  853.20   31.31
   9   3   1  879.90   31.35
   9  -3   1  856.23   31.31
   9   3  -1  936.50   31.44
   9  -3  -1  922.81   31.44
   9  -3  -1  916.71   32.72
  -9   3  -1  957.78   33.65
  -9  -3  -1  922.38   33.91
  -9  -3   1  866.33   33.01
   9   5  -1 1360.35   45.47
  -9   5   1 1260.67   45.30
   9   5   1 1292.02   45.43
  -9  -5   1 1255.29   45.34
   9  -5   1 1291.42   45.30
   9  -5  -1 1305.32   46.92
  -9  -5  -1 1414.69   48.24
  -9   5  -1 1384.49   47.56
   9  -5   1 1319.87   48.45
  -9  -5   1 1274.27   47.30
  -9   7   1 1603.90   57.37
  -9  -7   1 1637.81   57.45
   9   7   1 1615.24   57.50
   9  -7   1 1602.83   57.33
   9   7  -1 1767.86   57.54
   9  -7  -1 1696.33   59.29
   9  -7   1 1628.38   60.57
  -9  -7   1 1569.35   59.54
  -9   7  -1 1737.45   59.54
  -9  -7  -1 1806.03   60.48
  -9   9   1  442.87   16.51
   9   9   1  460.70   16.72
  -9  -9   1  462.32   16.63
  -9   9   1  465.95   16.51
   9   9  -1  464.03   16.63
   9  -9  -1  466.63   18.55
  -9  -9   1  462.58   18.94
  -9   9  -1  487.74   18.43
  -9  -9  -1  489.32   19.49
   9  -9   1  477.38   19.75
  -9  11   1 1258.06   44.79
  -9 -11   1 1308.18   45.00
  -9  11   1 1261.52   44.74
   9  11  -1 1301.57   44.96
   9  11   1 1264.59   45.04
  -9 -11   1 1308.05   47.64
   9 -11  -1 1273.72   47.22
  -9  11  -1 1319.19   46.66
   9 -11   1 1296.62   48.28
  -9 -11  -1 1368.37   48.11
  -9 -13   1  350.53   12.67
  -9  13   1  339.48   12.41
   9  13  -1  354.15   12.63
   9 -13  -1  304.89   13.52
   9 -13   1  358.67   15.91
   9 -13  -1  340.93   14.93
  -9  13  -1  339.56   13.99
  -9 -13   1  348.01   15.27
  -9 -13  -1  376.29   15.74
  -9 -15   1  490.34   18.04
   9  15  -1  515.13   18.00
   9 -15  -1  469.57   19.28
   9 -15   1  476.40   21.28
  -9 -15   1  513.51   20.99
   9 -15  -1  495.33   20.64
  -9 -15  -1  532.70   21.28
   9  17  -1  564.60   20.00
   9  17   1  551.25   20.13
  -9 -17   1  564.48   20.09
   9 -17  -1  501.65   21.45
  -9 -17  -1  574.03   23.33
   9 -17   1  564.77   23.72
   9 -17  -1  557.10   22.95
  -9 -17   1  579.66   23.29
   9  19  -1  457.12   16.12
   9  19   1  438.44   16.25
   9 -19  -1  404.06   17.74
   9  19  -1  426.15   17.91
   9 -19   1  431.14   17.40
   9 -19  -1  469.36   19.49
  -9 -19   1  442.57   17.62
  -9 -19   1  444.07   19.36
  -9 -19  -1  487.23   19.83
   9 -19   1  449.99   19.92
   9  21   1  331.80   13.52
   9  21  -1  397.70   13.44
   9 -21  -1  396.12   17.02
  -9 -21  -1  382.00   17.02
  -9 -21   1  360.29   16.72
   9 -21   1  335.13   14.76
   9 -21  -1  349.89   15.36
   9 -23  -1  236.98   12.88
  -9 -23   1  274.94   13.31
   9 -23  -1  222.69   11.60
   9 -23   1  257.24   11.43
   9  23   1  267.05    9.98
   9 -23   1  274.05   10.02
   9 -23  -1  245.34    9.98
  -9 -23  -1  247.05    9.94
   9 -23  -1  253.57   10.02
   9 -23  -1  253.40    9.98
   9 -23   1  255.24    9.94
  -9 -23   1  275.75    9.94
   9 -23  -1  257.16    9.90
   9  23   1  262.66    9.98
   9  23  -1  255.32    9.68
   9  23   1  269.66    9.98
   9  23  -1  246.24   10.15
  -9 -23   1  269.78   10.11
   9  23  -1  239.29   10.02
  -9 -23  -1  250.12   10.02
  -9 -23   1  275.03   10.11
   9 -23  -1  244.19    9.98
   9 -23  -1  239.12    9.98
   9 -23   1  271.32   10.02
   9 -23  -1  253.02    9.94
  -9 -23   1  276.78    9.85
   9 -23  -1  242.66    9.90
   9 -23   1  260.83    9.98
  -9 -25   1  517.39   22.48
   9 -25  -1  505.27   22.48
   9 -25  -1  444.19   20.73
   9 -25   1  518.28   20.69
   9 -25   1  524.85   18.85
   9  25   1  514.15   18.77
   9 -25   1  528.43   18.81
   9 -25  -1  502.37   18.81
  -9 -25  -1  490.30   18.81
   9 -25  -1  513.63   18.90
   9 -25   1  540.25   18.85
   9 -25  -1  498.96   18.64
   9 -25  -1  497.81   18.81
  -9 -25   1  537.01   18.72
   9 -25  -1  507.62   18.72
   9  25   1  533.00   18.85
  -9 -25  -1  486.34   18.77
   9  25  -1  504.04   18.47
   9  25  -1  493.37   18.94
  -9 -25  -1  489.66   18.85
   9 -25  -1  480.28   18.64
  -9 -25   1  530.44   18.94
  -9 -25   1  521.78   18.77
   9  25   1  520.93   18.81
  -9 -25  -1  511.16   18.51
   9  25  -1  502.24   18.98
   9  25  -1  498.41   18.64
   9 -25  -1  491.71   18.90
  -9 -25  -1  508.81   18.77
  -9 -25   1  525.49   18.90
   9 -25   1  536.88   18.81
  -9 -25   1  539.91   18.94
   9 -25  -1  486.89   18.85
   9 -25   1  530.40   18.90
   9 -25  -1  507.49   18.81
   9 -25   1  527.07   18.90
  -9 -25   1  562.43   18.72
   9 -25  -1  503.48   18.77
   9 -27  -1  226.06   12.33
  -9 -27  -1  215.83   12.11
  -9 -27   1  246.32   12.54
   9 -27  -1  198.51   10.83
   9 -27   1  211.43   10.62
   9 -27  -1  220.52    8.91
  -9 -27  -1  225.59    8.96
   9  27   1  223.80    9.04
   9 -27   1  226.45    8.96
   9  27   1  223.80    8.83
   9 -27   1  222.10    8.83
   9 -27   1  230.12    8.96
   9 -27  -1  227.09    9.04
   9 -27  -1  215.40    8.70
  -9 -27   1  225.34    8.53
  -9 -27   1  223.63    8.83
   9 -27  -1  225.13    8.87
   9  27   1  218.17    8.83
  -9 -27   1  228.28    8.83
  -9 -27  -1  225.34    8.96
  -9 -27  -1  212.07    8.96
   9  27  -1  224.74    9.13
   9  27  -1  218.00    9.09
  -9 -27   1  229.52    9.00
   9  27   1  218.30    8.83
  -9 -27   1  220.95    8.87
   9 -27  -1  221.54    8.74
  -9 -27  -1  228.54    8.66
  -9 -27   1  223.33    9.04
   9 -27  -1  220.95    9.04
  -9 -27  -1  227.43    8.87
  -9 -27   1  229.35    9.00
   9 -27   1  227.68    8.91
   9 -27  -1  217.83    9.00
   9 -27   1  230.12    9.00
   9 -27  -1  228.11    8.91
   9 -27   1  225.85    8.96
   9 -27  -1  227.81    8.96
   9 -27   1  223.97    9.00
  -9 -27   1  225.51    8.74
  -9 -29  -1  120.24    8.10
   9 -29  -1  108.43    8.10
  -9 -29   1  108.21    7.89
   9 -29   1  100.70    8.02
   9 -29   1  105.57    4.86
   9 -29  -1  114.18    5.08
   9  29   1  101.64    5.03
   9 -29   1  107.27    4.99
   9  29   1   99.13    4.78
  -9 -29  -1  117.08    5.08
  -9 -29   1  103.56    4.99
   9 -29  -1  126.00    5.25
   9 -29   1  102.88    4.95
   9 -29  -1  112.09    4.78
  -9 -29   1  107.44    4.61
   9 -29  -1  114.99    4.99
   9  29   1  105.91    4.95
  -9 -29   1   96.61    4.78
  -9 -29   1  109.41    4.86
  -9 -29   1  104.42    4.52
  -9 -29  -1  115.25    5.03
  -9 -29   1  102.41    4.86
  -9 -29  -1  115.08    5.16
   9 -29  -1  113.84    4.82
  -9 -29   1   97.89    4.95
  -9 -29  -1  120.84    4.78
   9  29  -1  120.97    5.20
   9  29   1   98.66    4.78
   9  29  -1  117.08    5.20
   9 -29   1  103.56    4.99
  -9 -29   1  103.73    4.99
  -9 -29  -1  117.51    4.99
   9 -29  -1  121.35    5.25
  -9 -29   1  103.73    5.03
   9 -29   1  102.07    4.91
   9 -29  -1  117.55    5.16
   9 -29   1  101.52    4.95
  -9 -29   1  110.05    4.82
   9 -29  -1  114.14    5.03
   9 -29   1  101.86    5.03
   9 -29  -1  119.09    5.12
   9 -31   1  323.23   16.93
   9 -31  -1  345.11   17.02
  -9 -31  -1  340.20   16.42
   9 -31   1  319.86   12.24
  -9 -31   1  329.07   12.75
   9 -31   1  340.12   12.88
   9  31   1  344.21   12.88
   9  31   1  330.05   12.58
   9 -31   1  324.55   12.58
   9 -31  -1  330.10   12.80
  -9 -31  -1  336.37   12.84
   9 -31  -1  319.01   12.45
   9 -31   1  336.54   12.80
   9 -31  -1  340.12   12.92
  -9 -31  -1  339.18   12.50
   9 -31  -1  335.90   12.75
  -9 -31   1  346.56   12.63
  -9 -31   1  323.40   12.20
   9  31   1  326.04   12.63
  -9 -31  -1  325.96   12.75
  -9 -31   1  327.32   12.63
  -9 -31   1  328.99   12.28
   9  31  -1  336.19   12.92
  -9 -31  -1  330.05   12.88
   9  31   1  312.99   12.54
  -9 -31   1  340.63   12.80
   9 -31  -1  323.44   12.45
   9  31  -1  354.28   13.01
  -9 -31   1  338.54   12.71
  -9 -31  -1  345.32   12.54
   9 -31  -1  335.94   12.92
  -9 -31   1  332.61   12.84
  -9 -31   1  326.21   12.80
   9 -31   1  336.71   12.75
   9 -31   1  336.79   12.84
   9 -31  -1  322.08   12.84
  -9 -31  -1  340.46   12.75
   9 -31   1  330.44   12.84
   9 -31   1  330.82   12.75
   9 -31  -1  351.85   12.88
   9 -31  -1  336.66   12.75
  -9 -31   1  350.82   12.63
   9 -33   1  107.10    8.57
   9 -33  -1  123.82    8.96
  -9 -33  -1  114.40    8.40
   9 -33  -1  115.08    4.99
   9 -33  -1  119.34    4.95
   9 -33   1  118.96    4.91
  -9 -33  -1  120.15    5.46
   9  33   1  119.05    5.50
   9 -33   1  124.76    5.59
   9 -33   1  118.06    5.20
   9  33   1  110.13    5.16
  -9 -33   1  119.09    5.46
   9 -33  -1  119.34    5.46
   9 -33  -1  127.45    5.59
   9 -33  -1  124.93    5.63
   9 -33   1  124.97    5.50
   9 -33  -1  116.79    5.08
  -9 -33   1  119.22    5.25
  -9 -33   1  117.72    5.33
  -9 -33  -1  126.60    5.20
  -9 -33  -1  117.98    5.46
  -9 -33   1  117.34    4.91
   9  33   1  123.61    5.33
   9 -33  -1  125.57    5.46
  -9 -33   1  113.88    5.33
   9  33   1  114.31    5.20
  -9 -33   1  122.80    5.50
  -9 -33  -1  123.40    5.54
   9 -33  -1  118.66    5.12
   9  33  -1  132.99    5.72
   9  33  -1  124.59    5.63
  -9 -33   1  119.52    5.50
  -9 -33  -1  124.63    5.42
   9 -33  -1  118.58    5.59
  -9 -33   1  120.75    5.50
   9 -33   1  115.80    5.46
   9 -33  -1  121.90    5.54
   9 -33   1  119.43    5.46
  -9 -33  -1  120.15    5.46
   9 -33  -1  131.20    5.63
   9 -33   1  126.94    5.63
   9 -33  -1  125.15    5.46
   9 -35   1  143.10   10.07
   9 -35  -1  149.67   10.02
  -9 -35  -1  148.14    9.60
   9 -35  -1  135.68    5.80
   9 -35  -1  134.40    5.76
   9 -35   1  147.41    5.80
   9  35   1  149.88    6.48
  -9 -35   1  155.00    6.40
   9 -35   1  152.32    6.06
  -9 -35  -1  147.11    6.40
   9  35   1  144.47    6.01
   9 -35  -1  142.76    6.31
  -9 -35  -1  140.50    6.27
   9 -35   1  146.77    6.36
   9 -35  -1  142.89    6.40
   9 -35  -1  146.51    6.40
   9 -35  -1  133.97    5.84
   9  35   1  147.15    6.18
  -9 -35   1  147.96    6.10
  -9 -35   1  150.31    6.23
  -9 -35  -1  141.14    5.93
  -9 -35  -1  146.64    6.36
   9 -35  -1  148.43    6.31
   9  35   1  143.19    6.01
  -9 -35  -1  140.29    6.40
  -9 -35   1  144.42    6.27
   9  35  -1  152.61    6.53
  -9 -35   1  152.83    6.31
  -9 -35   1  152.23    6.40
   9  35  -1  139.60    6.31
  -9 -35  -1  146.94    6.31
   9 -35  -1  133.68    6.40
  -9 -35   1  154.02    6.40
   9 -35   1  154.79    6.44
  -9 -35   1  151.97    6.40
   9 -35  -1  143.23    6.40
   9 -35   1  145.06    6.31
   9 -35  -1  147.54    6.40
   9 -35   1  149.29    6.40
  -9 -35  -1  143.23    6.36
   9 -35  -1  144.72    6.31
   9 -37   1  233.53   14.08
   9 -37  -1  255.45   14.29
   9 -37  -1  241.46    9.72
  -9 -37  -1  240.31   13.44
   9 -37   1  255.84    9.68
   9  37  -1  249.44   10.32
   9 -37   1  264.62   10.41
   9  37   1  244.92   10.24
   9 -37  -1  253.87   10.19
  -9 -37  -1  262.36   10.28
  -9 -37   1  258.01   10.19
   9 -37  -1  261.47   10.36
  -9 -37  -1  258.10   10.15
   9 -37   1  259.50   10.28
   9 -37  -1  271.19   10.28
   9  37   1  252.25    9.98
   9 -37  -1  268.33   10.24
  -9 -37  -1  259.03    9.77
  -9 -37  -1  272.64   10.28
  -9 -37   1  249.57   10.02
  -9 -37   1  260.06    9.94
  -9 -37   1  265.52   10.15
   9  37   1  242.27    9.81
   9  37  -1  293.03   10.49
   9  37  -1  264.28   10.24
  -9 -37   1  262.66   10.19
  -9 -37   1  243.51   10.07
   9 -37  -1  253.62   10.32
  -9 -37   1  257.63   10.19
   9 -37   1  261.38   10.28
  -9 -37   1  271.70   10.28
   9 -37  -1  258.01   10.28
  -9 -37  -1  266.58   10.19
   9 -37  -1  277.55   10.36
   9 -37   1  244.40   10.11
   9 -37  -1  256.69   10.11
   9 -37   1  257.16   10.28
  -9 -37  -1  257.37   10.24
   9 -39  -1   63.64    3.24
   9 -39   1   69.78    3.20
  -9 -39   1   77.12    3.80
   9  39   1   74.17    3.84
   9  39  -1   73.24    3.88
   9 -39  -1   69.57    3.71
   9 -39   1   74.43    3.92
   9 -39  -1   73.92    3.88
   9 -39   1   77.46    3.84
  -9 -39  -1   65.30    3.63
   9 -39  -1   72.77    3.75
  -9 -39  -1   68.46    3.20
  -9 -39  -1   74.30    3.80
  -9 -39   1   70.85    3.54
  -9 -39   1   77.29    3.50
   9  39   1   71.06    3.54
  -9 -39   1   71.19    3.67
   9  39  -1   65.26    3.63
  -9 -39   1   70.12    3.58
  -9 -39   1   80.02    3.80
  -9 -39  -1   75.75    3.75
   9 -39   1   73.88    3.88
   9 -39  -1   66.16    3.84
  -9 -39   1   73.32    3.75
   9 -39   1   76.05    3.88
  -9 -39   1   73.88    3.80
   9 -39  -1   72.21    3.80
   9 -39  -1   71.79    3.67
   9 -39  -1   75.07    3.88
   9 -39   1   71.53    3.80
   9 -39   1   70.42    3.71
  -9 -39  -1   70.98    3.80
   9  41   1  201.15    4.78
   9  41  -1  219.88    5.08
   9 -41   1  207.77    4.99
   9 -41  -1  221.50    4.69
   9 -41  -1  210.45    4.73
   9 -41   1  203.63    4.91
   9 -41  -1  226.28    5.20
  -9 -41  -1  211.95    4.61
   9 -41   1  205.12    4.82
  -9 -41   1  210.58    4.18
   9  41   1  210.20    4.31
  -9 -41  -1  214.33    4.82
  -9 -41   1  206.74    4.39
  -9 -41   1  209.34    4.73
   9  41  -1  214.42    4.56
  -9 -41   1  212.76    4.61
  -9 -41   1  200.30    4.39
  -9 -41  -1  222.01    4.78
   9 -41  -1  218.26    5.12
  -9 -41   1  206.06    4.65
   9 -41   1  218.90    4.99
  -9 -41   1  205.59    4.69
   9 -41   1  202.31    4.95
   9 -41  -1  217.36    4.86
   9 -41   1  209.94    4.86
   9 -41   1  187.80    4.39
   9 -41  -1  226.19    4.73
   9 -41  -1  233.61    5.12
  -9 -41  -1  215.14    4.78
   9 -43   1  121.99    4.35
   9  43  -1  127.32    4.35
   9 -43  -1  121.35    4.01
   9 -43  -1  119.34    4.09
   9 -43   1  122.97    4.35
   9  43   1  119.52    4.18
   9 -43  -1  125.53    4.44
  -9 -43  -1  120.97    4.01
   9 -43   1  119.60    4.22
  -9 -43   1  115.93    3.88
  -9 -43  -1  127.11    4.22
   9  43   1  106.16    3.71
   9  43  -1  116.96    3.88
  -9 -43  -1  119.17    4.27
  -9 -43   1  116.15    4.05
  -9 -43   1  121.61    4.14
   9 -43  -1  121.86    4.35
  -9 -43   1  117.64    4.05
   9 -43   1  120.97    4.27
  -9 -43   1  122.84    4.18
  -9 -43  -1  130.95    4.22
   9 -43   1  124.08    4.35
   9 -43  -1  128.69    4.35
   9 -43  -1  122.76    4.05
  -9 -43  -1  128.43    4.22
   9 -43   1  117.47    4.22
   9 -45   1   16.04    1.79
   9  45   1   14.89    1.66
   9 -45   1   17.70    1.75
   9  45  -1   21.92    1.88
   9 -45  -1   18.85    1.62
   9 -45   1   17.79    1.71
   9 -45  -1   22.39    1.92
  -9 -45  -1   20.00    1.66
  -9 -45   1   14.93    1.45
  -9 -45  -1   22.78    1.83
  -9 -45   1   18.55    1.66
   9 -45   1   16.68    1.83
   9 -45  -1   19.83    1.88
  -9 -45   1   17.83    1.62
   9 -45   1   18.04    1.75
  -9 -45   1   16.21    1.66
  -9 -45  -1   22.14    1.75
   9 -45  -1   23.08    1.92
   9 -45   1   15.01    1.62
  -9 -45  -1   20.35    1.71
   9  47   1   71.66    3.24
   9 -47  -1   62.40    3.07
   9 -47   1   67.90    3.33
   9  47  -1   69.61    3.28
   9 -47   1   70.93    3.37
   9  47  -1   58.56    2.99
   9 -47  -1   70.16    3.37
   9 -47   1   65.98    3.28
  -9 -47  -1   66.80    3.24
  -9 -47  -1   70.12    3.33
  -9 -47  -1   68.67    3.24
   9 -47  -1   64.45    3.33
   9 -47   1   69.57    3.37
   9 -47   1   68.76    3.33
  -9 -47   1   67.48    3.20
  -9 -47   1   68.07    3.16
  -9 -47   1   61.59    2.90
   9 -47   1   65.98    3.24
   9 -47  -1   68.29    3.33
  -9 -47  -1   68.12    3.20
   9 -49   1   44.66    2.35
   9  49  -1   42.91    2.26
   9 -49  -1   35.10    2.05
   9 -49   1   48.75    2.52
   9 -49  -1   46.58    2.43
   9 -49   1   43.76    2.30
  -9 -49  -1   43.04    2.26
  -9 -49  -1   40.73    2.26
  -9 -49  -1   43.55    2.26
  -9 -49   1   46.62    2.22
   9 -49   1   45.60    2.39
  -9 -49   1   43.51    2.26
   9 -49   1   44.10    2.39
  -9 -49   1   38.56    1.92
   9 -49   1   43.17    2.26
   9 -51   1   32.63    1.88
   9 -51  -1   33.70    1.96
  -9 -51  -1   39.67    1.92
  -9 -51  -1   38.13    1.92
  -9 -51  -1   37.62    1.92
   9 -51   1   33.48    1.96
   9 -51   1   36.64    2.00
  -9 -51   1   35.66    1.88
   9 -51   1   32.84    1.88
   9  51  -1   35.36    1.79
   9  51   1   33.10    1.92
  -9 -51   1   39.80    2.00
   9 -51   1   36.30    2.05
   9 -53  -1   31.09    1.66
  -9 -53  -1   32.59    1.58
  -9 -53  -1   32.54    1.58
  -9 -53  -1   31.90    1.58
   9 -53   1   29.86    1.62
  -9 -53   1   31.27    1.54
   9 -53   1   29.30    1.62
  -9 -53  -1   33.82    1.58
  -9 -53   1   28.19    1.58
   9 -53   1   29.94    1.66
   9 -53   1   25.42    1.45
   9  53   1   30.07    1.62
  -9 -55  -1   32.72    1.36
  -9 -55  -1   28.58    1.32
   9  55   1   33.06    1.41
   9 -55   1   32.76    1.45
  -9 -55   1   30.28    1.36
  -9 -55  -1   29.30    1.36
  -9 -55   1   32.12    1.32
   9 -55  -1   31.22    1.41
 -11   1  -1  431.31   17.66
 -11  -1  -1  385.20   17.45
  11   1   1  425.00   15.01
  11   1  -1  410.20   15.14
  11  -1  -1  419.62   15.18
 -11  -1   1  406.91   14.97
  11   1   1  421.76   15.14
  11  -1   1  418.90   15.10
 -11   1   1  399.45   14.93
  11  -1   1  415.15   14.97
 -11  -3   1  506.98   20.90
 -11  -3  -1  525.75   21.88
 -11   3  -1  521.44   21.41
  11  -3  -1  500.79   19.15
 -11   3   1  507.53   18.90
 -11  -3   1  550.36   19.07
  11  -3   1  556.37   19.11
  11   3   1  543.70   19.19
  11   3  -1  512.87   19.19
  11   3   1  559.06   19.15
 -11  -5  -1  481.60   19.07
 -11   5  -1  457.93   18.21
 -11  -5   1  409.52   17.87
  11   5   1  429.73   16.00
 -11  -5   1  435.92   15.87
  11   5   1  445.30   15.95
  11   5  -1  451.79   16.04
  11  -5   1  432.98   15.82
 -11   5   1  426.49   15.82
  11  -7  -1  434.89   19.15
 -11  -7   1  491.75   19.88
 -11   7  -1  460.36   19.32
 -11  -7  -1  465.78   20.35
  11  -7   1  462.45   20.81
 -11   7   1  483.99   17.36
  11  -7   1  488.68   17.32
  11   7  -1  467.10   17.49
  11   7   1  495.97   17.49
 -11  -7   1  485.14   17.45
 -11   7   1  485.91   17.32
  11  -9  -1  553.05   22.35
  11  -9   1  551.00   23.76
 -11  -9   1  524.21   22.61
 -11  -9  -1  628.12   23.76
  11   9   1  567.93   20.26
 -11  -9   1  548.52   20.18
  11  -9   1  545.71   19.96
 -11   9   1  557.57   20.00
 -11   9   1  561.62   20.05
  11   9  -1  587.34   20.30
  11 -11  -1  159.57    8.87
 -11 -11   1  176.12    9.43
 -11 -11  -1  185.46    9.98
  11 -11   1  166.05    9.98
  11  11   1  178.72    7.08
 -11  11   1  177.44    6.87
 -11 -11   1  185.59    7.08
  11 -11   1  172.92    6.78
 -11  11   1  178.72    6.82
  11  11  -1  179.91    7.08
  11 -13   1  226.49   12.11
  11 -13  -1  235.23   11.26
 -11 -13   1  234.85   11.52
 -11 -13  -1  239.67   11.90
 -11  13   1  226.36    8.45
  11 -13   1  210.54    8.32
  11  13   1  220.69    8.70
 -11 -13   1  225.34    8.70
  11  13  -1  236.39    8.70
  11 -15   1  449.70   19.36
  11 -15  -1  374.28   17.62
 -11 -15   1  411.14   18.17
 -11 -15  -1  395.36   18.26
  11 -15   1  415.36   15.27
  11 -15   1  430.50   15.27
  11  15   1  414.04   15.18
  11 -15  -1  380.13   15.18
  11 -15  -1  390.45   15.18
  11 -15   1  415.19   15.14
 -11 -15   1  422.27   15.14
 -11 -15   1  425.68   15.06
  11  15  -1  402.14   14.97
  11  15   1  424.44   15.23
  11  15  -1  374.24   15.18
  11  15  -1  379.83   15.31
  11  15  -1  395.53   15.18
  11 -15   1  426.79   15.27
  11 -15   1  409.69   15.10
  11 -15   1  404.48   15.06
  11 -17   1  706.51   29.73
  11 -17  -1  695.04   28.58
 -11 -17   1  692.14   28.83
 -11 -17  -1  735.09   29.35
  11 -17   1  742.26   25.59
  11 -17   1  706.98   25.59
  11  17   1  697.30   25.46
  11  17   1  701.52   25.55
  11 -17  -1  708.73   25.59
  11 -17   1  731.72   25.63
  11 -17  -1  707.24   25.59
  11 -17  -1  751.43   25.55
  11 -17   1  702.76   25.51
 -11 -17   1  736.54   25.51
  11 -17  -1  671.58   25.34
 -11 -17   1  700.37   25.38
  11  17  -1  705.70   25.29
 -11 -17   1  683.14   25.51
  11  17   1  713.12   25.55
  11 -17  -1  708.90   25.42
  11  17  -1  668.25   25.55
  11  17  -1  720.84   25.55
  11 -17   1  692.18   25.38
  11  17   1  697.94   25.29
  11 -17   1  717.43   25.42
  11 -17   1  679.94   25.42
  11 -17   1  708.35   25.59
  11 -19   1  554.03   24.40
  11 -19  -1  552.92   23.42
 -11 -19  -1  565.76   23.89
 -11 -19   1  516.41   23.37
  11 -19  -1  562.34   20.22
  11 -19   1  530.78   20.13
  11 -19   1  555.73   20.22
  11  19   1  536.88   20.13
  11 -19   1  539.82   19.92
  11  19   1  543.53   20.13
  11 -19   1  553.51   20.22
  11 -19  -1  544.56   19.96
  11 -19  -1  577.66   20.09
  11 -19   1  549.85   20.05
  11 -19  -1  562.00   20.26
  11  19  -1  563.67   19.92
  11  19   1  535.39   20.05
 -11 -19   1  561.41   20.05
  11  19   1  530.05   20.09
  11 -19  -1  564.73   20.09
 -11 -19   1  534.53   20.13
  11  19  -1  541.23   20.26
  11  19  -1  574.29   20.18
  11 -19   1  538.93   20.00
  11 -19   1  541.74   19.88
 -11 -19  -1  558.46   20.00
 -11 -19   1  545.54   20.18
  11  19   1  537.78   19.83
  11 -19   1  551.42   20.00
  11 -19   1  531.55   20.05
 -11 -19   1  542.72   19.83
  11 -19  -1  554.75   19.96
  11 -19   1  559.95   20.22
  11 -21   1  843.09   35.10
  11 -21  -1  821.38   34.12
 -11 -21   1  815.36   34.12
 -11 -21  -1  922.59   34.85
  11  21   1  838.78   30.58
  11 -21   1  826.80   30.37
  11  21   1  840.57   30.50
  11 -21   1  808.88   30.50
  11 -21   1  867.61   30.63
  11 -21   1  843.26   30.63
  11 -21  -1  871.97   30.67
  11 -21   1  845.82   30.45
  11 -21  -1  887.02   30.67
  11 -21  -1  856.74   30.28
  11 -21  -1  917.78   30.50
  11  21  -1  870.09   30.28
  11  21   1  815.75   30.41
 -11 -21   1  811.48   30.37
  11  21  -1  860.11   30.67
  11  21   1  848.21   30.54
 -11 -21   1  840.49   30.54
  11 -21  -1  881.05   30.45
  11  21  -1  870.98   30.80
  11 -21   1  819.97   30.28
 -11 -21  -1  878.66   30.41
  11 -21  -1  873.42   30.67
 -11 -21   1  830.21   30.54
  11  21  -1  902.63   30.54
  11 -21   1  803.38   30.41
  11  21   1  803.85   30.16
  11 -21   1  840.27   30.58
  11 -21  -1  881.43   30.45
  11 -21   1  822.27   30.33
 -11 -21   1  853.28   30.24
  11 -23   1  346.56   17.40
  11 -23  -1  328.60   16.46
 -11 -23   1  321.69   16.42
 -11 -23  -1  369.08   17.02
 -11 -23  -1  350.95   13.14
  11 -23   1  356.41   13.22
  11  23   1  336.54   13.14
  11 -23   1  329.07   12.97
  11  23   1  343.87   13.09
  11 -23   1  354.75   13.27
  11 -23   1  343.06   13.18
  11 -23  -1  340.37   13.18
  11 -23  -1  354.49   13.27
  11 -23  -1  355.52   13.05
  11 -23   1  340.63   13.09
  11 -23  -1  338.84   12.80
  11 -23   1  339.65   13.05
  11  23   1  341.36   13.01
  11  23  -1  353.73   12.84
  11  23   1  336.92   13.09
  11 -23  -1  344.90   12.97
  11  23  -1  353.43   13.39
 -11 -23   1  319.94   13.05
 -11 -23  -1  353.26   13.22
  11 -23   1  329.97   13.01
  11  23  -1  357.39   13.01
  11 -23   1  338.63   12.92
 -11 -23  -1  348.61   13.01
 -11 -23   1  334.92   13.18
  11 -23  -1  344.64   13.22
  11 -23  -1  354.41   13.05
  11 -23   1  332.01   13.14
 -11 -23   1  336.02   12.80
  11 -23   1  336.28   12.92
  11 -25   1  425.13   20.86
  11 -25  -1  436.69   20.30
 -11 -25   1  424.53   20.13
 -11 -25  -1  422.10   20.13
  11  25   1  453.24   16.59
  11 -25   1  454.56   16.46
  11  25   1  435.49   16.46
 -11 -25  -1  434.38   16.46
  11 -25   1  457.03   16.68
  11 -25  -1  432.34   16.51
  11 -25   1  431.23   16.51
  11 -25   1  470.21   16.72
  11 -25  -1  441.59   16.38
  11 -25  -1  431.87   16.59
  11 -25   1  441.72   16.46
  11  25   1  436.05   16.38
 -11 -25  -1  427.94   16.42
  11  25  -1  426.19   16.12
  11  25   1  445.81   16.46
 -11 -25  -1  427.52   16.51
  11  25  -1  440.53   16.68
 -11 -25   1  445.22   16.38
 -11 -25   1  441.68   16.51
  11  25  -1  435.45   16.29
 -11 -25  -1  423.04   16.34
  11 -25   1  449.01   16.38
 -11 -25   1  440.65   16.51
 -11 -25   1  455.84   16.59
  11 -25  -1  416.77   16.51
  11 -25   1  434.26   16.42
  11 -25   1  439.29   16.51
  11 -25   1  458.35   16.63
 -11 -25   1  461.38   16.25
  11 -25  -1  433.44   16.42
  11 -25   1  438.22   16.25
  11 -27   1  442.53   21.71
  11 -27  -1  426.96   20.86
 -11 -27   1  441.98   20.86
  11 -27   1  470.43   17.27
  11 -27   1  457.07   17.02
  11  27   1  455.58   17.02
 -11 -27  -1  457.67   17.06
  11 -27  -1  454.30   17.15
  11 -27   1  475.16   17.27
  11 -27   1  463.77   17.06
  11 -27   1  461.21   17.06
  11 -27  -1  459.93   16.89
  11 -27  -1  446.58   17.15
 -11 -27   1  462.36   16.93
 -11 -27  -1  451.15   17.02
 -11 -27   1  467.70   16.68
 -11 -27   1  466.25   16.76
 -11 -27   1  457.29   16.98
  11  27   1  463.00   16.98
  11  27  -1  461.08   16.68
  11  27   1  459.08   17.02
 -11 -27   1  455.28   17.06
 -11 -27  -1  447.90   17.10
  11  27  -1  462.32   17.23
  11  27  -1  468.38   17.32
 -11 -27   1  457.76   16.93
  11  27  -1  437.37   16.76
  11 -27  -1  435.62   17.15
 -11 -27  -1  465.39   16.98
 -11 -27   1  460.57   17.15
  11 -27   1  453.32   16.93
 -11 -27   1  450.98   17.10
  11 -27  -1  439.46   17.15
  11 -27   1  467.44   17.10
 -11 -27   1  457.16   16.81
  11 -27   1  460.87   17.10
  11 -27  -1  447.44   16.98
  11 -27   1  435.36   17.15
  11 -27  -1  439.84   16.98
  11 -27   1  454.56   16.76
  11 -29  -1  129.79    9.34
  11 -29   1  131.71    6.23
  11 -29   1  126.51    6.01
  11 -29   1  128.64    6.01
  11  29   1  129.24    6.01
  11 -29   1  130.22    6.23
 -11 -29  -1  154.66    6.27
 -11 -29   1  132.99    6.14
  11 -29  -1  146.09    6.31
  11 -29   1  138.11    6.14
  11 -29  -1  164.86    6.48
  11 -29  -1  156.37    6.06
 -11 -29   1  128.17    5.72
 -11 -29   1  129.20    5.97
 -11 -29   1  127.49    5.67
 -11 -29  -1  149.20    6.18
  11  29   1  134.57    6.01
 -11 -29  -1  156.45    6.06
 -11 -29   1  137.73    6.01
 -11 -29  -1  161.44    5.84
 -11 -29   1  129.54    6.06
  11  29   1  131.42    6.01
  11  29  -1  163.06    6.48
 -11 -29  -1  158.12    6.40
  11  29  -1  158.16    6.48
 -11 -29   1  129.88    6.01
  11 -29  -1  149.20    6.36
 -11 -29   1  131.37    6.10
 -11 -29  -1  154.83    6.14
  11 -29   1  124.55    5.97
 -11 -29   1  132.91    6.14
  11 -29  -1  147.62    6.36
  11 -29   1  132.48    6.14
  11 -29   1  132.23    6.14
  11 -29  -1  147.67    6.18
 -11 -29   1  137.17    5.84
  11 -31  -1  433.27   20.81
 -11 -31  -1  405.51   20.13
  11 -31   1  427.99   16.42
  11  31   1  440.06   16.34
  11 -31   1  429.48   16.34
  11 -31  -1  413.87   16.46
 -11 -31  -1  433.70   16.46
  11 -31   1  449.82   16.68
 -11 -31   1  452.38   16.55
  11 -31   1  463.05   16.72
  11 -31  -1  436.56   16.59
  11 -31   1  447.39   16.46
  11 -31  -1  420.90   16.17
  11  31   1  448.03   16.38
 -11 -31  -1  418.77   16.17
 -11 -31  -1  442.10   16.46
 -11 -31   1  432.42   16.00
 -11 -31   1  429.44   15.95
 -11 -31   1  437.54   16.34
 -11 -31   1  448.20   16.29
  11  31  -1  452.25   16.63
 -11 -31  -1  431.65   16.51
  11  31  -1  450.04   16.63
  11  31   1  435.32   16.29
 -11 -31   1  449.27   16.51
 -11 -31   1  449.31   16.38
  11 -31  -1  408.71   16.55
 -11 -31  -1  435.32   16.34
  11 -31   1  441.12   16.42
 -11 -31   1  445.00   16.51
  11 -31  -1  417.88   16.51
 -11 -31   1  455.58   16.55
  11 -31   1  461.98   16.59
  11 -31   1  452.04   16.51
  11 -31  -1  432.76   16.42
  11 -33   1  193.73   12.80
  11 -33  -1  195.10   12.41
 -11 -33  -1  217.49   12.45
  11 -33  -1  227.98    9.04
 -11 -33   1  228.20    9.00
 -11 -33  -1  222.99    8.96
  11  33   1  225.72    9.04
  11 -33   1  229.73    9.00
  11 -33  -1  219.11    9.00
  11  33   1  213.86    8.70
  11 -33   1  216.72    8.74
  11 -33   1  223.33    9.09
  11  33  -1  213.14    9.09
  11 -33   1  233.02    9.17
  11 -33  -1  232.08    9.13
  11 -33  -1  214.16    8.62
  11 -33   1  226.11    8.96
 -11 -33   1  211.52    8.40
 -11 -33  -1  214.76    8.87
 -11 -33   1  227.09    8.79
  11  33   1  217.66    8.79
 -11 -33  -1  222.74    8.66
 -11 -33   1  216.30    8.79
 -11 -33   1  209.90    8.32
  11  33   1  209.94    8.70
 -11 -33   1  220.99    8.79
  11  33  -1  226.19    9.09
  11  33  -1  222.35    9.04
 -11 -33   1  214.50    8.87
 -11 -33  -1  220.05    9.00
 -11 -33   1  220.35    8.96
  11 -33  -1  212.54    9.00
 -11 -33  -1  228.28    8.87
 -11 -33   1  216.89    8.96
  11 -33   1  224.10    8.91
  11 -33  -1  212.67    9.00
  11 -33   1  229.18    9.04
  11 -33  -1  223.55    8.91
  11 -33   1  221.58    8.96
 -11 -35  -1  328.22   12.37
  11 -35   1  321.91   12.50
  11 -35   1  324.42   12.54
  11 -35  -1  320.58   12.41
  11  35  -1  322.29   12.50
  11  35   1  314.23   12.07
  11 -35   1  304.55   12.07
  11  35   1  322.16   12.41
  11 -35   1  310.18   12.33
 -11 -35   1  328.30   12.37
  11 -35  -1  307.49   12.33
  11 -35  -1  314.48   11.99
  11 -35   1  321.35   12.33
  11 -35  -1  317.17   12.50
 -11 -35  -1  307.66   12.24
 -11 -35   1  315.21   12.16
  11  35   1  316.28   12.11
 -11 -35   1  328.47   12.16
 -11 -35  -1  315.12   11.99
 -11 -35  -1  317.77   12.28
 -11 -35   1  315.93   11.73
 -11 -35   1  308.94   12.24
  11  35  -1  342.89   12.50
  11  35   1  315.42   12.07
 -11 -35  -1  318.41   12.41
 -11 -35   1  328.56   12.33
 -11 -35   1  320.33   12.20
  11  35  -1  323.57   12.37
  11 -35  -1  306.12   12.41
 -11 -35  -1  334.40   12.28
 -11 -35   1  321.35   12.33
 -11 -35   1  329.50   12.37
  11 -35   1  321.95   12.33
  11 -35   1  334.96   12.50
  11 -35   1  312.69   12.28
  11 -35  -1  323.01   12.37
 -11 -35  -1  308.77   12.33
  11  37  -1   71.02    4.01
  11 -37  -1   66.88    3.75
 -11 -37   1   79.08    3.88
  11 -37   1   87.40    4.09
  11  37   1   82.11    4.05
  11  37   1   71.70    3.54
  11 -37   1   78.91    4.14
 -11 -37  -1   72.26    3.84
  11 -37  -1   77.37    3.92
  11 -37   1   74.22    4.01
 -11 -37  -1   67.39    3.67
  11 -37   1   79.46    3.92
  11 -37  -1   69.91    3.92
 -11 -37  -1   73.24    3.50
  11  37   1   76.90    3.71
 -11 -37  -1   74.47    3.80
 -11 -37   1   77.76    3.71
  11  37   1   81.21    3.75
 -11 -37   1   76.65    3.67
  11  37   1   77.93    3.63
 -11 -37  -1   69.57    3.88
 -11 -37   1   76.61    3.71
 -11 -37   1   71.57    3.75
  11  37  -1   70.12    3.84
 -11 -37   1   76.22    3.80
  11 -37  -1   65.94    3.92
 -11 -37  -1   71.74    3.75
 -11 -37   1   78.74    3.92
  11 -37   1   78.57    3.88
 -11 -37   1   80.15    3.92
  11 -37   1   79.85    4.01
 -11 -37  -1   74.00    3.88
  11 -37  -1   77.63    3.88
  11 -37   1   83.05    3.97
  11  39   1   76.61    3.75
  11 -39   1   69.87    3.63
  11  39  -1   67.86    3.71
  11  39   1   63.51    3.16
  11 -39   1   66.84    3.63
 -11 -39   1   70.85    3.54
  11 -39  -1   66.62    3.54
  11 -39  -1   63.68    3.50
 -11 -39  -1   63.00    3.37
  11 -39   1   67.61    3.54
  11 -39  -1   72.64    3.80
 -11 -39   1   68.84    3.33
 -11 -39  -1   63.60    3.07
 -11 -39   1   69.74    3.37
 -11 -39  -1   66.41    3.50
  11  39   1   61.68    3.28
  11  39   1   66.11    3.20
 -11 -39   1   77.07    3.58
 -11 -39  -1   71.87    3.67
 -11 -39   1   62.40    3.37
 -11 -39   1   68.71    3.41
  11  39  -1   71.15    3.50
 -11 -39  -1   72.17    3.50
 -11 -39   1   67.99    3.54
  11 -39   1   66.92    3.54
 -11 -39   1   73.53    3.58
  11 -39  -1   71.62    3.75
 -11 -39  -1   71.27    3.58
  11 -39  -1   67.26    3.58
  11 -39   1   64.58    3.63
  11 -41  -1   15.82    1.66
  11 -41   1   23.46    2.00
  11  41   1   26.36    2.05
  11  41  -1   16.42    1.92
 -11 -41   1   24.74    1.88
  11 -41  -1   16.59    1.71
  11 -41   1   19.54    1.92
  11 -41   1   23.54    1.88
 -11 -41  -1   16.76    1.66
  11 -41  -1   15.91    1.88
 -11 -41  -1   18.34    1.79
  11  41   1   21.07    1.58
 -11 -41   1   21.80    1.66
 -11 -41   1   21.67    1.58
  11  41  -1   16.51    1.66
 -11 -41   1   20.77    1.75
 -11 -41   1   24.99    1.83
 -11 -41   1   27.13    1.88
 -11 -41  -1   22.05    1.79
 -11 -41   1   23.54    1.88
  11 -41   1   25.38    1.96
 -11 -41   1   27.13    1.92
  11 -41  -1   19.49    1.88
  11 -41   1   25.25    2.00
 -11 -41  -1   15.06    1.71
  11  43   1   33.10    2.18
  11  43  -1   31.31    2.22
  11 -43  -1   29.39    2.00
  11 -43  -1   27.60    1.92
  11  43   1   35.49    2.09
  11 -43   1   30.84    2.18
  11 -43  -1   30.63    2.22
  11 -43   1   34.72    2.09
 -11 -43   1   31.86    1.88
 -11 -43  -1   29.90    2.05
  11  43   1   28.83    1.75
 -11 -43   1   36.13    2.09
 -11 -43   1   35.19    2.00
  11  43  -1   31.99    1.96
 -11 -43  -1   35.70    2.05
 -11 -43   1   36.17    2.09
  11 -43   1   31.99    2.09
 -11 -43   1   33.10    2.09
  11 -43   1   30.63    2.13
  11 -43  -1   34.89    2.22
 -11 -43  -1   29.94    2.00
  11 -45   1   47.86    2.64
  11  45   1   51.91    2.69
  11  45   1   53.15    2.60
  11 -45  -1   47.60    2.52
  11  45  -1   47.77    2.47
  11  45  -1   50.20    2.69
  11 -45   1   49.39    2.60
  11 -45  -1   44.06    2.69
 -11 -45  -1   49.78    2.60
 -11 -45   1   49.52    2.52
 -11 -45   1   55.32    2.56
  11  45  -1   43.17    2.30
 -11 -45  -1   48.92    2.56
 -11 -45   1   51.57    2.56
  11 -45   1   49.09    2.60
 -11 -45   1   50.93    2.56
  11 -45   1   50.63    2.73
 -11 -45  -1   47.77    2.52
  11 -45   1   53.27    2.69
  11 -45  -1   55.32    2.73
  11  47   1   44.53    2.22
  11  47  -1   44.19    2.30
  11  47  -1   42.18    2.09
  11 -47   1   42.61    2.26
  11 -47  -1   37.54    2.09
  11 -47  -1   42.61    2.39
  11 -47   1   42.48    2.22
 -11 -47  -1   46.28    2.26
 -11 -47  -1   44.62    2.30
  11 -47   1   45.34    2.39
 -11 -47   1   45.08    2.18
  11 -47   1   42.95    2.26
 -11 -47   1   47.17    2.22
 -11 -47  -1   41.63    2.18
  11 -47   1   40.99    2.26
  11 -47  -1   40.35    2.26
 -11 -47  -1   41.12    2.09
  11  49   1   42.70    2.00
 -11 -49  -1   42.18    2.05
  11  49  -1   43.17    2.05
  11 -49   1   37.32    2.00
  11 -49  -1   42.35    2.13
 -11 -49  -1   43.85    2.05
 -11 -49  -1   41.08    2.05
 -11 -49   1   39.33    1.96
  11 -49   1   40.14    2.05
 -11 -49   1   41.89    2.00
 -11 -49  -1   45.43    2.05
  11 -49   1   39.71    2.13
  11 -49   1   39.24    2.05
  11 -49  -1   47.90    2.18
 -11 -51   1    8.10    0.81
  11  51  -1    8.32    0.73
  11  51   1    8.87    0.77
  11 -51  -1   10.19    0.90
 -11 -51  -1   10.75    0.85
 -11 -51  -1   12.41    0.85
 -11 -51  -1    9.34    0.81
 -11 -51   1    8.74    0.73
  11 -51   1    7.25    0.85
 -11 -51   1    8.53    0.68
  11 -51  -1   11.52    0.90
 -11 -53  -1    2.43    0.38
  11 -53   1    2.39    0.43
 -11 -53   1    2.82    0.38
  11 -53  -1    3.03    0.43
 -13  -1  -1 1123.75   41.54
 -13   1  -1 1063.05   41.12
  13  -1   1 1116.67   38.39
  13   1   1 1081.78   38.39
  13  -1   1 1060.15   38.56
  13   1   1 1048.25   38.52
  13  -1  -1 1083.53   38.30
 -13  -1   1 1042.66   38.30
  13  -1   1 1017.93   38.26
  13   1  -1 1119.74   38.56
  13   1   1 1025.39   38.22
  13  -1  -1 1112.96   38.56
  13   1   1 1106.00   38.69
  13  -1   1 1115.05   38.69
  13  -1  -1 1111.51   38.39
  13   1  -1 1112.57   38.43
 -13   1   1 1062.16   38.09
  13   1   1 1079.22   38.30
  13  -1   1 1103.40   38.30
 -13  -1   1 1091.55   38.17
 -13   1   1 1097.30   38.30
  13   1   1 1105.24   38.35
  13  -1   1 1072.27   38.26
  13   1  -1 1053.67   38.30
  13  -1  -1 1091.03   38.52
  13   1  -1 1081.22   38.52
  13  -1   1 1073.97   38.47
  13  -1   1 1050.47   38.39
  13   1   1 1134.07   38.52
 -13  -3  -1  430.08   18.94
  13   3   1  449.61   16.12
  13  -3   1  427.90   16.21
  13  -3  -1  433.40   16.00
 -13  -3   1  422.14   15.95
  13   3   1  451.15   16.34
  13  -3   1  406.49   15.95
  13   3  -1  435.41   16.12
  13   3   1  414.46   15.78
  13   3  -1  443.13   16.08
  13   3   1  453.88   16.04
  13  -3   1  438.18   15.91
 -13  -3   1  437.75   15.87
 -13   3   1  454.17   15.95
  13   3  -1  414.21   16.04
  13   3   1  443.00   16.04
  13  -3   1  430.84   15.91
  13   3  -1  431.27   16.04
  13  -3  -1  428.58   16.08
  13   3  -1  431.91   16.25
  13   3   1  427.30   16.08
  13  -3   1  425.94   16.04
  13  -3   1  424.44   16.08
  13  -3   1  438.86   16.17
  13   3   1  448.97   16.17
 -13  -5  -1  168.48   10.11
  13   5   1  198.47    7.76
  13  -5   1  199.19    7.93
  13  -5  -1  185.71    7.68
  13   5   1  182.77    7.46
  13   5  -1  178.21    7.63
  13  -5   1  198.38    7.72
  13   5   1  210.67    8.02
 -13  -5   1  188.49    7.63
  13  -5   1  198.81    7.51
 -13   5   1  200.09    7.59
  13   5   1  209.09    7.76
 -13  -5   1  190.62    7.55
  13   5  -1  166.56    7.59
 -13   5   1  195.86    7.55
  13   5   1  205.04    7.63
  13  -5   1  199.23    7.51
  13   5   1  194.03    7.72
  13   5  -1  162.08    7.59
  13   5  -1  163.32    7.59
  13  -5  -1  173.98    7.63
  13  -5   1  202.22    7.72
  13   5   1  193.99    7.72
  13  -5   1  197.10    7.55
  13   5   1  206.44    7.81
  13  -5   1  191.00    7.81
  13  -5   1  191.34    7.72
 -13  -7  -1   29.30    3.92
  13   7   1   25.21    2.05
  13  -7   1   25.17    2.13
  13  -7  -1   28.45    2.05
  13  -7  -1   34.55    2.26
  13   7   1   22.95    1.79
  13   7  -1   31.09    2.18
  13  -7   1   24.06    2.05
  13   7   1   26.15    2.22
 -13  -7   1   22.99    1.88
  13  -7   1   25.81    1.75
 -13   7   1   24.36    1.88
 -13   7   1   27.21    1.83
  13   7   1   26.40    1.92
 -13  -7   1   25.93    1.92
  13   7  -1   31.22    2.09
  13   7   1   29.73    2.09
  13   7  -1   30.37    2.18
  13   7   1   23.93    2.00
  13  -7   1   21.11    1.71
  13   7  -1   28.79    2.18
  13  -7  -1   30.80    2.09
  13   7  -1   30.84    2.30
  13  -7   1   23.84    1.92
  13   7   1   24.36    2.05
  13   7   1   26.91    2.05
  13  -7   1   24.44    1.92
  13  -7   1   23.12    2.05
 -13  -9  -1  169.72    9.94
 -13  -9   1  162.17    9.17
  13  -9   1  173.30    7.21
  13  -9   1  162.04    6.95
  13   9   1  163.41    6.70
  13  -9  -1  161.10    6.95
  13   9  -1  154.15    6.82
 -13  -9   1  169.29    6.87
  13  -9   1  181.11    7.04
  13  -9  -1  151.55    6.91
  13   9   1  176.93    7.17
  13   9   1  171.21    7.00
 -13   9   1  174.79    6.70
  13   9   1  173.86    6.91
 -13   9   1  177.27    6.65
  13   9  -1  152.74    6.82
 -13  -9   1  173.47    6.87
  13  -9   1  173.43    6.65
  13   9  -1  162.38    7.04
  13   9  -1  154.83    6.95
  13   9   1  177.10    7.04
  13  -9  -1  150.14    6.70
  13   9  -1  156.67    7.08
  13  -9   1  175.01    6.91
  13   9   1  167.80    6.95
  13  -9   1  163.92    6.82
  13  -9   1  172.66    7.04
  13  -9   1  176.07    6.91
  13  -9   1  161.23    7.00
  13   9   1  183.71    6.95
 -13 -11   1  229.52   11.94
 -13 -11  -1  248.97   12.75
  13 -11  -1  254.17    9.60
  13 -11   1  221.63    9.55
  13  11   1  232.25    9.26
  13 -11   1  236.73    9.43
  13 -11  -1  274.43    9.64
  13 -11   1  239.80    9.47
 -13 -11   1  237.84    9.38
  13  11  -1  244.06    9.34
  13  11   1  230.24    9.55
  13 -11  -1  250.42    9.55
  13  11   1  235.23    9.43
 -13 -11   1  244.28    9.34
 -13  11   1  233.14    9.04
  13  11  -1  249.10    9.38
  13  11   1  241.72    9.38
  13 -11   1  238.99    9.04
 -13  11   1  235.28    9.09
  13  11   1  244.49    9.51
  13  11  -1  242.66    9.55
  13  11  -1  252.21    9.68
  13  11  -1  258.05    9.64
  13 -11   1  217.83    9.13
  13 -11   1  230.41    9.30
  13  11   1  225.17    9.34
  13 -11  -1  242.14    9.26
  13  11   1  246.49    9.34
  13 -11   1  235.36    9.30
  13 -11   1  236.68    9.51
  13 -11   1  235.40    9.43
  13 -11   1  222.95    9.30
 -13 -13   1  586.66   25.17
  13 -13   1  580.13   26.27
 -13 -13  -1  624.06   25.89
  13  13   1  618.60   21.97
  13 -13  -1  630.63   22.22
  13  13   1  608.62   22.14
  13 -13   1  625.68   22.22
  13 -13   1  604.87   22.09
 -13 -13   1  606.62   22.01
  13 -13  -1  607.90   22.27
  13 -13   1  587.89   21.92
  13  13  -1  604.66   21.92
  13 -13  -1  635.71   22.14
  13 -13  -1  607.13   22.05
  13  13   1  600.05   22.18
  13 -13   1  590.84   22.05
 -13  13   1  606.28   21.67
  13  13  -1  625.77   22.01
  13  13   1  626.24   22.01
 -13 -13   1  615.40   21.97
  13  13  -1  610.46   22.27
  13  13  -1  587.47   22.09
  13 -13   1  597.58   21.84
  13  13  -1  608.79   22.18
  13 -13   1  605.76   21.84
  13  13   1  590.67   21.97
  13 -13  -1  583.37   21.75
  13 -13   1  605.08   22.05
  13 -13   1  590.37   22.09
  13 -13   1  583.54   21.84
  13  13   1  598.09   21.92
  13 -13   1  575.57   21.97
 -13 -15   1  494.01   20.94
 -13 -15  -1  413.74   20.60
  13 -15   1  482.03   21.97
  13  15   1  491.79   17.40
  13 -15   1  507.15   17.66
  13  15   1  499.56   17.62
  13 -15   1  509.54   17.62
  13 -15  -1  442.49   17.49
  13 -15  -1  427.86   17.49
  13 -15  -1  417.71   17.27
  13  15   1  480.58   17.53
  13 -15   1  472.17   17.36
 -13 -15   1  504.33   17.45
  13  15  -1  432.17   17.15
  13 -15   1  476.91   17.49
  13  15  -1  430.03   17.19
 -13 -15   1  495.76   17.36
  13  15   1  492.18   17.40
  13  15  -1  405.25   17.36
  13  15  -1  433.79   17.53
  13  15  -1  433.10   17.40
  13  15   1  495.85   17.36
 -13 -15  -1  421.59   17.15
  13 -15   1  491.97   17.32
  13 -15   1  508.05   17.66
  13 -15   1  479.25   17.40
  13 -15   1  493.59   17.45
  13  15   1  483.26   17.23
  13 -15   1  506.08   17.27
  13 -17  -1   99.17    7.51
 -13 -17  -1  103.95    8.10
 -13 -17   1  124.51    8.32
  13 -17   1  118.32    8.91
  13 -17   1  120.41    5.16
  13 -17  -1  114.70    5.59
  13  17   1  125.61    5.46
  13 -17   1  123.14    5.67
  13  17   1  128.69    5.67
  13 -17  -1  121.39    5.67
  13 -17   1  121.22    5.54
  13 -17   1  121.26    5.67
  13 -17  -1  104.33    5.46
  13  17   1  125.06    5.59
  13 -17   1  123.06    5.42
  13 -17  -1  118.58    5.37
  13 -17   1  122.07    5.59
  13  17   1  126.94    5.59
  13  17  -1  117.34    5.33
 -13 -17   1  134.36    5.50
  13  17   1  128.47    5.63
  13  17  -1  114.74    5.67
 -13 -17   1  128.94    5.59
  13  17  -1  112.26    5.54
  13  17  -1  115.08    5.46
 -13 -17  -1  122.97    5.37
  13 -17   1  125.66    5.37
  13  17   1  128.77    5.42
  13 -17   1  126.64    5.67
  13 -17   1  124.85    5.46
 -13 -17   1  123.52    5.12
  13 -17   1  132.18    5.59
  13  17   1  129.84    5.25
  13 -17   1  122.88    5.20
  13 -19  -1  395.40   18.38
 -13 -19  -1  416.64   19.07
 -13 -19   1  387.29   18.47
  13 -19   1  361.19   19.15
  13 -19  -1  425.98   15.31
  13 -19   1  367.46   14.67
  13  19   1  394.08   15.01
  13 -19   1  402.56   15.23
  13  19   1  398.26   15.10
  13 -19   1  413.70   15.23
  13 -19  -1  402.35   15.23
  13 -19   1  391.18   15.10
  13 -19   1  381.58   15.01
  13 -19   1  378.72   14.93
  13 -19  -1  410.24   14.93
  13 -19  -1  407.47   15.06
  13 -19  -1  415.57   15.27
  13  19  -1  410.33   14.89
 -13 -19   1  400.64   14.93
  13  19   1  393.90   15.06
  13  19  -1  409.22   15.31
 -13 -19   1  410.54   15.14
  13  19  -1  406.53   15.18
  13  19   1  401.24   15.14
  13  19  -1  420.01   15.10
  13 -19   1  354.07   14.63
 -13 -19   1  396.63   15.10
  13 -19   1  390.49   14.93
 -13 -19  -1  411.99   14.93
  13  19   1  398.51   14.80
  13 -19   1  404.95   15.10
 -13 -19   1  402.52   14.67
  13 -19   1  409.22   15.23
  13 -19  -1  406.06   14.84
  13 -19   1  384.44   14.67
  13 -19   1  398.68   14.97
 -13 -21  -1    1.79    2.69
  13 -21   1    0.51    2.43
  13 -21  -1    5.46    2.43
 -13 -21   1    2.99    2.22
 -13 -21   1    3.45    1.36
  13 -21  -1    2.09    1.45
  13 -21   1    3.37    1.41
  13  21   1    3.20    1.41
  13  21   1    4.27    1.36
  13 -21   1    4.91    1.66
  13 -21   1    1.88    1.07
  13 -21  -1    3.80    1.62
  13 -21   1    2.77    1.49
  13 -21   1    2.94    1.19
  13 -21   1    4.44    1.54
  13 -21  -1    2.00    1.45
  13 -21  -1    2.99    1.41
  13 -21  -1    1.24    1.15
  13  21  -1    1.96    1.11
  13  21   1    2.69    1.36
  13  21   1    3.67    1.41
  13  21   1    2.43    1.45
  13  21  -1    2.90    1.49
 -13 -21  -1    2.90    1.36
 -13 -21   1    3.88    1.36
 -13 -21  -1    2.64    1.24
 -13 -21   1    3.28    1.54
  13  21   1    3.63    1.11
  13  21  -1    2.00    1.36
  13 -21   1    3.67    1.32
  13 -21   1    3.33    1.15
  13 -21  -1    2.47    1.19
  13 -21   1    3.63    1.49
 -13 -21   1    2.05    0.98
  13 -21   1    5.08    1.36
  13 -21   1    4.35    1.54
  13 -23  -1  171.25   10.88
  13 -23   1  186.78   11.90
 -13 -23  -1  181.19   11.22
  13  23   1  203.71    8.02
 -13 -23  -1  178.46    7.81
  13  23   1  189.68    7.93
  13 -23   1  201.84    8.10
  13 -23  -1  192.88    8.10
  13 -23   1  199.32    8.10
  13 -23   1  190.23    7.68
  13 -23  -1  172.45    7.89
  13 -23   1  198.00    8.06
  13 -23   1  204.61    7.93
  13 -23  -1  180.17    7.51
  13 -23  -1  171.59    7.98
  13 -23   1  192.50    7.89
  13 -23  -1  182.43    7.81
  13  23   1  193.77    7.85
 -13 -23   1  207.77    7.89
  13  23   1  191.17    7.89
  13  23  -1  183.92    7.59
 -13 -23   1  194.50    7.93
 -13 -23   1  179.66    7.68
  13  23  -1  175.22    8.02
  13  23  -1  185.97    7.98
 -13 -23  -1  186.69    7.93
  13  23   1  196.59    7.98
  13  23  -1  185.84    7.76
  13 -23   1  188.14    7.63
 -13 -23  -1  186.99    7.72
 -13 -23   1  198.13    8.02
  13  23   1  188.40    7.55
  13 -23   1  190.87    7.85
  13 -23  -1  184.82    7.72
  13 -23   1  197.23    8.10
  13 -23   1  193.31    7.76
 -13 -23   1  204.86    7.55
  13 -23   1  193.43    7.98
  13 -25   1  157.69   11.05
  13 -25  -1  121.86    9.60
 -13 -25  -1  164.81   10.62
  13  25   1  166.69    6.82
  13 -25   1  181.28    7.08
  13  25   1  175.60    7.29
  13 -25   1  181.23    7.42
  13  25   1  178.97    7.25
 -13 -25  -1  154.87    7.12
  13 -25  -1  162.60    7.25
  13 -25   1  179.66    7.38
  13 -25   1  180.08    7.42
  13 -25  -1  170.70    7.42
  13 -25  -1  151.97    6.70
  13 -25  -1  162.17    7.29
  13 -25   1  174.79    7.12
  13 -25  -1  161.78    7.08
  13 -25   1  173.39    7.21
 -13 -25   1  172.87    6.91
  13  25   1  181.15    7.21
  13  25  -1  159.95    6.82
 -13 -25  -1  159.23    7.17
  13  25   1  170.19    7.17
 -13 -25   1  175.99    7.00
 -13 -25   1  172.19    7.08
 -13 -25  -1  172.79    7.29
 -13 -25   1  179.19    7.29
  13  25  -1  165.75    7.25
  13  25   1  180.47    7.29
  13  25  -1  164.34    7.38
  13 -25   1  166.78    6.95
 -13 -25   1  173.47    7.29
 -13 -25  -1  169.33    7.04
  13 -25   1  169.16    7.17
  13  25  -1  162.08    7.00
  13 -25   1  163.79    6.95
  13 -25  -1  164.17    7.04
 -13 -25   1  183.32    6.87
  13 -25   1  176.67    7.42
  13 -27   1   61.08    6.78
  13 -27  -1   58.65    6.18
 -13 -27  -1   70.98    6.44
  13 -27  -1   56.60    3.67
 -13 -27  -1   66.07    3.71
  13  27   1   76.69    3.50
  13 -27   1   77.07    3.75
  13  27   1   78.35    3.97
  13  27  -1   64.36    3.84
  13  27   1   76.65    3.88
  13 -27   1   76.14    3.92
  13 -27   1   73.53    4.01
  13 -27   1   76.56    3.97
  13 -27   1   74.52    3.63
  13 -27  -1   63.81    3.63
  13 -27  -1   64.45    3.84
  13 -27   1   78.27    3.84
 -13 -27  -1   67.14    3.63
 -13 -27   1   79.76    3.54
 -13 -27  -1   64.32    3.75
 -13 -27   1   78.18    3.80
 -13 -27   1   82.92    3.63
  13  27   1   78.01    3.84
  13  27   1   73.49    3.80
  13  27  -1   65.30    3.37
 -13 -27   1   71.57    3.63
 -13 -27  -1   64.66    3.80
  13  27   1   74.56    3.84
 -13 -27   1   72.51    3.80
  13  27  -1   67.26    3.92
  13  27  -1   61.08    3.45
  13 -27   1   76.90    3.67
 -13 -27  -1   67.52    3.63
  13 -27   1   74.69    3.88
 -13 -27   1   73.92    3.88
  13 -27   1   78.31    4.05
  13 -27  -1   61.55    3.58
  13 -27   1   81.55    3.67
  13  29   1   24.65    2.22
  13 -29   1   34.42    2.56
  13 -29   1   27.94    2.18
  13  29   1   23.29    1.92
  13  29   1   26.49    2.30
  13  29  -1   36.90    2.60
  13 -29   1   30.84    2.39
  13 -29   1   27.68    2.43
 -13 -29  -1   33.44    2.39
  13 -29  -1   33.40    2.47
 -13 -29   1   32.42    2.39
  13 -29  -1   35.57    2.64
  13 -29   1   24.87    2.18
  13 -29   1   23.72    2.00
  13 -29  -1   32.50    2.26
 -13 -29   1   28.02    1.96
 -13 -29   1   28.75    2.26
 -13 -29  -1   36.94    2.26
  13  29   1   30.37    2.22
 -13 -29   1   24.87    2.09
 -13 -29  -1   31.78    2.35
  13  29   1   26.40    2.18
 -13 -29   1   23.76    1.92
  13  29  -1   31.95    1.96
  13  29  -1   31.09    2.47
  13  29   1   29.64    2.30
 -13 -29   1   28.45    2.13
 -13 -29   1   24.70    2.13
 -13 -29  -1   34.04    2.43
 -13 -29   1   28.83    2.39
  13 -29   1   24.36    2.09
 -13 -29  -1   33.01    2.22
  13 -29   1   26.45    2.26
  13  29  -1   31.14    2.05
  13 -29   1   29.13    2.35
  13 -29  -1   31.05    2.26
  13 -29   1   27.85    2.35
  13 -29   1   23.84    1.92
  13 -31   1   47.73    2.90
  13 -31   1   43.89    2.90
 -13 -31   1   51.48    3.07
  13  31   1   47.17    3.07
  13  31   1   47.09    2.69
  13  31   1   44.83    2.82
  13 -31   1   50.89    3.20
  13 -31  -1   61.29    3.33
 -13 -31  -1   55.58    3.07
  13 -31  -1   53.87    3.11
  13 -31   1   51.23    3.20
  13 -31   1   48.92    2.94
  13 -31  -1   56.69    3.28
  13 -31  -1   51.78    2.86
 -13 -31   1   46.96    2.56
 -13 -31   1   53.36    2.90
 -13 -31  -1   57.71    2.90
 -13 -31   1   45.17    2.77
  13  31   1   42.31    2.77
  13  31   1   43.63    2.82
 -13 -31  -1   58.14    3.16
 -13 -31   1   44.57    2.60
 -13 -31   1   46.53    2.77
  13  31  -1   57.11    3.24
 -13 -31  -1   55.32    3.11
  13  31   1   45.04    2.86
 -13 -31   1   46.58    2.90
  13 -31   1   43.68    2.77
 -13 -31  -1   57.03    2.94
 -13 -31   1   46.41    2.94
  13 -31   1   50.71    3.03
  13 -31   1   44.10    3.11
  13 -31   1   48.41    3.07
  13 -31  -1   54.13    3.03
  13 -33   1   75.92    4.05
  13 -33  -1   72.38    3.97
  13  33   1   76.78    3.75
  13 -33   1   75.45    4.01
 -13 -33   1   76.52    3.92
  13 -33  -1   71.53    3.92
  13 -33   1   74.13    3.80
 -13 -33  -1   73.96    3.80
  13 -33   1   78.65    3.84
  13  33   1   74.86    3.58
  13 -33  -1   74.60    3.67
  13 -33  -1   73.49    4.05
  13 -33   1   74.81    3.80
 -13 -33   1   79.21    3.75
 -13 -33  -1   73.71    3.63
 -13 -33  -1   80.79    3.92
 -13 -33   1   72.17    3.67
 -13 -33   1   75.33    3.37
  13  33   1   75.84    3.75
 -13 -33   1   75.41    3.45
 -13 -33   1   75.45    3.71
 -13 -33   1   78.18    3.84
  13  33  -1   75.67    3.92
  13  33  -1   81.13    4.09
 -13 -33  -1   75.45    3.97
  13  33   1   76.18    3.75
  13 -33   1   80.62    3.84
 -13 -33  -1   73.75    3.71
 -13 -33   1   81.00    3.92
  13 -33   1   82.53    4.01
  13 -33   1   73.53    4.01
  13 -33  -1   77.03    3.84
  13 -35  -1   90.68    4.18
  13 -35  -1   88.85    4.18
  13 -35   1   82.07    4.18
  13 -35   1   85.65    4.05
  13  35   1   80.27    3.84
  13 -35   1   77.84    4.14
  13 -35   1   77.80    3.88
 -13 -35  -1   87.87    4.09
 -13 -35   1   86.25    4.09
 -13 -35  -1   85.35    3.97
  13 -35   1   79.34    4.01
  13 -35  -1   85.56    3.84
  13 -35  -1   88.46    4.31
 -13 -35   1   82.53    3.88
 -13 -35   1   80.53    3.88
 -13 -35  -1   86.46    3.84
  13  35   1   80.49    3.88
 -13 -35  -1   85.05    4.05
 -13 -35   1   63.85    3.45
 -13 -35   1   87.44    3.92
 -13 -35   1   86.37    4.01
  13  35  -1   88.98    4.18
 -13 -35   1   79.63    4.01
  13  35   1   77.97    3.84
 -13 -35  -1   89.87    4.18
  13 -35   1   81.81    3.92
 -13 -35  -1   83.94    3.92
 -13 -35   1   84.20    4.09
 -13 -35   1   85.09    4.01
  13 -35   1   84.03    4.14
  13 -35   1   84.75    4.22
 -13 -35  -1   84.67    4.05
  13 -35  -1   93.24    4.14
  13 -37   1   80.32    3.97
  13  37   1   82.75    3.97
  13  37   1   70.63    3.54
  13  37  -1   82.45    4.01
  13 -37  -1   82.66    3.92
 -13 -37  -1   76.35    3.75
 -13 -37   1   80.70    3.84
  13 -37  -1   72.30    3.80
  13 -37   1   75.54    3.97
  13 -37   1   79.51    3.80
  13 -37  -1   76.09    3.97
  13 -37   1   73.53    3.71
 -13 -37  -1   76.09    3.67
 -13 -37   1   80.06    3.67
 -13 -37  -1   77.54    3.75
 -13 -37   1   74.09    3.58
  13  37   1   72.30    3.58
 -13 -37  -1   74.43    3.50
 -13 -37   1   82.88    3.71
 -13 -37   1   83.47    3.75
  13  37  -1   78.57    3.84
  13  37   1   81.30    3.63
 -13 -37   1   74.00    3.75
 -13 -37  -1   80.57    3.92
  13 -37   1   77.46    3.75
 -13 -37  -1   76.95    3.67
 -13 -37   1   84.97    3.88
  13 -37   1   84.67    3.92
 -13 -37   1   80.57    3.80
 -13 -37  -1   72.13    3.71
  13 -37  -1   84.16    3.88
  13 -39  -1   93.24    4.27
  13  39   1  103.56    4.44
  13  39   1   84.16    3.92
  13  39  -1   93.71    4.39
  13 -39   1   91.66    4.31
 -13 -39   1  102.20    4.31
  13 -39   1   99.64    4.48
  13  39  -1   93.88    4.31
  13 -39  -1   93.54    4.31
  13 -39  -1   91.75    4.44
  13 -39   1   92.60    4.22
 -13 -39  -1   90.94    4.22
 -13 -39   1   95.46    4.09
 -13 -39   1   99.98    4.14
 -13 -39  -1   87.91    3.92
  13  39   1   92.43    4.05
  13  39   1   91.11    3.97
 -13 -39  -1   98.91    4.35
 -13 -39   1   96.10    4.22
  13  39  -1   91.96    4.22
 -13 -39   1  102.41    4.22
 -13 -39   1   95.50    4.14
  13 -39   1   94.39    4.22
 -13 -39  -1   90.60    4.09
 -13 -39   1  102.20    4.31
 -13 -39   1   93.54    4.18
  13 -39   1   94.95    4.35
  13 -39  -1   97.85    4.31
 -13 -39  -1   90.55    4.22
  13 -41   1   65.81    3.24
  13  41   1   70.16    3.24
  13  41  -1   67.14    3.28
  13  41  -1   70.76    3.20
  13 -41  -1   61.55    3.07
  13 -41  -1   70.04    3.16
  13 -41   1   65.09    3.33
  13 -41  -1   65.00    3.28
 -13 -41   1   60.87    2.90
 -13 -41  -1   65.73    3.11
  13  41   1   56.17    2.82
 -13 -41   1   60.99    2.99
  13  41   1   58.26    2.77
 -13 -41  -1   66.62    3.20
  13  41  -1   67.09    3.07
 -13 -41   1   68.12    3.07
 -13 -41   1   61.55    3.03
  13 -41   1   63.00    3.07
 -13 -41  -1   64.92    2.99
 -13 -41   1   65.98    3.11
 -13 -41   1   66.37    3.07
  13 -41   1   65.69    3.24
  13 -41  -1   68.42    3.20
 -13 -41  -1   69.14    3.16
  13  43   1   35.49    1.96
  13  43  -1   33.61    1.96
  13  43  -1   30.16    1.79
  13 -43   1   28.66    1.83
  13 -43   1   30.33    1.96
  13 -43  -1   30.24    1.96
 -13 -43  -1   36.43    1.88
 -13 -43   1   34.72    1.75
  13  43  -1   33.14    1.71
 -13 -43  -1   35.91    1.96
 -13 -43   1   30.80    1.71
 -13 -43  -1   33.44    1.75
 -13 -43   1   36.04    1.83
 -13 -43   1   32.54    1.79
  13 -43   1   33.74    2.00
 -13 -43  -1   31.27    1.75
  13 -43  -1   33.23    1.92
  13  45  -1    3.28    0.77
  13  45  -1    5.67    0.98
  13 -45  -1    4.27    0.94
 -13 -45  -1    5.42    0.85
  13  45  -1    3.80    0.64
 -13 -45  -1    4.27    0.81
 -13 -45   1    5.08    0.81
 -13 -45   1    6.31    0.81
 -13 -45  -1    4.69    0.81
  13 -45   1    5.76    1.02
  13 -45  -1    3.11    0.85
  13  47  -1   33.31    1.66
 -13 -47  -1   33.99    1.62
  13  47  -1   26.02    1.41
 -13 -47  -1   32.97    1.62
  13  47   1   31.61    1.62
  13 -47  -1   30.24    1.71
 -13 -47  -1   30.97    1.49
 -13 -47   1   34.17    1.58
 -13 -47   1   30.03    1.54
 -13 -47  -1   36.26    1.66
  13 -47  -1   34.38    1.66
  13 -47   1   32.25    1.66
 -13 -49  -1   60.44    2.22
  13  49  -1   52.04    2.13
 -13 -49   1   55.71    2.22
  13  49   1   58.39    2.22
 -13 -49  -1   59.12    2.18
 -13 -49  -1   59.29    2.22
 -13 -49   1   49.31    2.09
 -13 -49   1   47.22    2.09
  13 -49   1   48.71    2.18
  13 -49  -1   57.33    2.22
  15   1  -1   14.84    1.49
  15  -1   1   20.90    2.09
  15  -1  -1   15.61    1.66
 -15  -1   1   19.02    1.71
  15   1  -1   14.89    1.92
  15  -1   1   16.81    1.71
  15  -1  -1   16.51    1.88
  15  -1   1   22.65    2.22
  15  -1  -1   15.14    1.79
  15   1  -1   14.12    1.71
  15   1   1   17.70    1.66
  15   1   1   16.93    2.05
 -15  -1   1   17.36    1.58
 -15  -1   1   18.81    1.83
 -15   1   1   19.75    1.83
  15   1   1   19.02    1.75
  15  -1   1   22.14    1.75
 -15  -1   1   22.56    1.88
 -15   1   1   20.22    1.79
  15   1  -1   11.82    1.45
  15  -1   1   18.60    1.66
  15   1   1   24.40    1.88
  15  -1  -1   14.93    1.88
  15   1  -1   12.63    1.83
  15   1   1   19.83    2.00
  15  -1   1   22.18    2.05
  15   3   1  153.60    6.53
  15   3  -1  141.87    6.27
  15  -3  -1  153.60    6.40
  15  -3   1  153.55    6.70
  15   3  -1  154.96    6.61
  15   3   1  159.40    6.82
  15   3   1  144.60    6.10
 -15  -3   1  139.99    6.27
  15  -3   1  147.37    6.40
  15   3  -1  152.61    6.44
  15  -3  -1  153.04    6.57
  15  -3   1  160.89    6.91
  15   3   1  150.87    6.40
 -15  -3   1  156.62    6.27
 -15   3   1  158.16    6.40
 -15   3   1  149.07    6.31
  15  -3   1  157.90    6.31
 -15  -3   1  166.01    6.48
  15   3  -1  140.88    6.31
  15   3  -1  147.11    6.31
  15   3   1  158.07    6.44
  15  -3   1  152.44    6.27
  15   3  -1  146.64    6.61
  15  -3   1  146.86    6.48
  15   3   1  150.40    6.53
  15  -3  -1  156.62    6.57
  15   3   1  160.42    6.65
  15  -3   1  162.55    6.70
  15   5   1  373.35   13.61
  15   5  -1  353.98   13.39
  15  -5   1  341.19   13.73
  15  -5  -1  362.26   13.52
  15   5   1  344.00   13.18
  15  -5   1  338.24   13.44
 -15  -5   1  330.22   13.31
  15   5  -1  360.85   13.44
  15   5  -1  386.57   13.69
  15   5   1  356.46   13.82
  15  -5  -1  367.84   13.65
 -15  -5   1  347.11   13.31
 -15   5   1  353.68   13.35
  15   5   1  356.28   13.48
  15  -5   1  356.58   13.31
  15   5  -1  370.70   13.61
 -15  -5   1  362.00   13.48
 -15   5   1  361.02   13.35
  15   5  -1  330.78   13.39
  15   5  -1  374.24   13.56
  15   5   1  359.87   13.52
  15  -5   1  355.56   13.22
  15  -5   1  360.72   13.52
  15   5   1  351.76   13.56
  15  -5  -1  366.18   13.56
  15   5   1  336.92   13.52
  15  -5   1  362.60   13.69
  15  -5   1  365.50   13.56
 -15  -7  -1  520.12   23.03
  15   7   1  547.59   19.79
  15   7  -1  525.66   19.62
  15  -7   1  528.39   19.96
  15  -7  -1  535.69   19.71
  15   7   1  522.85   19.92
 -15  -7   1  530.44   19.54
  15   7   1  504.42   19.36
  15   7  -1  532.40   19.49
  15  -7   1  513.21   19.62
  15  -7  -1  550.14   19.83
  15   7  -1  571.94   19.79
  15  -7  -1  537.22   19.79
 -15  -7   1  525.70   19.49
 -15   7   1  538.46   19.49
 -15   7   1  540.33   19.41
  15   7   1  537.65   19.66
  15  -7   1  530.61   19.41
  15   7  -1  543.36   19.71
 -15  -7   1  564.86   19.71
  15   7   1  546.78   19.71
  15   7  -1  514.27   19.62
  15   7  -1  531.97   19.71
  15  -7   1  517.81   19.28
  15  -7   1  553.60   19.66
  15   7   1  563.41   19.79
  15  -7  -1  539.69   19.62
  15  -7   1  530.82   19.66
  15   7   1  524.13   19.71
  15  -7   1  517.00   19.71
 -15  -9  -1  218.68   12.71
  15   9   1  267.57   10.11
  15  -9  -1  236.77    9.94
  15   9  -1  231.18    9.81
  15  -9   1  253.53   10.19
  15   9   1  247.56    9.68
 -15  -9   1  256.99    9.81
  15  -9  -1  251.14   10.02
  15  -9   1  258.31   10.32
  15  -9  -1  233.95    9.94
  15  -9   1  250.38    9.98
  15   9   1  256.69   10.19
  15   9  -1  234.59    9.85
 -15   9   1  263.26    9.68
  15   9  -1  242.27    9.90
 -15   9   1  259.29    9.64
  15  -9   1  254.43    9.60
  15   9   1  263.94    9.98
 -15  -9   1  273.88    9.98
 -15  -9   1  258.14    9.81
  15   9   1  259.42   10.02
  15   9  -1  225.21    9.81
  15   9  -1  237.84    9.94
  15   9  -1  233.53   10.02
  15  -9   1  260.02    9.90
  15   9   1  258.44    9.98
  15  -9  -1  229.90    9.68
  15  -9   1  255.75   10.02
  15   9   1  263.60    9.98
  15  -9   1  261.85    9.94
  15  -9   1  263.21   10.11
 -15 -11  -1  164.39   10.28
  15 -11  -1  189.30    7.51
  15  11   1  162.85    6.95
  15  11   1  170.27    7.38
  15  11  -1  160.63    7.08
  15  11  -1  186.48    7.42
  15 -11   1  166.82    7.55
  15  11   1  168.05    7.04
  15 -11   1  172.83    7.59
  15 -11  -1  184.99    7.42
  15 -11  -1  188.66    7.51
  15 -11   1  166.01    7.34
  15  11   1  167.88    7.46
 -15  11   1  174.41    6.95
  15  11  -1  181.62    7.29
 -15 -11   1  177.91    7.21
  15  11   1  170.49    7.29
 -15 -11   1  179.06    7.25
  15  11   1  172.45    7.34
  15  11  -1  180.98    7.34
  15  11  -1  187.08    7.51
  15  11  -1  192.50    7.59
  15 -11  -1  178.97    7.12
  15 -11   1  177.23    7.21
  15  11   1  171.25    7.29
  15 -11   1  179.78    7.25
  15 -11   1  168.78    7.38
  15 -11   1  162.42    7.29
  15  11   1  166.60    7.21
 -15 -13  -1   36.08    4.44
  15  13   1   24.10    1.92
  15  13  -1   26.06    2.13
  15  13  -1   29.77    2.30
  15 -13  -1   32.20    2.47
  15 -13   1   29.17    2.52
  15 -13  -1   27.43    2.26
  15  13   1   27.38    2.43
  15 -13  -1   30.41    2.39
  15 -13   1   28.07    2.60
  15  13   1   25.29    2.00
  15 -13   1   24.31    2.22
  15  13  -1   31.22    2.22
 -15 -13   1   25.38    2.18
 -15 -13   1   24.14    2.09
  15  13   1   29.17    2.35
  15  13  -1   28.62    2.30
  15  13  -1   31.44    2.52
 -15 -13   1   24.91    2.22
  15  13  -1   29.13    2.47
  15  13   1   29.35    2.22
  15 -13  -1   26.19    1.92
  15 -13   1   25.89    2.30
  15 -13   1   23.50    2.05
  15  13   1   24.01    2.09
  15 -13   1   24.74    2.26
 -15 -15  -1  623.08   27.77
  15  15   1  653.66   23.89
  15  15  -1  631.23   23.97
  15 -15  -1  693.29   24.27
  15  15   1  635.24   23.84
  15  15   1  655.63   24.14
  15 -15   1  685.31   24.36
  15 -15  -1  679.68   24.06
  15 -15  -1  702.08   24.23
  15 -15   1  659.93   24.18
 -15 -15   1  659.98   23.97
  15  15  -1  640.66   23.93
  15  15  -1  680.11   24.27
 -15 -15   1  652.09   24.06
  15  15  -1  641.42   24.06
  15  15  -1  683.44   24.18
 -15 -15  -1  662.28   23.84
  15  15   1  649.53   23.93
  15 -15  -1  659.34   23.63
  15  15   1  648.55   23.84
  15 -15   1  662.45   24.18
  15 -15   1  669.75   24.10
  15 -15   1  643.26   23.80
 -15 -17  -1  364.52   17.53
  15 -17   1  352.96   13.73
  15 -17  -1  368.74   13.86
  15  17   1  358.42   13.52
  15  17   1  354.75   13.73
  15  17  -1  353.60   13.61
  15 -17   1  367.72   13.86
  15  17   1  347.33   13.48
  15 -17  -1  370.96   13.56
 -15 -17   1  357.39   13.52
  15  17  -1  361.40   13.52
  15  17  -1  369.17   13.86
  15  17  -1  348.01   13.65
 -15 -17   1  344.94   13.61
  15  17  -1  383.03   13.78
 -15 -17  -1  359.06   13.44
 -15 -17   1  346.77   13.65
  15  17   1  351.00   13.48
  15 -17   1  347.54   13.31
  15 -17   1  358.76   13.65
  15 -17   1  353.26   13.78
  15  17   1  351.72   13.35
 -15 -19  -1  563.62   23.50
  15  19   1  496.79   19.19
  15  19  -1  517.39   19.15
  15  19   1  513.42   19.02
  15 -19   1  474.26   19.24
  15 -19  -1  552.53   19.41
  15 -19   1  499.51   19.19
  15 -19  -1  534.92   18.98
  15 -19   1  525.23   19.28
 -15 -19   1  516.11   19.02
 -15 -19   1  509.37   18.94
  15  19  -1  540.25   19.02
  15  19   1  494.87   19.07
 -15 -19   1  503.40   18.94
  15  19  -1  562.86   19.41
  15  19   1  502.80   19.15
 -15 -19   1  488.72   18.85
 -15 -19  -1  567.63   19.24
 -15 -19   1  498.92   19.07
  15  19  -1  521.35   19.15
 -15 -19  -1  540.42   18.94
 -15 -19   1  505.66   19.15
  15  19   1  504.59   18.90
  15  19  -1  559.23   19.24
  15 -19   1  521.14   19.07
  15 -19   1  503.18   19.24
  15  19   1  481.60   18.72
  15 -19  -1  549.16   18.90
  15 -19   1  487.79   18.68
  15  21   1  210.92    8.27
  15  21  -1  189.17    8.27
  15  21   1  213.61    8.49
  15 -21   1  218.73    8.66
  15 -21  -1  205.85    8.53
  15 -21   1  205.21    8.45
 -15 -21  -1  197.66    8.23
  15 -21   1  210.15    8.45
  15 -21  -1  197.10    8.32
  15 -21  -1  185.84    8.02
 -15 -21   1  219.79    8.27
 -15 -21  -1  204.91    8.23
 -15 -21   1  209.47    8.19
  15  21  -1  187.08    8.06
  15  21   1  219.88    8.40
 -15 -21   1  216.17    8.23
 -15 -21   1  199.70    8.10
  15  21   1  221.46    8.49
  15  21  -1  208.79    8.53
  15  21  -1  191.22    8.27
 -15 -21  -1  199.41    8.32
 -15 -21   1  206.87    8.32
 -15 -21  -1  187.97    8.02
 -15 -21   1  207.77    8.40
  15  21   1  219.96    8.15
  15 -21   1  209.43    8.23
  15  21  -1  187.59    8.19
  15 -21   1  209.43    8.53
  15 -21  -1  185.12    7.98
  15 -21  -1  190.06    7.89
  15 -21   1  215.53    8.27
  15 -23   1   63.38    3.80
 -15 -23  -1   77.25    3.75
  15  23   1   64.24    3.58
  15  23  -1   69.78    3.71
  15  23   1   62.66    3.63
  15 -23  -1   74.73    3.97
  15 -23   1   60.91    3.63
  15 -23   1   57.92    3.54
  15 -23  -1   75.16    3.75
  15 -23  -1   74.81    3.37
  15 -23  -1   74.73    3.97
 -15 -23   1   62.49    3.37
 -15 -23   1   65.86    3.50
  15  23   1   63.77    3.58
  15  23  -1   78.78    3.50
 -15 -23   1   65.05    3.45
 -15 -23   1   61.55    3.37
 -15 -23   1   61.46    3.50
 -15 -23  -1   78.53    3.80
  15  23  -1   74.30    3.80
  15  23   1   65.60    3.71
 -15 -23  -1   74.05    3.50
 -15 -23   1   68.25    3.71
 -15 -23   1   62.19    3.67
  15  23  -1   74.39    3.63
  15 -23   1   61.17    3.45
  15  23   1   65.39    3.33
  15 -23   1   62.87    3.71
  15 -23  -1   80.36    3.50
  15 -23   1   62.49    3.45
  15 -25  -1  103.26    4.99
  15  25   1  102.28    4.78
  15  25   1  102.33    4.82
  15  25  -1  102.16    4.91
  15 -25   1  104.80    4.99
 -15 -25  -1  100.58    4.78
  15 -25   1  103.48    4.95
  15 -25  -1  100.41    4.99
  15 -25   1   98.87    4.73
  15 -25  -1  103.14    4.78
 -15 -25   1  103.22    4.56
 -15 -25   1  107.66    4.73
 -15 -25  -1   98.44    4.78
  15  25  -1  102.58    4.52
 -15 -25   1   98.32    4.69
  15  25   1  104.93    4.78
 -15 -25   1  101.64    4.56
 -15 -25   1  102.58    4.56
  15  25   1  106.16    4.86
  15  25  -1  104.88    4.86
 -15 -25  -1  106.16    4.86
 -15 -25   1  104.50    4.78
  15  25  -1   97.08    4.61
 -15 -25  -1  105.40    4.61
 -15 -25   1   97.59    4.86
 -15 -25   1  100.28    4.82
  15 -25   1  100.83    4.73
  15  25   1   96.70    4.39
  15 -25   1  107.53    5.03
  15 -25   1  102.79    4.65
  15 -25  -1   96.40    4.52
  15  25   1  109.62    4.61
  15  27   1   59.12    3.11
  15  27   1   53.66    3.07
  15  27  -1   44.83    2.99
 -15 -27  -1   46.53    2.86
  15 -27   1   53.83    3.16
  15 -27   1   52.98    3.20
 -15 -27   1   55.75    3.16
  15 -27  -1   48.50    3.16
  15 -27  -1   49.82    2.94
  15 -27   1   48.88    2.86
  15 -27  -1   43.72    3.11
  15 -27   1   49.44    2.86
 -15 -27   1   55.92    2.77
 -15 -27   1   52.12    2.94
 -15 -27  -1   47.47    2.86
 -15 -27   1   51.18    2.90
 -15 -27  -1   49.22    2.94
  15  27   1   50.37    2.90
  15  27  -1   44.91    2.60
 -15 -27   1   52.85    2.77
 -15 -27   1   53.83    2.82
  15  27  -1   51.82    3.07
 -15 -27   1   53.19    2.94
  15  27   1   56.00    3.07
 -15 -27  -1   49.48    2.99
  15  27  -1   50.59    3.16
 -15 -27  -1   45.43    2.73
 -15 -27   1   54.04    3.07
 -15 -27   1   56.47    3.16
  15 -27   1   57.71    3.03
  15  27  -1   45.21    2.69
  15 -27  -1   47.17    2.77
  15 -27   1   53.57    3.16
  15  27   1   54.13    2.73
  15  29  -1  217.87    8.62
  15  29   1  213.01    8.49
  15  29   1  221.50    8.53
  15  29  -1  228.71    8.66
  15 -29   1  206.19    8.53
 -15 -29  -1  219.20    8.49
  15 -29   1  203.59    8.57
 -15 -29   1  207.38    8.57
  15 -29   1  186.14    8.27
  15 -29  -1  219.32    8.70
  15 -29  -1  224.23    8.45
 -15 -29   1  211.09    8.15
  15  29   1  204.91    8.40
 -15 -29  -1  222.10    8.53
 -15 -29  -1  219.49    8.36
 -15 -29   1  202.13    8.19
 -15 -29   1  209.04    8.36
  15  29  -1  201.03    8.06
 -15 -29   1  203.84    8.23
  15  29  -1  231.78    8.62
  15  29  -1  224.53    8.66
 -15 -29  -1  217.83    8.53
 -15 -29   1  209.43    8.36
  15  29   1  213.91    8.45
 -15 -29   1  215.40    8.49
 -15 -29  -1  223.55    8.32
 -15 -29   1  214.38    8.57
  15 -29   1  200.73    8.40
  15  29  -1  214.42    8.19
  15  29   1  201.37    8.06
  15 -29   1  206.27    8.62
  15 -29  -1  205.85    8.32
  15  31   1  161.14    6.44
  15  31   1  157.56    6.36
  15  31  -1  142.93    6.40
  15 -31   1  152.49    6.44
  15  31  -1  155.60    6.53
 -15 -31  -1  153.64    6.36
 -15 -31   1  156.75    6.44
  15 -31   1  159.65    6.57
  15 -31   1  148.18    6.27
  15 -31  -1  146.17    6.53
  15 -31  -1  145.36    6.23
 -15 -31   1  151.63    6.01
 -15 -31  -1  148.99    6.23
  15  31   1  145.06    6.23
 -15 -31  -1  150.23    6.36
 -15 -31   1  146.77    6.23
 -15 -31   1  151.59    6.06
 -15 -31   1  151.12    6.14
 -15 -31  -1  160.33    6.44
  15  31   1  159.61    6.36
  15  31  -1  159.48    6.53
 -15 -31   1  151.89    6.27
  15  31  -1  142.89    5.93
 -15 -31  -1  153.38    6.18
 -15 -31   1  158.37    6.40
  15 -31   1  159.57    6.44
  15 -31  -1  152.83    6.27
  15 -31   1  158.88    6.61
 -15 -33   1  305.61    5.50
  15  33   1  322.20    5.63
  15  33   1  312.39    5.33
  15  33  -1  302.03    5.63
  15 -33   1  294.14    5.33
  15  33  -1  316.66    5.76
  15 -33  -1  309.58    5.76
 -15 -33  -1  311.71    5.42
  15 -33   1  292.18    5.67
  15 -33  -1  297.93    5.76
  15 -33  -1  298.40    5.12
 -15 -33  -1  280.36    5.08
 -15 -33  -1  307.62    5.42
 -15 -33   1  298.49    5.08
 -15 -33  -1  308.90    5.12
 -15 -33   1  303.01    5.20
  15  33   1  299.56    5.16
 -15 -33   1  287.87    4.61
 -15 -33   1  302.80    4.99
 -15 -33   1  297.64    5.50
  15  33   1  307.15    5.29
 -15 -33   1  311.07    5.25
 -15 -33  -1  308.21    5.54
  15  33  -1  329.33    5.72
 -15 -33   1  305.06    5.37
 -15 -33  -1  299.43    4.99
  15 -33   1  313.50    5.54
 -15 -33  -1  307.28    5.46
  15 -33   1  303.14    5.76
  15 -33  -1  300.11    5.25
  15  35   1   67.48    2.64
  15  35   1   60.82    2.35
  15  35  -1   67.35    2.73
  15 -35  -1   67.31    2.73
  15  35  -1   69.78    2.73
 -15 -35  -1   68.29    2.56
 -15 -35   1   65.77    2.60
  15 -35   1   69.06    2.77
  15 -35  -1   67.52    2.82
 -15 -35   1   65.69    2.39
  15  35  -1   72.26    2.69
 -15 -35   1   64.62    2.60
  15  35   1   67.65    2.43
 -15 -35  -1   71.23    2.69
 -15 -35   1   70.68    2.35
  15 -35   1   65.26    2.77
 -15 -35  -1   69.74    2.60
  15 -35  -1   70.21    2.52
 -15 -35  -1   70.80    2.39
 -15 -35   1   63.89    2.47
 -15 -35   1   67.99    2.43
 -15 -35  -1   69.18    2.60
 -15 -35   1   66.03    2.35
  15  35   1   59.50    2.26
 -15 -35  -1   68.12    2.35
 -15 -37  -1   71.70    3.11
  15  37   1   64.83    3.07
 -15 -37   1   66.92    3.16
 -15 -37  -1   69.23    3.24
  15  37   1   71.96    3.16
  15  37   1   73.07    3.37
  15  37  -1   74.81    3.37
  15 -37   1   71.27    3.41
 -15 -37   1   68.76    3.28
  15 -37  -1   69.91    3.37
 -15 -37  -1   77.59    3.37
  15  37  -1   72.89    3.33
 -15 -37   1   74.26    3.20
  15  37   1   71.62    3.16
 -15 -37   1   68.89    3.28
 -15 -37   1   72.17    3.11
 -15 -37  -1   70.29    3.11
 -15 -37   1   69.40    3.20
  15 -37   1   70.93    3.45
 -15 -37  -1   73.07    3.28
  15 -37  -1   72.30    3.28
 -15 -39   1    3.24    0.81
  15 -39   1    3.37    1.02
  15  39  -1    2.90    0.94
  15 -39  -1    2.94    0.94
 -15 -39   1    2.94    0.90
  15  39   1    1.62    0.85
  15  39   1    1.96    0.68
 -15 -39  -1    2.60    0.85
 -15 -39   1    3.41    0.77
 -15 -39  -1    1.62    0.90
  15  39   1    2.99    0.73
 -15 -39   1    3.37    0.85
  15  39  -1    1.79    0.85
 -15 -39   1    3.50    0.73
 -15 -39  -1    2.60    0.73
 -15 -39   1    2.99    0.81
 -15 -39  -1    2.99    0.90
  15 -39   1    2.60    1.07
  15 -39  -1    3.03    0.85
  15  41  -1   57.92    2.56
  15 -41  -1   54.17    2.56
  15 -41   1   54.85    2.60
  15  41   1   57.62    2.56
 -15 -41  -1   56.60    2.52
 -15 -41   1   51.48    2.43
  15  41  -1   54.94    2.47
 -15 -41  -1   58.05    2.60
 -15 -41   1   54.21    2.39
 -15 -41  -1   57.33    2.39
 -15 -41   1   54.47    2.43
  15 -41   1   58.61    2.64
  15 -41  -1   55.71    2.47
 -15 -41  -1   54.13    2.47
 -15 -43  -1   41.76    1.79
  15  43  -1   42.53    1.92
  15  43  -1   36.21    1.79
  15  43   1   44.87    1.88
 -15 -43  -1   43.68    1.83
  15  43  -1   36.68    1.71
 -15 -43  -1   43.63    1.92
 -15 -43  -1   34.29    1.66
 -15 -43   1   41.20    1.83
 -15 -43   1   41.67    1.75
  15 -43  -1   37.32    1.79
  15  45   1   17.02    0.90
 -15 -45  -1   16.72    0.90
 -15 -45  -1   17.83    0.94
 -15 -45  -1   16.85    0.85
 -15 -45   1   16.76    0.85
 -15 -45  -1   16.08    0.85
  15  45  -1   16.98    0.94
  17  -1  -1  294.01   12.03
  17   1   1  326.34   12.67
  17  -1  -1  325.79   12.41
  17   1  -1  307.87   12.20
  17  -1   1  310.30   12.58
  17  -1  -1  303.74   12.20
 -17  -1   1  331.16   12.24
 -17   1   1  330.99   12.20
  17   1   1  327.75   12.16
  17  -1   1  326.64   12.11
 -17  -1   1  321.65   12.16
 -17   1   1  327.41   12.16
  17   1   1  321.82   12.11
  17  -1   1  314.57   12.03
  17  -1   1  328.05   12.37
  17  -1  -1  310.47   12.28
  17   1  -1  312.01   12.33
  17  -1   1  341.95   12.41
  17   1   1  325.79   12.41
  17   1   1  327.19   12.45
  17  -1   1  315.42   12.45
  17   3  -1  143.70    6.10
  17  -3  -1  141.06    6.27
  17   3   1  156.79    6.82
  17   3  -1  136.02    6.27
  17  -3  -1  140.33    6.44
  17  -3   1  162.47    6.91
 -17  -3   1  163.02    6.48
 -17   3   1  159.23    6.36
  17   3   1  161.57    6.44
 -17  -3   1  151.76    6.14
 -17   3  -1  147.20    6.14
  17  -3   1  149.93    6.23
 -17  -3   1  162.30    6.44
 -17   3   1  158.71    6.31
  17  -3   1  159.40    6.18
  17   3  -1  134.06    6.10
  17   3   1  162.13    6.40
  17  -3   1  159.95    6.57
  17   3   1  151.93    6.53
  17  -3  -1  146.51    6.44
  17   3  -1  145.58    6.53
  17  -3   1  157.43    6.70
  17   3   1  155.64    6.61
  17  -3   1  153.47    6.53
  17   5  -1  199.19    8.15
  17  -5  -1  205.85    8.36
  17  -5   1  207.55    8.83
  17   5   1  210.07    8.79
  17   5  -1  198.94    8.19
  17  -5  -1  206.40    8.49
 -17  -5   1  220.95    8.45
 -17   5   1  209.34    8.27
 -17  -5   1  208.75    8.19
 -17   5   1  209.26    8.19
  17   5   1  209.56    8.36
  17  -5   1  198.17    8.15
 -17  -5   1  217.75    8.40
  17   5  -1  199.49    8.19
  17   5   1  214.55    8.40
  17  -5   1  218.81    8.49
  17   5   1  204.69    8.49
  17  -5  -1  215.36    8.40
  17  -5   1  219.15    8.53
  17  -5   1  214.46    8.66
  17   5   1  205.72    8.53
  17   7  -1  214.67    8.79
  17  -7  -1  226.15    9.00
  17   7  -1  226.06    8.96
  17  -7  -1  226.06    9.09
  17   7  -1  216.17    8.66
  17  -7  -1  225.94    9.09
  17   7   1  219.37    9.26
 -17   7   1  222.31    8.74
 -17   7   1  221.84    8.66
 -17  -7   1  213.78    8.74
 -17  -7   1  234.25    9.00
  17   7   1  231.14    8.96
 -17  -7   1  231.69    8.96
  17   7  -1  222.95    8.87
  17   7   1  230.07    8.96
  17  -7   1  231.57    9.00
  17   7   1  228.84    9.09
  17  -7  -1  226.45    8.91
  17  -7   1  226.58    9.00
  17   7   1  229.77    9.13
  17   7   1  222.86    9.04
  17   9   1  311.07   11.82
  17   9  -1  294.01   11.60
  17  -9   1  318.11   12.07
  17  -9  -1  297.51   11.73
  17  -9  -1  313.89   11.86
  17   9   1  298.02   11.94
  17   9  -1  286.25   11.56
  17  -9  -1  302.75   11.82
 -17  -9   1  317.56   11.73
 -17  -9  -1  308.26   11.69
 -17  -9   1  310.09   11.56
 -17   9   1  307.19   11.43
 -17  -9   1  322.59   11.73
  17   9   1  316.70   11.73
  17   9   1  305.91   11.73
  17   9  -1  296.48   11.64
 -17  -9   1  288.38   11.73
  17   9  -1  283.01   11.47
  17   9   1  312.22   11.82
  17  -9  -1  293.63   11.52
  17   9  -1  298.28   11.86
  17   9   1  301.60   11.77
  17  -9   1  315.29   11.69
  17   9   1  324.76   11.90
  17  11  -1  130.90    6.06
  17 -11   1  147.62    6.57
  17 -11  -1  139.73    6.27
  17  11   1  152.53    6.36
  17 -11  -1  136.49    6.27
  17 -11   1  154.32    6.65
  17 -11  -1  135.98    6.23
  17  11   1  143.83    6.40
 -17 -11   1  153.08    6.23
 -17 -11  -1  139.99    6.14
  17  11   1  157.01    6.27
 -17 -11   1  154.92    6.27
 -17 -11   1  153.55    6.14
 -17 -11  -1  136.70    6.01
 -17 -11   1  138.07    6.23
  17  11  -1  132.31    5.97
  17  11  -1  132.27    6.14
  17  11   1  156.88    6.31
  17  11   1  157.39    6.31
  17 -11  -1  138.37    5.93
  17  11  -1  136.58    6.31
  17 -11   1  150.44    6.40
  17 -11   1  147.75    6.14
  17  11   1  165.67    6.44
  17  11   1  144.00    6.23
  17  13   1  171.94    7.38
  17  13  -1  186.99    7.34
  17 -13   1  162.42    7.51
  17 -13  -1  191.77    7.51
  17 -13  -1  195.27    7.51
  17  13   1  156.28    7.29
  17 -13   1  176.97    7.63
 -17 -13   1  171.47    7.21
 -17 -13   1  172.49    7.12
  17  13   1  169.33    7.25
 -17 -13  -1  192.58    7.34
 -17 -13   1  170.78    7.21
 -17 -13   1  158.93    6.91
  17  13  -1  184.31    7.21
  17  13   1  173.81    7.34
  17  13  -1  190.66    7.42
 -17 -13   1  164.17    7.25
 -17 -13  -1  185.84    7.21
  17  13   1  172.49    7.25
  17 -13  -1  188.27    7.04
  17  13  -1  199.23    7.55
  17 -13   1  165.07    7.34
  17  13   1  183.07    7.42
  17 -13  -1  191.68    7.25
  17  13   1  166.78    7.17
  17 -13   1  155.60    7.04
  17 -15  -1   91.24    4.82
  17  15  -1   93.37    4.69
  17 -15   1  104.07    5.12
  17  15   1  107.15    4.52
  17 -15  -1   99.85    4.86
  17 -15   1  103.31    5.08
 -17 -15   1  107.74    4.73
 -17 -15  -1  101.17    4.73
 -17 -15   1  109.28    4.78
  17  15  -1   94.78    4.78
  17  15  -1   93.33    4.61
 -17 -15   1  101.64    4.48
 -17 -15   1  104.50    4.78
  17  15   1  113.71    4.91
 -17 -15  -1   98.96    4.65
 -17 -15   1  108.00    4.95
  17  15   1  109.75    4.78
  17  15  -1  102.92    4.86
  17 -15   1  111.75    4.91
  17  15   1  108.34    4.69
  17  15   1  120.92    4.99
  17 -15  -1   98.53    4.61
  17 -15   1  103.99    4.56
  17 -15   1  112.52    4.91
  17 -17  -1  182.81    7.42
  17  17  -1  183.07    7.34
  17 -17   1  173.77    7.51
  17 -17   1  167.33    7.38
  17  17   1  166.01    6.91
  17 -17  -1  185.67    7.38
 -17 -17   1  174.58    7.12
 -17 -17  -1  190.28    7.21
 -17 -17   1  162.04    6.82
 -17 -17   1  162.89    7.12
  17  17  -1  167.59    7.08
 -17 -17  -1  171.55    7.12
  17  17   1  179.23    7.29
  17  17  -1  182.26    7.34
 -17 -17   1  170.53    7.25
  17  17   1  174.88    7.08
  17  17  -1  186.27    7.34
  17 -17   1  175.60    7.21
  17 -17  -1  179.27    7.04
  17 -17   1  171.81    7.29
  17  17   1  176.59    7.21
  17  17   1  165.07    6.95
  17 -19  -1   64.62    3.54
  17  19   1   64.92    3.50
  17  19  -1   59.33    3.37
 -17 -19  -1   60.35    3.24
  17  19   1   60.74    3.07
  17 -19  -1   63.38    3.50
  17 -19   1   64.02    3.50
 -17 -19   1   62.49    3.24
  17  19   1   63.47    3.33
 -17 -19   1   64.28    3.28
 -17 -19  -1   62.10    3.28
 -17 -19   1   64.66    3.28
  17  19  -1   61.42    3.41
  17  19  -1   59.46    3.24
 -17 -19  -1   61.08    3.24
 -17 -19   1   60.06    2.99
 -17 -19  -1   59.76    2.99
 -17 -19   1   65.43    3.45
 -17 -19   1   66.11    3.45
  17  19   1   69.53    3.28
  17  19  -1   66.50    3.41
  17 -19   1   62.19    3.41
  17 -19   1   69.87    3.41
  17  19   1   55.62    2.99
  17  19   1   68.03    3.33
  17  21   1  152.06    5.93
  17  21  -1  113.12    5.42
  17  21  -1  120.33    5.63
 -17 -21  -1  118.15    5.50
  17 -21  -1  118.41    5.72
  17 -21   1  142.89    5.84
  17  21   1  132.27    5.46
 -17 -21   1  131.33    5.50
 -17 -21   1  147.96    5.67
 -17 -21  -1  117.77    5.46
  17  21   1  141.44    5.67
 -17 -21   1  140.84    5.59
 -17 -21   1  137.05    5.37
  17  21  -1  118.88    5.50
  17  21  -1  119.77    5.67
 -17 -21  -1  120.28    5.50
 -17 -21   1  137.22    5.63
 -17 -21   1  137.90    5.76
 -17 -21  -1  116.79    5.25
 -17 -21   1  144.64    5.84
  17  21  -1  118.66    5.50
  17 -21   1  145.02    5.80
  17  21   1  142.16    5.63
  17 -21   1  150.10    5.67
  17  23   1  162.21    6.44
  17  23   1  170.32    6.74
  17  23  -1  155.22    6.48
  17  23  -1  163.19    6.70
  17 -23   1  160.29    6.82
  17 -23  -1  163.75    6.82
 -17 -23  -1  162.30    6.53
  17  23   1  148.05    6.36
  17 -23   1  162.77    6.65
 -17 -23   1  154.66    6.40
 -17 -23   1  162.34    6.53
 -17 -23  -1  159.65    6.48
 -17 -23  -1  159.61    6.61
 -17 -23   1  148.35    6.44
  17  23   1  152.61    6.48
 -17 -23   1  160.68    6.44
 -17 -23   1  156.03    6.27
  17  23   1  162.17    6.65
  17  23  -1  168.99    6.61
 -17 -23  -1  165.71    6.57
  17  23  -1  169.55    6.74
 -17 -23   1  155.17    6.48
 -17 -23  -1  154.49    6.23
 -17 -23   1  153.68    6.61
 -17 -23   1  165.41    6.70
  17  23  -1  167.29    6.53
  17 -23   1  160.04    6.70
  17  23   1  157.09    6.44
  17 -23   1  152.02    6.44
  17  25   1  207.98    7.89
  17  25   1  217.70    8.15
  17  25  -1  190.19    7.89
  17  25  -1  205.42    8.10
  17 -25   1  201.62    8.19
  17 -25  -1  204.78    8.19
 -17 -25  -1  192.75    7.89
 -17 -25   1  207.34    8.10
  17  25   1  200.56    7.85
  17 -25  -1  199.83    8.02
 -17 -25   1  203.84    7.93
 -17 -25  -1  196.46    7.98
 -17 -25   1  197.10    7.89
  17  25   1  195.14    7.89
 -17 -25   1  212.12    7.89
 -17 -25   1  205.50    7.81
 -17 -25   1  201.75    7.68
 -17 -25   1  197.36    7.89
  17  25   1  211.18    8.06
 -17 -25  -1  210.88    7.98
 -17 -25   1  193.09    7.98
 -17 -25  -1  193.95    7.68
 -17 -25   1  201.84    8.06
  17  25  -1  202.13    7.81
  17 -25   1  201.11    8.10
  17  25   1  202.73    7.81
  17 -27  -1  150.44    6.23
  17  27   1  160.93    6.01
  17  27   1  153.38    6.14
  17  27  -1  139.14    5.97
  17  27  -1  141.91    6.10
  17 -27   1  151.46    6.23
 -17 -27  -1  147.96    5.97
 -17 -27   1  147.50    6.14
  17  27   1  149.71    5.93
  17 -27  -1  143.10    6.01
 -17 -27   1  144.77    5.97
 -17 -27   1  150.01    5.97
 -17 -27   1  155.77    5.93
 -17 -27   1  148.35    5.84
  17  27   1  143.78    5.97
 -17 -27  -1  144.72    6.06
 -17 -27  -1  147.03    6.01
 -17 -27   1  142.68    5.76
 -17 -27   1  148.09    5.93
  17  27   1  156.41    6.10
 -17 -27   1  149.12    6.06
 -17 -27  -1  143.91    5.76
 -17 -27   1  148.05    6.10
  17  27  -1  143.40    5.80
  17  27   1  140.54    5.76
  17 -27   1  150.23    6.18
  17  29   1   46.96    2.43
  17  29  -1   38.52    2.26
  17 -29  -1   37.66    2.47
  17  29   1   46.19    2.30
 -17 -29  -1   38.60    2.22
 -17 -29   1   44.36    2.43
  17  29   1   42.57    2.22
  17 -29  -1   37.83    2.26
 -17 -29  -1   35.06    2.26
 -17 -29   1   41.67    2.09
 -17 -29   1   45.81    2.26
 -17 -29  -1   35.19    2.18
  17  29   1   46.49    2.30
 -17 -29   1   42.18    2.26
 -17 -29   1   43.04    2.13
 -17 -29   1   41.63    2.05
 -17 -29  -1   38.69    2.26
 -17 -29   1   42.82    2.22
  17  29  -1   40.69    2.43
  17  29   1   45.21    2.39
 -17 -29  -1   33.99    1.96
 -17 -29   1   46.79    2.43
 -17 -29   1   42.65    2.30
  17  29  -1   36.64    1.96
  17  29   1   38.52    1.96
  17 -29   1   45.60    2.47
 -17 -31  -1    4.27    0.90
  17  31  -1    6.74    1.07
 -17 -31  -1    5.63    0.98
 -17 -31   1    1.92    0.94
  17  31   1    3.03    0.90
  17 -31  -1    5.50    1.07
  17  31   1    3.50    0.85
 -17 -31   1    0.55    0.64
 -17 -31   1    2.39    0.77
 -17 -31   1    2.94    0.85
 -17 -31  -1    5.33    1.02
  17  31  -1    9.00    1.24
 -17 -31  -1    3.97    0.98
 -17 -31   1    2.69    1.07
 -17 -31   1    2.69    0.81
  17  31   1    2.60    0.98
 -17 -31   1    2.90    0.68
 -17 -31  -1    5.25    0.77
 -17 -31   1    4.05    0.98
 -17 -31   1    3.16    1.02
  17 -31   1    3.41    1.11
 -17 -31  -1    5.12    1.07
  17 -31  -1    4.48    0.81
  17  33  -1   51.82    2.56
  17  33  -1   57.80    2.69
 -17 -33   1   53.66    2.60
  17  33   1   55.24    2.47
 -17 -33  -1   52.59    2.47
 -17 -33  -1   54.68    2.56
  17  33   1   52.81    2.47
 -17 -33  -1   54.64    2.56
  17  33   1   58.73    2.56
 -17 -33   1   58.95    2.43
 -17 -33   1   55.28    2.64
  17  33  -1   53.74    2.60
 -17 -33   1   52.51    2.30
 -17 -33  -1   47.90    2.26
 -17 -33   1   56.30    2.60
 -17 -33   1   55.53    2.52
  17 -33   1   56.00    2.69
 -17 -33  -1   57.50    2.60
  17 -33  -1   44.79    2.26
  17  35  -1   96.82    3.71
  17  35  -1  102.03    3.80
  17 -35  -1   97.12    3.84
 -17 -35   1   90.38    3.67
  17  35   1   89.02    3.58
 -17 -35   1   88.38    3.63
 -17 -35  -1   94.26    3.71
 -17 -35   1   80.66    3.67
  17  35  -1  100.49    3.75
 -17 -35  -1   98.06    3.75
  17  35   1   89.96    3.63
 -17 -35   1   82.58    3.50
 -17 -35   1   78.40    3.41
 -17 -35  -1   81.08    3.37
 -17 -35   1   92.43    3.71
 -17 -35   1   88.80    3.63
  17 -35   1   90.47    3.80
 -17 -35  -1   99.25    3.71
  17  37  -1   29.64    1.54
  17  37  -1   31.69    1.58
  17 -37  -1   30.75    1.62
  17  37   1   30.24    1.41
 -17 -37  -1   31.35    1.54
 -17 -37   1   30.28    1.54
  17  37  -1   29.69    1.49
 -17 -37   1   25.34    1.28
 -17 -37  -1   29.99    1.54
 -17 -37  -1   24.14    1.28
 -17 -37   1   30.75    1.45
  17 -37   1   33.82    1.66
 -17 -37  -1   29.73    1.49
  17  39  -1   28.75    1.28
  17  39  -1   27.98    1.28
  17 -39  -1   26.32    1.28
  17  39   1   22.05    1.11
  17  39  -1   28.79    1.24
 -17 -39   1   24.23    1.19
 -17 -39  -1   29.05    1.28
 -17 -39  -1   29.52    1.28
 -17 -39   1   21.03    1.11
 -17 -39  -1   26.53    1.19
 -19   1   1  138.11    5.59
 -19  -1   1  142.16    5.59
 -19  -1   1  141.87    5.63
 -19  -1  -1  128.09    5.37
 -19   1   1  132.69    5.50
  19   1  -1  138.41    5.80
  19  -1  -1  135.21    5.84
  19  -1   1  136.28    6.06
  19   1  -1  125.15    5.50
  19   1   1  135.42    6.01
  19  -1  -1  125.23    5.54
  19  -1  -1  137.94    5.72
  19   1  -1  132.57    5.72
  19  -1   1  142.51    5.84
  19   1   1  140.20    5.84
  19   1   1  132.44    5.84
  19  -1   1  135.72    5.89
  19   3  -1   83.43    3.92
  19  -3   1   84.80    4.31
  19   3   1   78.06    4.14
  19   3  -1   82.02    3.67
  19  -3  -1   86.59    3.88
 -19  -3   1   83.52    3.80
 -19   3   1   80.66    3.71
 -19  -3  -1   83.52    3.67
 -19   3   1   77.80    3.63
  19   3   1   81.47    3.75
 -19  -3   1   82.66    3.84
 -19  -3   1   77.42    3.84
  19  -3  -1   88.80    3.92
  19   3  -1   90.34    4.05
  19  -3   1   81.64    4.05
  19   3   1   83.73    4.05
  19  -3   1   79.93    3.92
  19  -5  -1   99.72    4.48
  19   5  -1   93.45    4.31
  19   5   1  109.24    4.99
  19  -5   1  113.80    5.16
  19   5  -1   94.73    4.56
  19  -5  -1  105.57    4.69
 -19  -5   1  108.21    4.65
 -19   5   1  103.95    4.44
 -19  -5   1  114.48    4.65
 -19  -5  -1  100.41    4.48
  19   5   1  115.97    4.65
 -19  -5   1  109.49    4.69
  19   5   1  117.51    4.61
  19  -5  -1  100.75    4.56
  19  -5   1  109.70    4.73
  19   5   1  106.46    4.82
  19  -5  -1  102.41    4.73
  19  -5   1  116.49    4.95
  19  -7  -1  151.21    6.40
  19   7  -1  163.36    6.44
  19   7   1  152.91    6.74
  19  -7  -1  168.74    6.61
 -19  -7   1  162.81    6.53
 -19   7   1  158.24    6.27
 -19  -7  -1  150.65    6.36
  19   7   1  156.45    6.48
 -19  -7   1  171.81    6.57
 -19  -7   1  152.49    6.48
  19   7   1  169.33    6.48
  19  -7  -1  167.97    6.44
  19  -7   1  155.47    6.53
  19   7   1  164.98    6.70
  19   7   1  154.53    6.61
  19  -7  -1  171.21    6.65
  19  -9  -1  100.41    4.39
  19   9  -1   92.98    4.22
  19  -9  -1  103.61    4.56
 -19  -9   1   99.77    4.44
 -19  -9  -1  110.22    4.44
 -19  -9   1   93.67    4.18
  19   9   1  100.62    4.39
 -19  -9   1  102.16    4.44
  19   9   1  101.73    4.39
 -19  -9   1   95.84    4.39
 -19  -9   1   98.44    4.56
  19   9  -1  102.67    4.61
  19  -9   1   93.20    4.35
  19   9   1  103.65    4.61
  19   9   1   97.89    4.48
  19  -9  -1  113.03    4.56
  19 -11  -1   67.61    3.45
  19 -11  -1   67.56    3.50
 -19 -11   1   77.42    3.50
 -19 -11   1   76.35    3.33
 -19 -11   1   77.20    3.50
 -19 -11  -1   64.92    3.33
  19  11   1   74.69    3.45
 -19 -11   1   73.62    3.45
  19  11   1   73.19    3.45
 -19 -11   1   68.63    3.54
  19  11  -1   64.53    3.50
  19 -11   1   75.84    3.67
  19  11   1   77.37    3.63
  19 -11  -1   70.38    3.45
  19  11   1   72.85    3.45
  19 -13  -1  108.43    4.82
 -19 -13  -1  107.23    4.65
  19 -13   1  109.41    5.08
  19 -13  -1  112.86    4.86
 -19 -13   1  121.56    4.82
  19  13   1  109.66    4.73
 -19 -13  -1  116.66    4.73
 -19 -13   1  110.26    4.65
 -19 -13   1  112.69    4.73
  19  13   1  118.75    4.82
 -19 -13   1  103.14    4.65
  19  13  -1  108.25    4.65
 -19 -13   1  103.95    4.82
  19  13  -1  110.05    4.86
  19  13   1  110.13    4.86
  19 -13   1  116.74    4.95
  19  13   1  105.74    4.69
  19 -13  -1  111.62    4.69
  19 -15  -1   61.59    3.11
  19  15  -1   61.98    2.94
 -19 -15  -1   64.53    2.94
  19 -15   1   56.77    3.28
  19 -15  -1   63.34    3.16
 -19 -15   1   59.59    2.99
 -19 -15  -1   61.34    2.99
 -19 -15   1   63.21    2.94
  19  15   1   59.12    2.94
 -19 -15   1   56.77    2.94
 -19 -15   1   56.69    2.90
 -19 -15  -1   56.30    2.73
  19  15  -1   57.88    2.94
  19  15   1   61.12    3.03
 -19 -15   1   58.95    3.11
 -19 -15   1   55.62    3.03
  19  15  -1   66.92    3.16
  19 -15   1   65.17    3.16
  19  15   1   62.02    3.07
  19  15   1   56.99    2.86
  19 -17  -1  138.41    5.72
  19  17  -1  137.39    5.59
 -19 -17  -1  134.96    5.50
  19 -17   1  144.85    5.89
  19 -17  -1  144.81    5.76
 -19 -17  -1  138.03    5.59
 -19 -17   1  148.09    5.63
 -19 -17   1  141.69    5.54
 -19 -17  -1  120.84    5.33
  19  17   1  142.97    5.67
 -19 -17   1  136.70    5.50
  19  17  -1  136.83    5.59
 -19 -17   1  135.77    5.67
 -19 -17   1  133.63    5.72
  19  17  -1  138.50    5.63
  19  17   1  124.21    5.33
  19  17   1  147.03    5.67
  19 -17   1  149.16    5.72
  19  19  -1   73.83    3.41
  19 -19  -1   75.07    3.58
 -19 -19  -1   70.93    3.33
  19 -19   1   79.08    3.67
  19 -19  -1   84.07    3.63
 -19 -19   1   73.45    3.41
 -19 -19   1   76.99    3.41
 -19 -19  -1   78.27    3.45
 -19 -19  -1   77.12    3.50
 -19 -19   1   73.07    3.37
 -19 -19  -1   68.50    3.24
  19  19  -1   77.29    3.50
 -19 -19   1   71.32    3.28
  19  19   1   83.05    3.58
 -19 -19   1   77.42    3.50
 -19 -19   1   77.50    3.54
  19  19  -1   78.27    3.50
  19  19   1   79.04    3.50
  19 -19   1   81.55    3.54
  19  19  -1   74.86    3.37
  19 -21  -1   22.27    1.66
  19  21  -1   20.47    1.45
 -19 -21  -1   17.40    1.32
  19 -21  -1   22.56    1.62
  19 -21   1   14.80    1.49
 -19 -21   1   13.35    1.28
 -19 -21  -1   18.81    1.45
 -19 -21   1   12.97    1.28
 -19 -21  -1   21.75    1.45
  19  21   1   13.27    1.28
 -19 -21   1   12.54    1.28
 -19 -21  -1   16.55    1.24
  19  21  -1   20.86    1.49
 -19 -21   1   13.18    1.19
 -19 -21   1   15.27    1.41
 -19 -21   1   13.18    1.45
  19  21  -1   20.47    1.45
  19  21   1   12.67    1.32
  19  21  -1   16.46    1.24
 -19 -23   1   51.10    2.39
 -19 -23   1   50.29    2.43
 -19 -23   1   46.66    2.35
 -19 -23  -1   54.34    2.47
 -19 -23  -1   54.38    2.52
 -19 -23   1   51.23    2.39
  19  23   1   47.26    2.39
  19  23  -1   53.19    2.47
  19 -23  -1   53.70    2.64
 -19 -23  -1   48.33    2.30
 -19 -23  -1   50.80    2.30
  19  23  -1   53.49    2.52
 -19 -23   1   46.19    2.26
 -19 -23   1   48.45    2.52
 -19 -23   1   48.03    2.43
  19  23  -1   53.40    2.39
  19  23   1   47.05    2.39
  19  23  -1   44.53    2.18
  19  25  -1   92.13    3.41
  19 -25  -1   85.26    3.54
 -19 -25  -1   79.80    3.20
 -19 -25  -1   85.73    3.37
 -19 -25   1   71.91    3.20
 -19 -25   1   71.79    3.20
 -19 -25   1   77.42    3.28
 -19 -25   1   67.73    3.20
  19  25   1   73.07    3.24
 -19 -25  -1   87.99    3.37
 -19 -25   1   76.05    3.41
 -19 -25   1   66.20    3.07
  19  25   1   74.69    3.33
  19  25  -1   90.68    3.45
 -19 -25  -1   80.15    3.20
 -19 -25   1   70.21    3.24
 -19 -25   1   77.71    3.37
  19  25  -1   83.86    3.20
  19  25   1   70.38    3.16
  19  27  -1   49.26    2.26
  19 -27  -1   51.78    2.39
 -19 -27  -1   43.08    2.00
 -19 -27   1   49.73    2.26
  19 -27  -1   45.47    2.30
 -19 -27  -1   49.82    2.22
 -19 -27   1   50.20    2.18
  19  27   1   46.66    2.13
 -19 -27   1   48.71    2.30
 -19 -27  -1   45.85    2.05
  19  27   1   53.36    2.30
  19  27  -1   50.50    2.26
 -19 -27   1   41.67    1.92
 -19 -27   1   45.72    2.22
 -19 -27   1   47.05    2.13
  19  27  -1   43.34    1.96
  19  27   1   40.44    1.92
  19 -29  -1   86.20    3.63
  19  29   1   96.82    3.67
 -19 -29  -1   83.47    3.45
 -19 -29  -1   97.25    3.63
 -19 -29   1   94.48    3.67
 -19 -29   1   85.86    3.54
  19  29  -1   94.39    3.67
  19 -29  -1   97.42    3.80
 -19 -29   1   89.79    3.67
  19 -31  -1   63.55    2.60
  19  31  -1   67.18    2.56
 -19 -31   1   63.68    2.56
 -19 -31   1   63.04    2.56
 -19 -31  -1   65.35    2.56
 -19 -31  -1   60.57    2.52
 -19 -33   1   23.16    1.11
 -19 -33   1   22.48    1.11
  21   1  -1    5.25    0.98
  21  -1  -1    5.42    1.02
  21  -1  -1    5.97    0.73
  21   1  -1    6.61    0.94
 -21  -1   1    7.34    0.85
 -21   1   1    5.03    0.85
  21  -1  -1    7.12    0.98
  21   1  -1    7.42    1.02
 -21  -1   1   12.54    1.28
  21   1   1    7.08    1.11
  21  -1   1    9.34    1.11
  21  -1   1    8.96    1.24
  21   1   1    9.60    1.19
  21  -3   1   30.67    2.05
  21   3  -1   21.92    1.45
  21  -3  -1   27.38    1.71
  21  -3  -1   23.08    1.41
 -21  -3   1   24.14    1.49
 -21  -3   1   22.69    1.41
 -21   3   1   23.12    1.45
 -21  -3   1   29.60    1.75
  21  -3  -1   26.70    1.54
  21   3  -1   29.13    1.71
  21  -3   1   28.75    1.71
  21  -3   1   27.77    1.79
  21   3  -1   26.70    1.75
  21  -3  -1   26.45    1.71
  21   3   1   27.81    1.79
  21   3   1   27.81    1.75
  21  -5  -1   94.26    4.01
  21  -5   1   95.84    4.22
  21  -5  -1   88.72    3.80
 -21  -5  -1   97.29    3.80
 -21  -5   1   94.39    3.84
 -21  -5   1   82.32    3.67
 -21   5   1   86.07    3.71
 -21  -5   1   94.86    3.92
 -21  -5   1   93.03    3.97
  21   5  -1  104.16    3.97
  21   5   1   97.16    4.01
  21  -5   1   93.03    3.88
  21   5  -1  100.62    4.05
  21  -5   1   99.25    4.09
  21  -5  -1  104.59    4.01
  21  -7   1  148.56    5.80
  21  -7  -1  139.69    5.46
  21  -7  -1  146.56    5.67
 -21  -7  -1  149.20    5.46
 -21  -7   1  145.96    5.50
 -21  -7   1  145.28    5.46
 -21  -7   1  122.59    5.25
 -21   7   1  126.08    5.29
 -21  -7   1  140.67    5.54
 -21  -7   1  140.80    5.50
  21  -7  -1  157.78    5.59
  21   7   1  142.68    5.59
  21   7  -1  154.87    5.67
  21  -9  -1   64.45    2.64
  21  -9  -1   64.45    2.82
 -21  -9   1   60.18    2.60
 -21  -9   1   58.56    2.56
 -21  -9   1   47.64    2.30
 -21   9   1   48.71    2.39
 -21  -9   1   55.41    2.60
 -21  -9   1   57.33    2.64
  21   9  -1   65.17    2.73
  21   9   1   53.79    2.60
  21   9   1   58.82    2.73
  21  -9  -1   63.26    2.64
  21 -11  -1   61.55    2.94
  21 -11  -1   59.16    2.73
 -21 -11   1   71.49    2.77
 -21 -11  -1   61.46    2.73
 -21 -11   1   49.78    2.43
 -21  11   1   55.75    2.52
 -21 -11   1   69.57    2.82
 -21 -11   1   66.75    2.77
  21  11  -1   64.07    2.82
  21  11   1   71.79    2.90
  21 -11   1   70.34    2.90
  21  11  -1   60.65    2.77
  21  11   1   63.08    2.69
  21 -13  -1    1.62    0.90
  21 -13  -1    2.64    0.81
 -21 -13  -1    1.79    0.77
 -21 -13   1    4.22    0.73
 -21  13   1    2.26    0.55
 -21 -13   1    3.84    0.81
  21  13  -1    2.05    0.81
 -21 -13   1    2.52    0.77
  21  13   1    3.71    0.64
  21  13   1    3.97    0.90
  21 -13   1    3.75    0.90
  21  13  -1    1.83    0.73
 -21 -15   1    9.85    1.02
  21 -15   1   12.80    1.19
  21 -15  -1    9.38    1.15
 -21 -15   1    9.21    0.85
 -21 -15  -1   11.26    0.94
 -21  15   1    5.54    0.60
 -21 -15   1    8.91    0.90
 -21 -15   1    8.53    0.90
  21  15  -1   10.58    0.94
  21  15   1    8.62    0.98
  21  15  -1    9.26    0.85
  21 -15   1    9.09    0.98
  21 -17  -1  113.88    4.27
 -21 -17  -1  102.97    4.09
 -21 -17   1  107.44    4.14
 -21 -17   1  104.25    4.05
 -21 -17   1  104.25    4.09
  21  17  -1  112.73    4.14
  21  17   1  111.54    4.14
  21 -17   1  107.44    4.09
 -21 -19  -1   35.91    1.62
 -21 -19   1   32.12    1.58
 -21 -19   1   36.00    1.66
  21  19  -1   34.59    1.62
  21  19   1   37.15    1.66
  21  19  -1   36.51    1.71
 -21 -19   1   37.02    1.71
 -21 -21  -1   68.71    2.69
 -21 -21   1   69.01    2.73
 -21 -21   1   64.62    2.69
  21  21  -1   66.62    2.60
 -21 -21  -1   75.16    2.82
  21  21  -1   71.40    2.73
  21 -23  -1   40.22    1.75
 -21 -23   1   44.23    1.75
   0   0   2   -0.73    2.77
   0   0   2   23.93    3.24
   0  -2   2 3398.76  124.33
   0   2   2 3533.63  124.51
   0   2   2 3554.19  124.51
   0  -2   2 3674.90  124.68
   0  -4   2   -2.00    2.64
   0   4   2    1.83    2.43
   0   4   2   -0.17    2.56
   0   4   2    1.66    2.35
   0  -4   2    3.03    2.26
   0  -6   2  310.94   13.18
   0   6   2  306.93   13.82
   0   6   2  316.83   13.09
   0  -6   2  308.47   13.44
   0   8   2   -0.26    2.13
   0  -8   2   -0.60    1.58
   0   8   2    0.51    1.92
   0 -10   2 1511.04   54.38
   0  10   2 1470.18   55.15
   0 -10  -2 1581.93   52.25
   0 -10   2 1481.87   52.17
   0  10   2 1464.12   53.91
   0 -10   2 1438.10   52.21
   0  12   2    2.56    0.94
   0  12   2    2.52    0.94
   0 -12  -2    1.88    0.94
   0 -12   2    1.54    1.75
   0  12   2    0.85    2.13
   0 -12   2    2.73    0.81
   0 -12   2    4.44    2.35
   0 -12   2    2.22    0.94
   0  14   2 3196.79  110.64
   0  14   2 3217.74  110.64
   0 -14  -2 3210.06  110.73
   0  14   2 3223.11  114.23
   0 -14   2 3251.86  113.24
   0 -14   2 3187.15  110.64
   0  14   2 3224.77  112.31
   0 -14   2 3191.16  110.73
   0 -14   2 3402.34  113.50
   0 -14  -2 3174.53  112.52
   0  14   2 3092.97  110.60
   0  16   2    1.62    0.90
   0  16   2    1.02    0.90
   0 -16  -2    2.13    0.98
   0 -16   2    0.26    1.88
   0 -16   2    1.92    1.75
   0  16   2   -0.30    2.35
   0 -16   2    2.52    0.90
   0 -16   2    1.66    1.07
   0  16   2    1.62    1.71
   0 -16  -2    0.38    1.45
   0  16   2    3.41    0.98
   0 -16   2    2.26    2.18
   0  18   2 1007.13   35.91
   0  18   2 1008.58   35.91
   0 -18   2 1047.95   38.86
   0 -18   2 1021.51   36.00
   0  18   2 1023.68   39.84
   0 -18   2 1018.78   38.73
   0 -18  -2 1032.34   36.04
   0  18   2 1055.72   35.96
   0  18   2  982.18   37.24
   0 -18   2 1021.59   38.73
   0 -18   2 1029.44   36.04
   0 -18  -2 1007.26   37.79
   0  20   2    1.24    0.90
   0  20   2    1.02    0.85
   0 -20  -2    1.19    0.90
   0 -20   2    0.51    0.81
   0 -20   2    0.30    1.88
   0 -20   2   -1.36    1.83
   0  20   2    2.22    2.26
   0 -20   2    1.88    2.18
   0 -20   2    0.81    1.02
   0 -20  -2   -0.38    1.45
   0  20   2    1.07    0.85
   0  22   2  453.49   17.02
   0 -22   2  472.73   17.19
   0  22   2  491.15   21.41
   0 -22  -2  520.67   17.32
   0 -22   2  447.48   19.92
   0 -22   2  449.61   19.96
   0 -22  -2  474.99   18.94
   0 -22   2  465.35   17.19
   0  22   2  478.36   17.06
   0 -24   2    1.45    0.98
   0 -24  -2    0.21    1.02
   0 -24   2   -0.34    1.92
   0  24   2    3.84    2.86
   0 -24   2    2.22    2.26
   0 -24   2    1.45    1.07
   0 -24  -2    1.62    1.45
   0  24   2    2.39    0.94
   0 -26  -2 1637.60   55.49
   0  26   2 1603.52   60.53
   0 -26   2 1534.63   58.78
   0 -26   2 1583.38   55.36
   0 -26   2 1600.44   59.08
   0 -26  -2 1623.26   60.48
   0 -26  -2 1463.23   56.94
   0 -26   2 1559.62   55.32
   0 -28   2    1.07    1.02
   0 -28  -2    1.11    1.24
   0 -28   2    1.54    2.22
   0 -28   2    0.73    1.02
   0 -28   2    1.83    2.13
   0  28   2    0.47    2.60
   0 -28  -2    0.47    2.56
   0 -28  -2    1.32    1.07
   0 -28  -2    0.09    1.24
   0 -28   2    0.55    1.15
   0 -28  -2    0.98    1.24
   0 -28  -2    4.56    1.15
   0 -28  -2    1.07    1.11
   0 -28  -2   -0.34    1.24
   0 -30  -2   83.00    6.40
   0 -30   2   46.45    2.94
   0 -30   2   53.96    3.16
   0 -30   2   54.72    5.46
   0  30   2   44.70    5.89
   0 -30   2   45.60    5.20
   0 -30  -2   83.60    3.58
   0 -30  -2   76.44    6.95
   0 -30  -2   74.56    3.45
   0 -30   2   58.95    3.28
   0 -30  -2   76.22    3.67
   0 -30  -2   80.19    3.33
   0 -30  -2   73.53    3.54
   0 -30   2   52.72    2.99
   0 -30  -2   85.69    3.58
   0 -30  -2   84.50    3.50
   0 -30   2   53.02    3.03
   0 -30   2   55.62    3.11
   0 -30  -2   74.35    3.54
   0 -30   2   55.83    2.94
   0 -32   2    0.85    0.94
   0 -32  -2   -1.32    2.43
   0 -32  -2    0.73    1.32
   0 -32   2    0.81    2.26
   0  32   2    1.11    2.60
   0 -32   2    1.24    1.07
   0 -32  -2    0.51    2.86
   0 -32  -2    1.49    1.28
   0 -32   2    0.09    1.28
   0 -32   2   -0.34    1.11
   0 -32  -2    0.21    1.28
   0 -32  -2    1.28    1.07
   0 -32  -2   -0.38    1.24
   0 -32   2    0.38    0.90
   0 -32  -2   -0.09    1.11
   0 -32  -2    1.28    1.19
   0 -32   2   -0.09    0.98
   0 -32   2    1.19    1.02
   0 -32  -2    0.47    1.28
   0 -34  -2  581.96   25.38
   0 -34   2  556.12   20.47
   0  34   2  544.94   26.19
   0 -34   2  557.10   24.74
   0 -34   2  573.56   20.81
   0 -34  -2  596.25   20.99
   0 -34  -2  555.77   26.02
   0 -34  -2  578.55   20.90
   0 -34   2  576.25   20.99
   0 -34   2  600.69   20.99
   0 -34   2  591.05   20.94
   0 -34  -2  559.61   21.03
   0 -34  -2  563.50   20.73
   0 -34  -2  544.81   20.90
   0 -34  -2  586.23   20.94
   0 -34  -2  574.93   20.86
   0 -34   2  571.00   20.73
   0 -34  -2  579.40   20.99
   0 -34   2  528.09   20.60
   0 -36  -2   -1.88    2.56
   0 -36   2    1.83    1.24
   0 -36   2    0.60    1.28
   0 -36   2    1.45    1.32
   0 -36  -2    0.34    1.02
   0 -36  -2    1.66    2.69
   0 -36  -2    0.21    1.32
   0 -36   2    0.90    2.22
   0  36   2    2.35    3.11
   0 -36   2    0.85    1.15
   0 -36  -2    1.62    1.36
   0 -36  -2    0.34    1.28
   0 -36   2    1.15    1.07
   0 -36  -2    0.17    1.24
   0 -36  -2    1.88    1.41
   0 -36   2    0.68    1.07
   0 -38  -2  304.08   16.42
   0 -38   2  279.85   15.01
   0  38   2  276.44   16.38
   0  38  -2  327.62   17.32
   0 -38   2  297.64   11.43
   0 -38  -2  329.28   11.69
   0 -38  -2  291.62   11.39
   0 -38   2  290.30   11.52
   0 -38   2  291.45   11.56
   0 -38   2  290.81   11.56
   0 -38  -2  284.84   11.47
   0 -38  -2  302.71   11.52
   0 -38  -2  313.08   11.56
   0 -38   2  281.51   11.30
   0 -38   2  303.82   11.60
   0 -38  -2  297.85   15.61
   0 -40  -2    0.55    2.82
   0 -40  -2    1.96    1.45
   0 -40   2    1.32    2.30
   0  40   2    0.60    2.60
   0 -40   2    0.85    1.15
   0  40  -2   -0.64    3.16
   0 -40  -2   -0.09    1.11
   0 -40   2   -0.60    1.32
   0 -40   2    0.94    1.41
   0 -40   2    0.55    1.28
   0 -40  -2   -1.07    1.36
   0 -40  -2   -0.09    1.24
   0 -40  -2   -0.47    1.24
   0 -40   2    1.32    1.15
   0 -40   2    1.07    1.36
   0 -40  -2    0.94    2.35
   0 -42   2  154.19    6.65
   0 -42   2  148.99    6.48
   0 -42   2  146.56    6.61
   0 -42   2  154.62    6.70
   0 -42  -2  169.93    6.91
   0 -42  -2  165.11    6.61
   0 -42  -2  157.95    6.65
   0 -42  -2  156.92    6.57
   0 -42  -2  166.31    6.70
   0 -42   2  150.14    6.48
   0 -42   2  156.67    6.65
   0 -42   2  151.68    6.57
   0 -42  -2  175.60    6.87
   0 -44  -2    1.36    1.28
   0 -44   2    0.47    1.07
   0 -44   2    0.21    1.02
   0 -44  -2   -0.60    1.32
   0 -44   2   -0.43    1.28
   0 -44   2    0.34    1.11
   0 -44  -2    1.11    1.45
   0  44   2    0.51    1.15
   0 -44  -2    0.17    1.02
   0 -44  -2   -1.07    1.11
   0 -44  -2    0.68    1.19
   0 -44   2    0.17    1.07
   0 -44  -2   -0.34    1.15
   0 -44   2    0.09    1.15
   0 -44  -2    0.09    1.28
   0 -46   2   74.52    3.50
   0 -46  -2   69.14    3.54
   0 -46  -2   69.53    3.54
   0 -46   2   69.78    3.37
   0  46   2   75.88    3.50
   0 -46   2   70.59    3.58
   0 -46   2   74.52    3.54
   0 -46  -2   65.56    3.58
   0 -46  -2   67.22    3.41
   0 -46  -2   66.75    3.41
   0 -46   2   76.86    3.63
   0 -46   2   75.71    3.45
   0 -46  -2   66.28    3.54
   0  48   2    0.94    1.32
   0 -48   2    0.34    0.81
   0  48   2    0.21    0.98
   0 -48  -2   -0.51    1.19
   0 -48  -2    0.38    1.02
   0 -48   2    1.02    0.94
   0 -48  -2   -0.09    0.94
   0 -48   2    0.77    0.98
   0 -48   2    0.43    1.02
   0 -48  -2    0.21    1.15
   0  50   2   70.63    3.37
   0 -50  -2   66.07    3.20
   0  50   2   63.21    3.03
   0 -50   2   55.62    2.82
   0 -50  -2   69.23    3.24
   0 -50   2   68.67    3.11
   0 -50  -2   69.99    3.24
   0 -50  -2   70.80    3.11
   0 -50   2   67.18    3.07
   0 -50   2   66.58    3.24
   0 -50   2   68.29    3.16
   0 -50  -2   69.23    3.20
   0 -50  -2   68.50    3.20
   0 -52  -2    0.77    0.81
   0 -52  -2    0.68    0.90
   0 -52  -2    0.34    0.90
   0  52   2   -0.13    0.68
   0 -52  -2   -0.13    0.77
   0 -52   2   -0.04    0.68
   0 -52  -2    0.55    0.77
   0 -52   2    0.38    0.77
   0 -52   2    0.47    0.81
   0 -52   2    0.73    0.90
   0  52   2    0.04    1.02
   0 -54  -2  100.62    4.05
   0 -54  -2   95.80    4.01
   0 -54  -2  104.50    4.05
   0 -54   2  100.07    4.01
   0 -54  -2  101.73    4.01
   0 -54   2  109.45    4.18
   0 -54   2   89.27    3.97
   0  54   2  108.60    4.22
   0 -54  -2  106.12    4.09
   0 -56   2    0.09    0.55
   0 -56   2   -0.13    0.34
   0 -56  -2   -0.43    0.47
   0 -56  -2   -0.38    0.43
   2   0   2   82.79    5.33
  -2   0   2   85.26    5.20
   2   0   2   83.73    5.16
   2   2   2  557.31   21.97
   2  -2   2  563.88   22.18
  -2  -2   2  578.89   21.97
   2  -2   2  570.41   21.92
  -2   2   2  564.26   21.92
   2   2   2  551.98   21.88
  -2  -4   2  219.92   10.49
   2   4   2  237.88   10.32
   2  -4   2  227.98   10.58
  -2  -4   2  225.13   10.24
   2  -4   2  230.71   10.28
  -2   4   2  223.97   10.28
   2   4   2  233.49   10.32
   2   4   2  236.13   10.92
  -2   4   2  218.64   10.79
   2   6   2 3621.41  127.36
   2  -6   2 3679.29  127.96
   2  -6   2 3677.37  127.58
  -2  -6   2 3592.75  127.53
   2   6   2 3570.18  128.30
  -2   6   2 3593.73  128.26
   2   8   2  449.82   16.08
   2   8   2  437.03   16.08
   2  -8   2  463.00   18.55
   2  -8   2  451.27   16.12
   2   8   2  445.86   17.70
  -2  -8   2  447.05   16.08
   2   8   2  442.53   16.04
   2  -8   2  468.04   18.13
  -2  -8   2  456.86   18.09
   2   8   2  472.47   18.90
  -2   8   2  456.69   18.81
  -2  10   2  753.99   26.49
   2  10   2  756.33   26.53
   2  10   2  751.64   26.53
  -2 -10   2  791.05   28.96
   2  10   2  757.10   28.07
   2 -10   2  754.80   29.05
   2 -10   2  759.45   26.57
   2  10   2  716.88   26.49
  -2 -10   2  748.14   28.62
   2 -10   2  767.38   26.45
   2 -10   2  796.26   28.79
   2  10   2  761.88   29.43
  -2  10   2  779.28   29.52
  -2 -10   2  778.38   26.49
   2 -10  -2  743.02   26.49
  -2 -10  -2  711.67   26.49
  -2  12   2    5.80    1.02
   2  12   2    7.89    1.07
  -2  12   2    7.00    1.02
   2  12   2    8.74    1.15
  -2 -12  -2    8.45    2.26
   2 -12   2    7.51    1.07
  -2 -12   2    9.64    2.39
   2  12   2    9.47    2.00
   2  12   2    7.89    1.02
   2 -12  -2    7.76    1.07
  -2  12   2   11.18    2.64
   2 -12   2    5.89    2.13
  -2 -12   2    7.42    2.13
  -2 -12  -2    9.90    1.07
  -2 -12   2    8.45    0.98
   2 -12   2    7.21    0.90
   2  12   2    7.85    2.39
  -2  14   2 1110.95   39.11
   2  14   2 1125.45   39.20
  -2  14   2 1126.27   39.16
  -2 -14   2 1112.66   39.24
   2  14   2 1104.26   39.16
   2  14   2 1120.76   39.16
  -2 -14   2 1167.77   41.80
   2  14   2 1084.38   40.39
   2 -14   2 1125.11   39.24
  -2 -14  -2 1079.65   41.37
   2 -14   2 1106.77   39.11
   2 -14   2 1196.56   41.84
  -2 -14   2 1150.32   41.72
   2  14   2 1135.27   42.57
  -2  14   2 1150.92   42.61
  -2 -14  -2 1093.55   39.16
  -2 -14   2 1111.04   39.16
   2 -14  -2 1131.94   39.20
  -2 -16   2    9.00    1.07
  -2  16   2   11.26    1.19
   2  16   2   10.54    1.24
   2  16   2   10.96    1.19
  -2 -16   2   10.49    1.11
  -2  16   2   11.09    1.19
  -2  16   2   11.82    1.15
   2  16   2    8.36    1.66
   2 -16   2   10.54    1.19
  -2 -16   2   10.58    2.60
  -2 -16  -2   17.10    2.64
  -2 -16   2    9.68    1.24
   2 -16  -2   16.12    1.96
   2  16   2   10.45    1.19
  -2 -16   2    9.34    1.07
   2 -16   2   13.61    2.39
   2 -16  -2   18.43    1.32
   2 -16   2   12.45    2.43
  -2 -16   2    9.21    2.47
   2  16   2   12.84    3.03
  -2  16   2    8.96    2.86
  -2 -16  -2   18.04    1.41
  -2 -16   2    9.26    2.43
   2 -16   2   10.62    1.11
  -2 -18   2 1838.62   65.35
  -2  18   2 1855.81   65.43
  -2 -18   2 1928.75   65.39
  -2  18   2 1823.35   65.43
   2  18   2 1840.24   65.47
  -2 -18   2 1895.05   65.60
  -2 -18   2 1946.32   68.33
  -2 -18  -2 1909.60   67.99
   2 -18  -2 1786.11   66.67
   2 -18   2 1874.96   65.56
   2  18   2 1932.59   65.52
  -2  18   2 1888.10   65.43
   2 -18   2 1780.91   67.73
   2 -18   2 1927.00   68.50
  -2 -18   2 1937.24   68.46
  -2 -18   2 1886.73   65.52
   2 -18   2 1861.44   65.47
   2  18   2 1897.95   69.48
  -2  18   2 1904.61   69.44
   2 -18   2 1888.87   68.33
  -2 -18   2 1971.53   68.50
   2 -18  -2 1910.32   65.56
  -2 -18  -2 1914.08   65.60
  -2 -20   2   63.00    2.82
  -2  20   2   67.61    2.99
  -2 -20   2   68.37    2.86
  -2  20   2   67.35    2.94
  -2 -20   2   67.35    3.16
   2 -20  -2   60.27    3.75
   2 -20  -2   57.54    4.99
  -2  20   2   69.40    2.99
  -2 -20   2   65.13    4.91
  -2 -20  -2   55.66    4.48
   2  20   2   72.85    3.11
   2 -20   2   70.08    4.82
   2 -20   2   65.05    3.11
  -2 -20   2   61.51    3.07
   2 -20   2   61.46    2.99
   2  20   2   61.51    5.76
  -2  20   2   72.04    5.89
   2 -20   2   69.48    5.20
  -2 -20   2   51.70    4.65
   2 -20  -2   60.01    3.11
  -2 -20  -2   63.47    3.07
   2 -20   2   72.26    5.25
  -2 -20   2   66.33    5.08
   2 -22  -2  989.13   40.48
  -2 -22   2 1030.00   39.92
   2 -22   2  989.01   39.58
  -2 -22   2 1056.70   37.32
  -2  22   2 1069.49   37.15
  -2 -22  -2 1056.10   39.80
   2 -22   2 1046.80   37.28
   2  22   2 1067.53   37.28
   2  22   2 1047.53   41.63
  -2  22   2 1099.86   41.89
   2 -22   2 1065.23   37.28
  -2 -22   2 1067.66   37.28
  -2 -22   2 1096.32   40.56
   2 -22  -2 1026.37   37.32
  -2 -22  -2 1070.43   37.36
   2 -22   2 1069.11   40.39
   2 -22   2 1079.13   40.48
  -2 -22   2 1079.69   40.52
   2 -24   2   84.92    5.80
   2 -24  -2  102.71    6.91
  -2 -24   2   88.68    6.10
  -2 -24  -2   77.33    5.72
  -2 -24   2   89.36    4.14
   2 -24   2   91.24    4.05
  -2 -24   2   96.10    4.14
   2 -24   2   98.32    6.53
   2  24   2  104.71    7.59
  -2  24   2   84.75    7.17
  -2 -24   2   96.18    6.48
   2 -24   2   98.19    4.14
   2 -24  -2   93.16    4.18
  -2 -24  -2   97.63    4.27
   2 -24   2   92.22    6.40
  -2 -24   2  100.49    6.61
   2 -26   2    5.67    1.28
  -2 -26   2    6.82    2.52
   2 -26  -2    6.31    1.24
  -2 -26  -2    6.40    1.28
   2 -26   2   12.11    2.94
  -2 -26   2    3.92    2.30
   2  26   2    5.50    3.11
  -2  26   2    3.67    2.64
   2 -26   2    6.44    1.11
  -2 -26   2    6.01    1.19
  -2 -26  -2    9.43    3.24
   2 -26  -2    4.52    2.90
   2 -26   2    1.71    1.96
   2 -26  -2    8.02    1.28
   2 -26   2    4.91    1.28
   2 -26   2    5.76    1.92
   2 -26  -2    8.10    2.69
   2 -26   2    5.33    1.07
  -2 -26   2    7.46    1.19
  -2 -26  -2    3.45    1.66
   2 -28   2  282.41   13.99
  -2 -28  -2  297.17   15.14
   2 -28  -2  328.65   15.65
   2 -28   2  307.66   11.73
  -2 -28   2  313.12   11.86
  -2 -28  -2  312.65   14.16
   2 -28   2  330.18   11.94
  -2  28   2  340.93   16.76
   2 -28   2  287.70   14.84
  -2 -28   2  330.86   15.31
   2  28   2  313.72   16.38
  -2 -28   2  319.22   11.90
  -2 -28   2  315.64   15.23
   2 -28  -2  328.90   12.03
  -2 -28  -2  327.75   12.03
   2 -28  -2  299.64   16.21
  -2 -28  -2  307.74   16.25
   2 -28   2  319.82   15.36
   2 -28  -2  303.14   11.94
  -2 -28  -2  309.71   11.94
   2 -28   2  327.96   12.11
   2 -28   2  322.59   12.03
   2 -28   2  309.66   12.07
   2 -28  -2  308.64   12.07
  -2 -28  -2  310.77   12.11
   2 -28  -2  312.78   12.07
  -2 -28  -2  301.39   12.07
   2 -28  -2  304.67   11.94
  -2 -28  -2  310.94   12.07
  -2 -28   2  326.30   11.86
   2 -28  -2  314.10   11.94
  -2 -28  -2  315.85   11.90
  -2 -28   2  326.26   11.90
   2 -28   2  319.99   11.99
   2 -28  -2  316.32   12.07
  -2 -28  -2  304.72   12.03
  -2 -28   2  336.83   11.90
   2 -30   2  293.80   15.31
  -2 -30  -2  356.50   17.06
   2 -30   2  347.20   13.05
   2 -30  -2  337.01   16.93
  -2 -30  -2  325.62   15.31
  -2 -30   2  349.50   13.22
   2  30   2  368.18   18.26
  -2  30   2  379.45   18.38
   2 -30   2  351.89   16.81
  -2 -30   2  376.20   17.02
   2 -30   2  352.83   13.27
  -2 -30  -2  360.72   13.39
  -2 -30   2  351.17   13.31
   2 -30  -2  366.86   13.44
   2 -30   2  347.33   16.81
  -2 -30   2  340.89   16.76
   2 -30  -2  329.92   17.57
  -2 -30  -2  343.66   17.74
  -2 -30  -2  355.30   13.39
   2 -30   2  355.86   13.52
   2 -30   2  365.11   13.48
  -2 -30  -2  345.11   13.52
   2 -30   2  343.36   13.48
   2 -30  -2  366.35   13.56
   2 -30  -2  353.13   13.22
  -2 -30  -2  356.84   13.22
  -2 -30   2  358.89   13.14
   2 -30  -2  347.28   13.48
   2 -30  -2  350.78   13.35
  -2 -30  -2  348.22   13.52
  -2 -30  -2  356.75   13.48
  -2 -30   2  371.17   13.31
   2 -30  -2  351.08   13.35
  -2 -30  -2  356.75   13.31
   2 -30   2  367.42   13.22
  -2 -30   2  356.54   13.31
   2 -30   2  350.87   13.31
   2 -30  -2  369.34   13.48
  -2 -30   2  365.97   13.27
  -2 -30  -2  357.69   13.48
  -2 -32  -2   41.46    4.86
  -2 -32   2   44.49    2.56
  -2 -32   2   45.21    2.64
   2 -32   2   42.23    4.86
  -2 -32   2   36.34    4.65
   2  32   2   40.31    5.54
  -2  32   2   32.97    5.25
   2 -32   2   47.43    2.69
   2 -32  -2   46.41    2.82
  -2 -32  -2   45.81    2.77
   2 -32  -2   39.24    5.37
  -2 -32  -2   49.61    5.84
  -2 -32  -2   46.49    2.82
   2 -32   2   47.73    2.90
   2 -32   2   45.43    2.82
   2 -32  -2   42.18    2.82
  -2 -32  -2   46.62    2.90
  -2 -32  -2   47.13    2.60
   2 -32  -2   39.84    2.47
  -2 -32   2   44.49    2.47
   2 -32  -2   46.88    2.86
  -2 -32  -2   46.32    2.90
   2 -32  -2   40.61    2.69
  -2 -32  -2   44.87    2.82
  -2 -32   2   44.44    2.60
   2 -32  -2   42.23    2.64
  -2 -32  -2   45.77    2.69
   2 -32   2   45.30    2.56
  -2 -32   2   49.14    2.69
   2 -32   2   47.39    2.82
   2 -32   2   43.38    2.64
   2 -32  -2   44.10    2.77
  -2 -32  -2   45.34    2.90
  -2 -32   2   48.11    2.56
  -2 -34  -2 1293.72   52.21
  -2 -34   2 1334.80   47.64
   2 -34   2 1389.65   47.81
  -2 -34   2 1344.99   52.04
   2 -34  -2 1389.82   47.94
   2  34   2 1353.40   53.74
  -2  34   2 1407.35   54.21
   2 -34   2 1339.40   52.12
  -2 -34   2 1395.92   47.81
  -2 -34  -2 1384.19   47.94
   2 -34  -2 1284.77   53.23
  -2 -34  -2 1316.97   53.27
  -2 -34  -2 1329.77   47.90
   2 -34   2 1398.61   48.03
   2 -34   2 1396.69   48.03
   2 -34  -2 1342.82   48.03
   2 -34  -2 1315.86   47.73
  -2 -34  -2 1327.76   47.73
  -2 -34   2 1353.05   47.60
   2 -34  -2 1266.25   47.81
   2 -34  -2 1290.01   47.90
  -2 -34   2 1373.87   47.77
  -2 -34  -2 1312.49   47.94
  -2 -34  -2 1339.49   48.03
   2 -34  -2 1348.96   47.90
  -2 -34  -2 1300.08   47.81
   2 -34   2 1401.81   47.73
  -2 -34   2 1364.87   47.81
  -2 -34  -2 1412.51   48.03
   2 -34   2 1425.35   48.07
   2 -34   2 1367.51   47.81
   2 -34  -2 1379.97   48.03
  -2 -34  -2 1300.25   47.99
  -2 -36  -2   23.33    4.14
  -2 -36   2   23.08    1.79
   2 -36  -2   16.89    4.18
  -2 -36  -2   19.92    4.31
   2 -36   2   18.30    3.71
  -2 -36   2   23.63    3.88
  -2 -36  -2   26.83    2.22
  -2 -36   2   26.15    2.00
   2  36   2   21.58    4.61
  -2  36   2   27.85    5.08
   2 -36   2   26.66    2.09
   2 -36  -2   26.23    2.22
  -2 -36  -2   27.26    2.22
   2 -36   2   25.34    2.26
   2 -36   2   28.02    2.26
  -2 -36   2   24.48    2.18
   2 -36   2   30.33    2.30
  -2 -36   2   23.50    2.09
   2 -36  -2   25.85    2.30
   2 -36  -2   28.75    2.05
  -2 -36  -2   25.63    2.05
  -2 -36   2   24.70    1.79
   2 -36  -2   26.06    2.18
   2 -36  -2   27.08    2.13
  -2 -36   2   26.74    2.00
  -2 -36  -2   28.36    2.30
  -2 -36  -2   26.83    2.26
   2 -36  -2   25.04    2.18
  -2 -36  -2   27.21    2.09
   2 -36   2   28.24    1.96
  -2 -36   2   26.06    2.05
   2 -36   2   28.11    2.30
   2 -36   2   22.52    1.92
  -2 -36  -2   24.27    2.26
  -2 -38  -2   41.08    5.16
  -2 -38   2   39.71    2.39
  -2 -38   2   43.93    5.03
   2 -38  -2   42.61    5.80
  -2 -38  -2   49.56    6.06
  -2 -38   2   47.22    2.77
   2  38   2   41.89    5.97
  -2  38   2   51.10    6.40
   2 -38   2   41.33    2.69
   2 -38   2   45.81    5.16
   2  38  -2   51.65    6.48
  -2  38  -2   57.54    6.95
   2 -38  -2   50.46    2.94
  -2 -38  -2   53.40    3.03
   2 -38  -2   47.69    2.94
  -2 -38  -2   54.85    3.07
  -2 -38   2   44.10    2.82
   2 -38   2   48.80    2.99
  -2 -38   2   46.53    2.86
   2 -38   2   43.21    2.86
  -2  38   2   48.03    2.73
   2 -38   2   43.25    2.90
  -2 -38   2   51.78    2.94
   2 -38  -2   47.86    2.77
  -2 -38  -2   48.71    2.73
   2 -38  -2   46.15    2.77
   2 -38  -2   45.51    2.82
  -2 -38  -2   45.04    2.86
  -2 -38   2   46.49    2.73
  -2 -38  -2   48.71    2.94
  -2 -38   2   47.73    2.52
   2 -38  -2   48.33    2.86
  -2 -38  -2   50.33    2.90
   2 -38   2   47.60    2.64
  -2 -38   2   43.42    2.69
   2 -38   2   41.29    2.82
   2 -38   2   38.94    2.56
  -2 -40  -2  125.79    9.26
  -2 -40  -2  153.34    6.31
  -2 -40  -2  116.23    9.64
   2  40   2  118.66   10.07
  -2  40   2  144.77   10.92
   2  40  -2  134.87   10.58
  -2  40  -2  137.94   11.00
  -2 -40   2  147.92    6.14
  -2 -40   2  127.79    9.13
   2 -40   2  148.48    6.18
   2 -40   2  140.88    9.43
   2 -40  -2  119.47    9.68
   2 -40  -2  152.44    6.31
   2 -40   2  145.32    6.27
   2 -40  -2  146.81    6.27
  -2 -40  -2  137.69    6.23
   2 -40   2  156.03    6.40
   2 -40   2  146.09    6.27
  -2 -40   2  153.21    6.31
  -2  40   2  141.57    6.01
  -2 -40   2  142.04    6.18
   2 -40   2  149.42    6.40
  -2 -40   2  153.47    6.36
  -2 -40  -2  140.67    6.36
   2 -40  -2  136.92    5.93
   2 -40  -2  136.45    6.06
  -2 -40  -2  144.51    6.10
  -2 -40  -2  124.55    6.10
  -2 -40  -2  156.79    6.36
   2 -40  -2  135.60    6.06
   2 -40  -2  133.68    6.10
  -2 -40   2  151.80    5.89
  -2 -40   2  151.76    6.31
  -2 -40  -2  138.41    6.14
   2 -40   2  152.49    6.10
  -2 -40   2  150.35    6.14
   2 -40   2  151.33    6.40
   2 -40   2  151.25    6.36
   2 -40   2  134.83    5.93
   2 -42  -2  118.92    4.99
  -2 -42   2  102.84    4.73
   2 -42   2  104.76    4.73
  -2 -42  -2  110.73    4.95
   2 -42  -2  104.84    4.86
   2 -42   2  105.95    4.86
  -2 -42   2   94.90    4.52
  -2  42   2  102.41    4.61
   2 -42   2  101.94    4.86
   2 -42   2  102.84    4.91
  -2 -42   2  102.92    4.86
  -2 -42   2  108.30    4.95
  -2 -42   2   98.27    4.78
  -2 -42  -2  110.56    4.99
   2 -42  -2  104.29    4.61
   2 -42  -2  110.17    4.78
  -2 -42  -2  107.19    4.73
   2 -42  -2  108.94    4.73
  -2 -42  -2  103.61    4.78
  -2 -42  -2  105.61    4.86
   2 -42  -2  104.54    4.69
  -2 -42   2  102.84    4.44
  -2 -42  -2  112.26    4.91
   2 -42   2  107.96    4.65
  -2 -42   2  105.87    4.73
   2 -42   2  103.48    4.95
  -2 -42   2  102.58    4.86
   2 -42   2  107.27    4.95
   2 -42   2   93.03    4.44
   2 -44  -2    8.10    1.54
  -2 -44  -2    7.59    1.45
   2 -44   2    6.27    1.28
  -2 -44   2    6.36    1.28
  -2 -44   2    4.18    1.02
  -2 -44   2    7.85    1.36
  -2 -44   2    4.69    1.32
  -2 -44   2    6.14    1.45
   2 -44   2    6.06    1.41
   2 -44   2    5.50    1.32
   2 -44  -2    6.70    1.15
   2 -44  -2    8.23    1.62
  -2 -44  -2    6.06    1.58
  -2  44   2    6.31    1.19
   2 -44  -2    6.65    1.32
  -2 -44  -2    5.12    1.24
   2 -44  -2    6.06    1.28
  -2 -44  -2    6.95    1.32
   2 -44  -2    5.80    1.19
   2 -44   2    5.84    1.36
  -2 -44  -2    7.68    1.45
   2 -44   2    5.72    1.36
  -2 -44  -2    5.80    1.36
   2 -44   2    7.17    1.24
  -2 -44   2    6.18    1.24
  -2 -44   2    6.14    1.36
  -2 -44  -2    9.30    1.58
   2 -44  -2    7.00    1.54
  -2 -46   2  222.31    8.53
   2 -46   2  216.64    8.53
   2 -46  -2  215.02    8.62
  -2 -46  -2  229.26    8.66
  -2  46   2  208.40    8.32
   2 -46   2  223.21    8.57
   2  46   2  223.16    8.66
  -2 -46   2  206.10    8.49
  -2 -46   2  216.59    8.53
  -2 -46   2  222.44    8.70
   2 -46  -2  214.50    8.66
   2 -46  -2  195.57    8.27
  -2 -46  -2  221.84    8.70
   2 -46  -2  215.83    8.49
  -2 -46  -2  212.20    8.49
  -2 -46  -2  213.65    8.57
  -2 -46  -2  224.02    8.62
   2 -46   2  226.79    8.45
  -2 -46   2  230.24    8.53
   2 -46   2  236.26    8.74
   2 -46   2  229.09    8.70
  -2 -46   2  217.15    8.57
   2 -46  -2  222.35    8.66
  -2 -46  -2  216.30    8.66
   2  48   2    0.34    1.15
  -2  48   2    0.68    1.28
   2 -48   2   -0.47    0.94
  -2 -48   2    0.98    0.94
   2 -48  -2    0.94    1.19
  -2 -48  -2   -0.94    1.15
   2  48   2   -0.09    1.07
   2 -48  -2    0.81    1.02
  -2 -48  -2    1.15    1.02
   2 -48   2   -0.09    0.90
  -2 -48   2    0.60    0.94
  -2 -48  -2   -0.26    0.98
   2 -48  -2    0.64    0.90
   2 -48   2   -0.26    0.90
  -2 -48  -2    0.98    1.02
  -2 -48   2    0.38    0.94
  -2 -48  -2    0.68    1.02
  -2 -48   2    1.15    1.15
   2 -48   2    1.71    1.11
  -2 -48   2    0.47    0.94
  -2 -48  -2    1.32    1.11
   2 -48  -2    0.60    1.07
   2 -48  -2   -0.34    1.07
  -2  50   2   31.39    2.05
   2  50   2   33.40    2.05
   2 -50  -2   24.31    1.79
  -2 -50  -2   25.55    1.79
  -2 -50  -2   27.98    1.92
   2  50   2   31.05    1.92
   2 -50   2   27.34    1.75
   2 -50  -2   29.26    1.96
  -2 -50  -2   25.51    1.88
   2 -50  -2   28.83    1.83
  -2 -50  -2   25.93    1.79
   2 -50   2   28.07    1.79
  -2 -50   2   31.48    1.79
   2 -50  -2   26.45    1.75
  -2 -50  -2   24.74    1.71
   2 -50   2   29.69    1.75
  -2 -50   2   30.24    1.79
   2 -50   2   30.88    1.92
  -2 -50   2   29.86    1.83
  -2 -50   2   30.67    1.96
   2 -50  -2   25.89    1.83
   2 -50  -2   29.56    1.92
  -2 -50  -2   25.51    1.83
   2 -52  -2   27.98    1.66
  -2 -52  -2   27.34    1.66
   2  52   2   29.09    1.79
  -2  52   2   29.47    1.88
   2 -52   2   22.56    1.45
   2  52   2   25.51    1.62
   2 -52  -2   29.73    1.75
  -2 -52  -2   28.28    1.71
  -2 -52   2   25.85    1.58
   2 -52   2   25.98    1.58
   2 -52  -2   29.60    1.62
  -2 -52  -2   30.67    1.62
  -2 -52   2   27.17    1.62
  -2 -52   2   27.38    1.75
   2 -52   2   27.04    1.71
  -2 -52   2   21.50    1.49
   2 -52  -2   26.70    1.66
   2 -52  -2   27.38    1.71
  -2 -52  -2   31.22    1.75
   2  54   2   38.35    1.96
  -2  54   2   42.10    2.05
   2 -54  -2   38.26    1.88
  -2 -54  -2   34.72    1.83
   2  54   2   34.42    1.79
   2 -54  -2   36.98    1.88
  -2 -54  -2   35.91    1.83
   2 -54   2   38.90    1.83
  -2 -54   2   36.55    1.79
   2 -54  -2   39.11    1.83
  -2 -54  -2   38.43    1.79
  -2 -54   2   41.93    1.96
  -2 -54   2   37.54    1.79
   2 -54   2   39.67    1.88
  -2 -54   2   31.90    1.66
   2 -54  -2   40.48    1.92
  -2 -54  -2   38.73    1.88
   2 -54  -2   40.26    1.88
   2  56   2    2.73    0.60
  -2  56   2    1.62    0.60
  -2 -56  -2    1.71    0.43
  -2 -56   2    2.35    0.55
   2 -56   2    1.62    0.47
   2 -56  -2    1.83    0.47
   2 -56  -2    1.36    0.47
  -2 -56  -2    2.26    0.47
   2  56   2    1.54    0.64
   2 -56   2    1.45    0.55
   2 -56   2    1.36    0.55
   4   0   2    9.72    1.19
  -4   0   2    9.85    1.19
  -4   0   2    6.65    1.15
   4   0   2   12.58    1.36
   4   0   2    2.56    2.09
  -4   0   2    1.28    1.96
   4   0   2    8.40    2.56
   4   2   2 1423.90   49.61
  -4   2   2 1440.11   49.56
  -4   2   2 1437.98   49.61
   4  -2   2 1423.05   49.61
   4   2   2 1400.91   49.65
  -4  -2   2 1428.21   51.48
   4  -2   2 1447.92   51.48
  -4   2   2 1434.44   51.48
   4   2   2 1450.94   51.53
   4   2   2 1337.74   51.57
   4   2   2 1396.77   49.52
  -4   4   2  560.55   19.62
  -4  -4   2  534.66   19.62
  -4   4   2  561.79   19.62
   4  -4   2  558.63   21.50
  -4  -4   2  542.55   21.41
  -4   4   2  559.83   21.58
   4   4   2  587.55   21.67
   4   4   2  549.80   21.54
   4   4   2  539.61   19.62
  -4   6   2  244.11    9.04
  -4  -6   2  237.07    9.04
  -4  -6   2  242.78    9.09
  -4   6   2  248.16    9.09
  -4  -6   2  239.37    9.09
   4   6   2  248.76    9.13
   4  -6   2  254.34   10.92
  -4  -6   2  239.37   10.83
  -4   6   2  260.27   11.05
   4   6   2  270.04   11.13
   4   6   2  264.75   11.64
  -4   6   2  241.25   11.39
   4   6   2  242.19    9.04
   4   6   2  232.72   10.62
  -4   8   2 1620.36   56.43
  -4  -8   2 1622.97   56.47
  -4   8   2 1683.06   56.52
  -4  -8   2 1621.05   56.52
  -4  -8   2 1645.49   56.47
   4   8   2 1617.08   56.56
   4  -8   2 1694.96   58.69
  -4  -8   2 1607.91   58.52
   4   8   2 1721.49   59.50
  -4   8   2 1678.29   59.37
   4  -8   2 1659.43   56.39
   4  -8  -2 1518.55   56.39
  -4  -8  -2 1570.12   56.43
  -4  10   2   22.27    1.58
  -4 -10   2   21.07    1.66
  -4 -10   2   22.44    1.58
  -4  10   2   24.01    1.62
  -4 -10   2   21.75    1.58
   4  10   2   22.18    1.66
  -4 -10   2   24.74    2.94
   4 -10   2   19.83    2.82
   4 -10  -2   50.33    1.92
  -4 -10   2   22.86    1.54
  -4 -10  -2   47.81    1.88
   4 -10   2   21.03    1.45
   4  10   2   21.45    3.20
  -4  10   2   19.75    3.16
   4 -10  -2   53.96    3.58
  -4 -10   2   19.83    3.16
  -4 -10  -2   55.75    4.18
  -4  12   2  661.34   23.72
  -4 -12   2  674.31   23.89
  -4 -12   2  654.26   23.72
  -4  12   2  666.20   23.76
  -4 -12   2  660.62   23.76
  -4 -12   2  681.01   23.76
   4 -12   2  697.98   26.10
  -4 -12   2  680.71   26.06
   4 -12   2  673.54   23.72
   4  12   2  702.12   26.91
  -4  12   2  686.21   26.79
   4 -12  -2  670.00   23.76
  -4 -12  -2  662.58   23.76
  -4 -12   2  697.60   26.40
   4 -12  -2  671.92   25.89
  -4 -12  -2  670.90   26.40
   4  12   2  679.51   23.80
  -4  14   2  979.75   35.06
  -4 -14   2  957.31   35.06
  -4  14   2  995.02   35.06
  -4 -14   2  994.47   35.10
   4 -14   2 1036.18   37.71
  -4 -14   2  978.85   37.49
   4 -14   2 1012.55   35.10
   4  14   2 1034.52   38.60
  -4  14   2  979.62   38.35
  -4 -14   2 1016.99   35.10
   4 -14  -2 1008.07   35.15
  -4 -14  -2 1019.08   35.15
  -4 -14   2 1052.01   37.88
   4 -14  -2 1034.09   37.66
   4 -14  -2  947.25   35.87
   4  14   2 1006.75   35.19
  -4 -14  -2 1063.65   38.17
   4 -14   2  995.66   38.00
  -4  16   2  378.85   13.65
  -4 -16   2  365.37   13.61
  -4 -16   2  356.71   13.61
  -4  16   2  360.81   13.61
   4 -16   2  373.09   16.12
  -4 -16   2  378.93   16.17
  -4 -16   2  371.17   13.65
   4  16   2  387.34   17.06
  -4  16   2  379.10   16.98
   4 -16   2  374.80   13.65
   4 -16  -2  403.59   13.78
  -4 -16  -2  399.66   13.73
  -4 -16   2  376.84   16.21
   4 -16  -2  387.17   16.29
   4  16   2  380.51   13.78
  -4 -16  -2  415.02   16.68
   4 -16   2  372.92   16.38
  -4  18   2   73.28    3.37
  -4 -18   2   75.84    3.58
  -4 -18   2   79.21    3.41
  -4  18   2   74.26    3.37
  -4 -18   2   77.37    3.37
  -4 -18   2   66.54    5.12
   4 -18   2   76.52    3.41
  -4 -18   2   78.23    3.50
   4  18   2   81.98    6.18
  -4  18   2   85.86    6.27
   4 -18  -2   93.84    3.63
  -4 -18  -2   85.69    3.54
   4 -18   2   73.36    5.37
   4 -18   2   83.86    5.76
  -4 -18   2   75.33    5.42
   4 -18  -2   94.99    5.89
  -4  18   2   75.84    3.33
  -4 -18  -2   89.91    5.89
  -4 -20   2  632.08   22.27
  -4 -20   2  609.82   22.01
  -4 -20   2  612.67   22.01
   4  20   2  621.21   26.06
  -4  20   2  623.51   26.06
   4 -20   2  623.34   22.14
  -4 -20   2  626.37   22.14
   4 -20   2  615.53   24.95
  -4 -20   2  628.20   25.08
   4 -20  -2  622.23   22.22
  -4 -20  -2  616.60   22.18
   4 -20   2  621.59   25.04
  -4 -20   2  653.62   25.21
  -4 -20   2  602.31   24.65
   4 -20  -2  608.54   25.21
  -4 -20  -2  632.21   25.17
   4 -20   2  578.08   24.95
  -4 -22   2  281.68   10.71
  -4 -22   2  291.49   10.75
  -4 -22   2  287.95   11.05
   4 -22   2  282.28   10.88
   4  22   2  313.29   15.01
  -4  22   2  304.33   14.89
   4 -22   2  277.12   13.52
  -4 -22   2  286.97   13.61
  -4 -22   2  289.40   10.92
   4 -22  -2  309.96   11.05
  -4 -22  -2  308.77   11.05
   4 -22   2  298.40   13.82
  -4 -22   2  301.01   13.82
   4 -22   2  288.93   13.78
  -4 -22   2  278.23   13.22
   4 -22  -2  303.82   14.08
  -4 -22  -2  306.76   13.86
  -4 -24   2  137.60    5.42
  -4 -24   2  147.15    5.84
  -4 -24   2  138.79    5.67
   4  24   2  146.43    9.34
  -4  24   2  138.50    9.17
   4 -24   2  146.09    8.32
   4 -24   2  137.86    5.67
  -4 -24   2  144.98    8.32
   4 -24  -2  139.43    5.76
  -4 -24  -2  135.94    5.76
  -4 -24  -2  131.50    8.96
   4 -24  -2  119.05    8.70
   4 -24   2  142.04    8.32
  -4 -24   2  143.02    8.36
   4 -24   2  135.89    8.23
   4 -24  -2  140.33    8.53
  -4 -24   2  131.54    7.72
  -4 -24  -2  132.82    8.10
   4 -26   2  570.28   25.08
   4 -26  -2  613.23   25.76
  -4 -26   2  570.66   24.31
  -4 -26  -2  577.40   24.91
   4 -26   2  592.33   25.21
  -4 -26   2  637.97   22.05
  -4 -26  -2  586.02   22.01
   4  26   2  651.96   27.00
  -4  26   2  633.92   26.83
  -4 -26   2  659.17   25.72
   4 -26   2  620.86   22.01
   4 -26  -2  605.94   22.09
  -4 -26  -2  583.50   26.32
   4 -26  -2  548.31   26.15
   4 -26   2  653.88   25.68
  -4 -26   2  598.90   25.34
   4 -26   2  649.83   22.22
   4  26   2  625.21   22.22
   4 -26   2  656.52   22.22
  -4 -26  -2  580.43   22.22
   4 -26   2  620.95   22.22
   4 -26  -2  592.03   22.18
  -4 -26   2  635.75   22.14
  -4 -26   2  604.40   22.01
   4 -26  -2  556.07   22.05
   4 -26  -2  583.67   22.18
  -4 -26  -2  591.39   22.18
  -4 -26   2  624.75   22.14
  -4 -26   2  619.12   22.09
   4 -26   2  643.90   22.22
   4 -26   2  628.50   22.22
   4 -26  -2  594.46   22.14
  -4 -26   2  621.29   22.05
  -4 -26  -2  586.27   22.18
   4 -28   2   73.58    6.01
   4 -28  -2   76.01    6.48
  -4 -28  -2   85.26    6.18
   4  28   2   72.72    6.91
  -4  28   2   86.12    7.42
   4 -28   2   74.00    3.71
  -4 -28   2   76.86    6.06
  -4 -28   2   81.43    3.75
   4 -28   2   85.69    6.40
   4 -28  -2   84.41    3.88
  -4 -28  -2   87.44    3.92
   4 -28   2   82.66    6.36
  -4 -28   2   83.39    6.48
   4 -28  -2   66.33    6.74
  -4 -28  -2   61.89    6.31
   4  28   2   83.69    3.92
   4 -28   2   78.70    4.01
   4 -28   2   85.82    3.97
   4 -28   2   75.58    3.88
  -4 -28  -2   75.71    4.01
   4 -28   2   78.61    3.97
   4 -28  -2   79.21    3.97
  -4 -28   2   79.25    3.80
   4 -28  -2   79.08    3.67
  -4 -28  -2   77.07    3.71
   4  28  -2   84.20    4.01
  -4 -28   2   79.04    3.71
  -4 -28  -2   79.16    4.01
   4 -28  -2   72.81    3.75
   4 -28  -2   81.17    3.97
  -4 -28   2   78.57    3.80
  -4 -28  -2   78.91    3.71
   4 -28   2   80.36    3.58
  -4 -28   2   78.27    3.80
   4 -28   2   87.78    4.01
  -4 -28  -2   82.66    4.01
   4 -28   2   82.11    3.92
   4 -28   2   75.16    3.71
   4 -28  -2   73.41    3.88
  -4 -28   2   84.97    3.84
   4 -30   2  125.15    8.40
  -4 -30  -2  134.70    8.96
   4 -30  -2  130.99    9.00
  -4 -30  -2  136.88    8.36
   4 -30   2  130.60    8.53
   4  30   2  142.59    9.94
  -4  30   2  121.78    9.43
  -4 -30   2  141.61    5.84
  -4 -30   2  130.82    8.53
   4 -30   2  138.67    5.80
   4 -30  -2  146.39    5.97
  -4 -30  -2  144.68    5.97
   4 -30  -2  144.60    9.77
  -4 -30  -2  129.37    9.47
   4  30   2  131.29    5.93
   4 -30   2  137.09    6.06
   4 -30   2  135.13    6.01
   4 -30   2  129.15    5.89
  -4 -30  -2  141.69    6.14
   4 -30   2  132.48    6.01
   4 -30  -2  142.51    6.10
  -4 -30   2  138.07    5.84
  -4 -30  -2  148.78    5.84
   4 -30  -2  139.05    5.80
   4 -30  -2  142.21    5.93
  -4 -30   2  131.42    5.76
  -4 -30  -2  144.00    6.14
   4 -30  -2  141.40    6.01
   4  30  -2  157.82    6.10
  -4 -30   2  131.93    5.84
  -4 -30  -2  152.32    5.93
   4 -30  -2  135.51    5.84
   4 -30   2  138.07    5.67
  -4 -30   2  138.03    5.89
   4 -30   2  135.38    6.01
  -4 -30  -2  135.21    6.01
   4 -30   2  131.84    5.89
  -4 -30   2  132.69    5.84
   4 -30   2  130.09    5.72
   4 -30  -2  144.77    6.10
   4 -32   2  208.62   12.33
  -4 -32  -2  232.72   13.09
   4 -32  -2  253.49   13.48
  -4 -32  -2  241.72   12.41
  -4 -32   2  255.15    9.64
   4 -32   2  256.30   13.14
   4  32   2  247.77   14.29
  -4  32   2  239.46   14.33
   4 -32   2  253.57    9.68
  -4 -32   2  250.21    9.64
  -4 -32   2  251.36   13.09
   4 -32  -2  254.47    9.77
  -4 -32  -2  241.46    9.72
   4 -32  -2  230.03   13.86
  -4 -32  -2  222.65   13.65
   4 -32   2  256.39    9.85
   4 -32   2  254.04    9.90
   4 -32   2  261.04    9.94
   4 -32   2  246.62    9.85
   4 -32  -2  236.94    9.60
   4 -32  -2  249.78    9.90
  -4 -32  -2  236.64    9.60
   4 -32  -2  247.01    9.64
  -4 -32   2  243.94    9.60
   4 -32  -2  233.83    9.64
   4 -32  -2  241.93    9.77
  -4 -32  -2  239.03    9.85
  -4 -32  -2  246.20    9.90
   4  32  -2  260.83    9.81
  -4 -32   2  259.16    9.77
  -4 -32  -2  245.73    9.68
   4 -32  -2  247.56    9.68
   4 -32   2  257.58    9.55
  -4 -32   2  261.94    9.77
   4 -32   2  231.82    9.51
  -4 -32  -2  242.74    9.85
  -4 -32   2  259.85    9.68
   4 -32   2  254.64    9.77
   4 -32  -2  252.85    9.90
   4 -34   2   51.18    5.46
  -4 -34  -2   71.83    6.65
   4 -34  -2   72.60    6.65
  -4 -34   2   77.07    3.80
  -4 -34  -2   74.81    5.93
   4 -34  -2   81.38    7.51
  -4 -34  -2   75.75    7.17
  -4 -34   2   81.60    3.88
  -4 -34   2   77.03    6.48
   4  34   2   82.19    7.81
  -4  34   2   80.27    7.76
   4 -34   2   65.43    6.18
   4 -34   2   82.32    3.92
   4 -34  -2   93.50    4.14
  -4 -34  -2   84.75    4.05
  -4 -34  -2   83.00    4.14
   4 -34   2   76.22    4.14
   4 -34   2   83.30    4.09
   4 -34   2   80.44    4.18
   4 -34  -2   85.31    3.92
   4 -34  -2   92.17    4.31
   4 -34  -2   80.96    3.88
  -4 -34  -2   84.20    3.97
  -4 -34   2   81.17    3.88
   4 -34  -2   84.54    4.14
  -4 -34  -2   82.58    4.22
  -4 -34  -2   82.32    4.22
  -4 -34   2   83.98    4.01
   4 -34  -2   83.43    3.97
  -4 -34  -2   82.15    3.97
   4 -34  -2   81.21    3.92
   4 -34   2   78.70    3.75
  -4 -34   2   80.87    3.97
   4 -34   2   79.76    4.01
   4 -34   2   68.76    3.71
  -4 -34  -2   84.71    4.22
  -4 -34   2   82.83    3.92
   4 -34  -2   81.98    4.18
   4 -34   2   85.95    4.05
  -4 -36  -2   61.55    6.14
   4 -36  -2   70.25    6.36
  -4 -36   2   55.15    3.07
   4 -36  -2   67.39    6.87
  -4 -36  -2   57.50    6.40
  -4 -36   2   56.73    3.16
   4  36  -2   55.53    6.36
  -4  36  -2   61.72    7.00
   4 -36   2   54.94    3.16
   4 -36   2   55.83    5.54
  -4 -36   2   54.77    5.54
   4  36   2   49.48    6.18
  -4  36   2   48.11    6.48
   4 -36  -2   68.89    3.41
  -4 -36  -2   73.79    3.50
  -4 -36  -2   65.47    3.45
  -4 -36   2   53.83    3.20
   4 -36   2   54.60    3.37
   4 -36   2   56.22    3.41
   4 -36   2   49.78    3.24
   4 -36  -2   66.28    3.24
   4 -36  -2   71.06    3.67
  -4 -36  -2   68.93    3.28
   4 -36  -2   70.93    3.37
  -4 -36   2   53.91    3.07
   4 -36  -2   65.94    3.41
  -4 -36  -2   58.90    3.41
   4 -36  -2   63.26    3.28
  -4 -36  -2   67.69    3.58
  -4 -36   2   57.80    3.24
   4  36  -2   67.09    3.50
  -4 -36  -2   69.57    3.41
   4 -36  -2   65.56    3.28
   4 -36   2   53.74    3.03
  -4 -36   2   54.90    3.20
   4 -36   2   55.28    3.24
   4 -36   2   54.30    3.20
   4 -36   2   50.33    2.99
  -4 -36  -2   68.71    3.54
  -4 -38  -2  151.80   10.07
   4 -38  -2  157.65   10.28
  -4 -38   2  154.53    6.36
   4 -38  -2  151.42   10.66
  -4 -38  -2  143.32   10.32
   4  38   2  144.60   10.75
  -4  38   2  139.95   10.83
   4  38  -2  161.57   11.22
  -4  38  -2  173.64   11.73
   4 -38   2  152.10    6.53
  -4 -38   2  159.48    6.53
   4 -38   2  147.54    9.81
  -4 -38   2  134.06    9.34
   4 -38  -2  169.72    6.74
  -4 -38  -2  169.72    6.74
  -4 -38  -2  167.50    6.78
   4 -38   2  151.63    6.74
   4 -38   2  159.69    6.78
  -4 -38   2  151.25    6.57
  -4 -38  -2  159.27    6.87
   4 -38  -2  156.15    6.48
   4 -38  -2  160.68    6.57
  -4 -38  -2  153.21    6.53
  -4 -38   2  155.81    6.44
   4 -38  -2  157.99    6.61
   4 -38  -2  154.19    6.53
  -4 -38  -2  159.31    6.78
  -4 -38  -2  158.03    6.87
  -4 -38   2  158.67    6.57
   4  38  -2  153.42    6.65
  -4 -38  -2  155.34    6.61
   4 -38  -2  150.69    6.48
   4 -38   2  149.03    6.36
  -4 -38   2  157.69    6.57
   4 -38   2  155.98    6.78
   4 -38   2  163.36    6.74
   4 -38   2  155.98    6.53
  -4 -40   2   41.25    2.43
   4 -40   2   51.48    2.77
  -4 -40   2   45.94    2.69
   4 -40  -2   52.51    2.90
  -4 -40  -2   48.92    2.86
  -4 -40  -2   51.65    3.03
   4 -40   2   50.08    2.99
  -4 -40   2   51.23    2.94
  -4 -40   2   50.84    2.82
   4 -40  -2   45.60    2.69
   4 -40   2   47.43    2.69
  -4 -40  -2   47.86    3.07
   4 -40  -2   43.63    2.69
  -4 -40  -2   42.27    2.69
  -4 -40   2   46.96    2.60
   4 -40  -2   42.40    2.69
  -4 -40   2   48.37    2.77
  -4 -40  -2   45.55    2.86
   4 -40  -2   42.61    2.60
  -4 -40  -2   55.02    3.11
   4  40  -2   43.81    2.77
  -4 -40  -2   48.50    2.82
   4 -40   2   45.55    2.60
  -4 -40   2   46.24    2.77
   4 -40   2   49.69    2.86
   4 -40   2   46.32    2.99
   4 -40   2   49.35    2.73
  -4 -42  -2   87.27    4.27
   4 -42   2   92.34    4.22
  -4 -42   2   92.64    4.22
   4 -42  -2   91.02    4.35
  -4 -42  -2   88.98    4.39
   4 -42   2   95.93    4.48
  -4 -42   2   93.80    4.35
  -4 -42   2   81.43    4.14
  -4 -42  -2   91.02    4.48
   4 -42  -2   87.74    4.14
   4 -42   2   91.28    4.18
   4  42   2   92.77    4.18
   4 -42  -2   88.29    4.22
  -4 -42  -2   90.34    4.22
   4 -42  -2   86.29    4.14
  -4 -42  -2   85.48    4.27
  -4 -42   2   91.79    4.09
  -4 -42   2   96.40    4.31
  -4 -42  -2   98.32    4.48
   4 -42   2   99.72    4.44
  -4 -42  -2   90.77    4.31
   4 -42   2   90.64    4.44
   4 -42   2   96.61    4.18
  -4 -42   2   97.55    4.35
  -4 -42   2   96.06    4.35
   4 -42   2   92.22    4.18
   4  44   2   68.76    3.58
   4 -44   2   71.91    3.41
  -4 -44   2   70.63    3.37
   4 -44  -2   67.78    3.45
  -4 -44  -2   69.10    3.45
  -4 -44  -2   69.35    3.54
   4 -44   2   70.16    3.58
   4  44  -2   58.73    3.28
  -4 -44   2   66.41    3.41
  -4 -44   2   66.50    3.33
   4  44   2   65.17    3.54
  -4 -44   2   75.50    3.63
   4 -44   2   68.63    3.33
  -4 -44  -2   68.59    3.58
   4 -44  -2   63.47    3.28
  -4 -44  -2   68.71    3.37
   4 -44  -2   71.74    3.41
  -4 -44  -2   67.69    3.45
  -4 -44   2   69.78    3.24
  -4 -44  -2   71.87    3.63
  -4 -44  -2   66.75    3.41
   4 -44   2   67.82    3.28
  -4 -44   2   73.15    3.50
   4 -44   2   75.71    3.63
   4 -44   2   76.44    3.71
  -4 -44   2   73.88    3.50
   4 -44   2   60.95    3.20
   4 -44  -2   72.00    3.63
   4  46   2   10.54    1.49
  -4  46   2   12.16    1.58
  -4 -46  -2   10.28    1.54
   4 -46   2    8.83    1.41
  -4 -46   2   11.22    1.36
  -4 -46   2    9.26    1.19
  -4 -46   2   11.26    1.45
   4 -46  -2    9.72    1.54
   4 -46  -2    8.91    1.15
  -4 -46  -2    8.19    1.49
   4  46   2   14.42    1.62
  -4 -46   2   11.05    1.28
   4 -46  -2   10.83    1.41
  -4 -46  -2    9.72    1.36
   4 -46   2   10.15    1.24
   4 -46  -2   11.22    1.36
  -4 -46  -2    8.87    1.28
  -4 -46  -2   11.09    1.45
  -4 -46  -2    8.66    1.36
  -4 -46   2    9.77    1.36
   4 -46   2   11.18    1.49
  -4 -46   2    8.45    1.28
   4 -46   2   10.28    1.45
  -4 -46  -2    9.04    1.49
   4 -46  -2    9.60    1.49
   4  48   2   57.71    2.86
  -4  48   2   54.77    2.94
   4 -48  -2   53.91    2.82
  -4 -48  -2   46.83    2.69
   4 -48  -2   53.91    2.77
  -4 -48  -2   53.79    2.73
   4 -48   2   57.37    2.73
  -4 -48   2   52.59    2.64
   4  48   2   55.15    2.90
   4 -48   2   57.45    2.86
  -4 -48   2   50.89    2.64
  -4 -48   2   60.65    2.99
   4 -48  -2   44.19    2.52
   4 -48  -2   59.42    2.94
  -4 -48  -2   54.64    2.86
   4 -48  -2   56.69    2.73
  -4 -48  -2   55.45    2.73
  -4 -48  -2   57.62    2.86
  -4 -48  -2   52.55    2.77
  -4 -48   2   54.81    2.73
  -4 -48   2   53.83    2.69
   4 -48   2   61.98    2.94
   4 -48   2   57.88    2.94
  -4 -48  -2   55.19    2.90
   4 -48  -2   56.47    2.86
   4 -50  -2   52.72    2.69
  -4 -50  -2   50.63    2.60
   4  50   2   60.06    2.77
  -4  50   2   59.63    2.86
   4 -50   2   57.20    2.64
  -4 -50   2   54.13    2.60
   4  50   2   56.05    2.82
   4 -50   2   56.69    2.73
   4 -50  -2   60.53    2.82
  -4 -50  -2   55.58    2.73
   4 -50  -2   56.26    2.64
  -4 -50  -2   54.77    2.60
  -4 -50  -2   53.70    2.69
  -4 -50  -2   51.99    2.69
  -4 -50   2   57.24    2.69
   4 -50   2   58.22    2.82
   4 -50   2   60.14    2.82
  -4 -50   2   52.12    2.52
  -4 -50   2   58.86    2.82
  -4 -50  -2   54.81    2.77
   4 -50  -2   56.05    2.73
   4  52   2   15.40    1.24
  -4  52   2   15.06    1.28
   4 -52  -2   14.59    1.15
  -4 -52  -2   12.58    1.07
   4 -52   2   13.69    1.11
  -4 -52   2   12.97    1.02
   4 -52   2   14.50    1.15
   4  52   2   15.18    1.24
   4 -52  -2   16.59    1.28
  -4 -52  -2   15.82    1.19
  -4 -52  -2   14.20    1.11
  -4 -52  -2   14.08    1.15
  -4 -52   2   15.36    1.24
  -4 -52   2   12.54    1.11
   4 -52   2   13.61    1.24
   4 -52   2   13.65    1.24
  -4 -52   2   10.92    0.94
   4 -52  -2   14.72    1.19
  -4 -52  -2   15.27    1.24
   4 -52  -2   14.54    1.24
   4  54   2   38.00    1.88
  -4  54   2   40.18    1.96
   4 -54   2   39.24    1.96
   4  54   2   34.98    1.88
   4 -54   2   39.97    2.00
  -4 -54  -2   42.87    1.83
  -4 -54   2   39.11    1.83
   4 -54   2   36.26    1.92
   4 -54   2   39.33    1.92
  -4 -54   2   39.84    1.92
   4 -54  -2   44.91    1.88
   4 -54  -2   40.35    1.96
  -4 -54  -2   43.98    1.92
  -4  56   2   25.38    1.11
  -4  56   2   20.52    1.11
   4  56   2   21.92    1.07
   4 -56   2   24.36    1.19
   4 -56   2   24.36    1.19
  -4 -56   2   23.93    1.11
   4 -56   2   25.55    1.19
  -4 -56   2   22.35    1.07
   4 -56   2   22.22    1.11
   4 -56  -2   20.09    1.11
  -6   0   2 2664.05   91.28
  -6   0   2 2511.61   91.19
  -6   0   2 2664.09   91.28
  -6   0   2 2662.99   93.07
   6   0   2 2774.61   93.16
   6   0   2 2641.49   91.19
  -6  -2   2   39.03    2.18
  -6  -2   2   45.04    2.26
  -6   2   2   41.54    2.22
  -6  -2   2   41.20    2.22
  -6   2   2   38.90    2.05
  -6   2   2   42.10    2.18
   6  -2   2   39.24    3.28
  -6  -2   2   36.77    3.28
  -6   2   2   43.85    3.45
   6   2   2   45.17    3.50
   6  -2  -2   43.85    2.60
   6  -2   2   41.03    2.13
   6   2   2   42.35    2.18
  -6   4   2  163.79    6.36
  -6   4   2  167.20    6.36
  -6  -4   2  163.58    6.36
   6  -4   2  167.63    7.98
  -6  -4   2  166.14    7.93
  -6   4   2  155.77    7.85
   6   4   2  174.28    8.06
   6  -4  -2  148.48    7.04
   6  -4   2  167.37    6.23
   6   4   2  165.15    6.36
  -6   6   2 1496.92   52.38
  -6   6   2 1523.84   52.42
  -6  -6   2 1490.87   52.42
   6  -6   2 1547.30   54.38
  -6  -6   2 1443.31   54.21
  -6   6   2 1511.55   54.34
   6   6   2 1607.06   54.47
   6  -6  -2 1498.76   52.29
  -6  -6  -2 1493.09   52.29
   6  -6  -2 1441.22   53.57
  -6  -6  -2 1559.20   55.53
   6   6   2 1484.77   52.38
  -6  -8   2  388.79   13.99
  -6  -8   2  394.03   14.03
  -6   8   2  387.00   13.95
  -6   8   2  382.99   13.91
  -6  -8   2  382.86   13.95
   6  -8   2  384.61   15.82
  -6  -8   2  389.47   15.82
  -6   8   2  402.99   15.91
   6   8   2  425.77   16.08
   6   8   2  405.55   16.55
  -6   8   2  396.38   16.51
   6  -8  -2  360.59   13.82
  -6  -8  -2  373.13   13.82
   6  -8  -2  375.31   15.36
  -6  -8  -2  408.49   16.98
   6   8   2  391.99   13.99
  -6  10   2  588.66   20.22
  -6 -10   2  574.80   20.26
  -6 -10   2  601.33   20.39
  -6 -10   2  575.91   20.26
  -6  10   2  605.21   20.30
   6 -10   2  612.29   22.44
  -6 -10   2  588.40   22.35
  -6  10   2  602.65   22.44
   6  10   2  637.97   22.65
   6  10   2  624.75   23.29
  -6  10   2  577.74   23.03
   6 -10  -2  488.94   20.09
  -6 -10  -2  515.68   20.09
   6 -10  -2  495.97   21.71
   6  10   2  609.56   20.35
  -6  12   2 1975.03   70.08
  -6 -12   2 1997.80   70.25
  -6  12   2 2044.98   70.12
  -6 -12   2 1982.79   70.16
  -6 -12   2 1952.51   70.12
   6 -12   2 2053.89   72.51
  -6 -12   2 1939.67   72.34
   6  12   2 2068.44   73.32
  -6  12   2 1934.59   73.07
  -6 -12   2 2054.70   70.08
   6 -12   2 1999.64   69.99
   6 -12  -2 2064.30   70.08
  -6 -12  -2 2041.86   70.08
   6 -12  -2 2051.76   72.38
  -6  14   2   22.27    1.49
  -6 -14   2   22.27    1.62
  -6  14   2   30.50    1.66
  -6 -14   2   22.44    1.75
  -6 -14   2   23.93    1.58
   6 -14   2   20.00    1.41
  -6 -14   2   19.58    1.45
   6 -14   2   19.62    2.82
  -6 -14   2   19.36    2.73
  -6  14   2   16.08    3.16
   6 -14  -2   22.39    1.49
  -6 -14  -2   24.23    1.58
   6  14   2   18.77    3.07
   6 -14   2   19.58    3.54
  -6 -14   2   23.67    3.45
   6 -14  -2   18.68    2.73
  -6 -14  -2   22.73    3.37
  -6  16   2  876.91   31.52
  -6 -16   2  904.34   31.78
  -6 -16   2  909.76   31.61
  -6  16   2  884.21   31.56
  -6 -16   2  878.24   31.61
  -6 -16   2  915.05   31.56
   6  16   2  893.25   35.02
  -6  16   2  937.18   35.15
   6 -16   2  908.43   31.52
   6 -16  -2  894.15   31.61
  -6 -16  -2  867.44   31.56
   6 -16   2  921.91   34.25
  -6 -16   2  922.77   34.25
  -6 -16   2  912.19   34.46
   6 -16  -2  898.24   34.29
  -6 -16  -2  886.81   34.98
   6 -16   2  877.17   35.15
  -6  18   2  552.62   19.96
  -6 -18   2  561.66   20.05
  -6  18   2  553.81   19.96
  -6 -18   2  572.45   20.05
   6  18   2  589.85   23.80
  -6  18   2  549.55   23.50
   6 -18   2  560.94   20.00
  -6 -18   2  567.68   20.05
   6 -18  -2  542.68   20.05
  -6 -18  -2  557.10   20.05
   6 -18   2  562.51   22.73
  -6 -18   2  558.08   22.69
  -6 -18   2  565.41   22.78
   6 -18  -2  557.10   22.86
  -6 -18  -2  564.52   23.50
   6 -18   2  547.97   23.59
  -6 -20   2   41.29    2.22
  -6 -20   2   44.15    2.22
   6  20   2   44.15    4.69
  -6  20   2   43.85    4.69
   6 -20   2   38.90    2.13
  -6 -20   2   39.33    2.18
   6 -20  -2   29.30    4.22
   6 -20  -2   36.51    2.22
  -6 -20  -2   39.16    2.22
   6 -20   2   41.50    4.14
  -6 -20   2   40.86    4.09
  -6 -20   2   39.41    4.01
   6 -20  -2   39.20    4.14
  -6 -20  -2   42.65    4.39
   6 -20   2   51.70    4.95
   6  22   2  163.87   10.15
  -6  22   2  181.02   10.41
   6 -22   2  169.21    6.78
  -6 -22   2  177.27    6.82
   6 -22  -2  168.40    6.82
  -6 -22  -2  178.50    6.87
  -6 -22  -2  152.57    9.81
   6 -22  -2  154.87    9.94
   6 -22   2  166.14    9.26
  -6 -22   2  152.78    9.04
   6  22   2  168.91    7.08
   6 -22   2  177.95    7.12
   6 -22   2  176.50    7.04
  -6 -22   2  183.54    7.08
   6 -22  -2  172.15    7.04
  -6 -22   2  174.92    6.91
  -6 -22   2  177.01    6.78
  -6 -22   2  175.48    7.04
  -6 -22   2  171.94    6.74
   6 -22  -2  171.81    7.12
  -6 -22   2  176.71    7.08
   6 -22   2  165.96    7.04
  -6 -22  -2  167.93    7.08
   6 -22  -2  174.92    7.04
  -6 -22  -2  179.14    9.85
  -6 -22   2  162.17    9.00
   6 -22  -2  188.66    9.94
   6 -22   2  162.47    9.94
   6 -24   2  706.94   31.01
  -6 -24   2  726.22   29.73
   6 -24  -2  791.69   31.09
   6  24   2  733.73   27.43
  -6  24   2  734.24   27.43
  -6 -24  -2  760.72   30.97
   6  24   2  763.67   31.69
  -6  24   2  723.23   31.52
   6 -24   2  765.25   30.58
   6 -24   2  760.68   27.30
  -6 -24   2  775.10   27.30
   6 -24  -2  778.90   27.38
  -6 -24  -2  778.21   27.38
   6 -24  -2  744.69   31.61
  -6 -24  -2  738.08   31.35
  -6 -24   2  754.20   30.50
   6  24   2  771.94   27.64
   6 -24   2  807.09   27.51
   6 -24   2  784.23   27.60
   6 -24   2  764.05   27.60
   6 -24  -2  800.09   27.64
  -6 -24   2  791.69   27.47
  -6 -24   2  759.19   27.17
  -6 -24   2  775.27   27.21
   6 -24  -2  763.20   27.30
  -6 -24   2  785.17   27.51
  -6 -24   2  784.48   27.60
   6 -24  -2  766.23   27.64
  -6 -24  -2  786.74   27.64
   6  24  -2  796.90   27.81
   6 -24  -2  725.11   27.43
   6  24  -2  748.61   27.51
   6 -24  -2  774.93   27.60
   6 -24   2  717.77   27.47
  -6 -24   2  779.28   27.55
   6 -24   2  768.83   27.55
   6 -24  -2  777.87   27.55
   6 -24   2  757.87   27.60
  -6 -24  -2  749.93   27.60
   6 -24   2  752.24   27.51
   6 -26   2    3.67    2.39
   6 -26  -2    2.73    2.47
  -6 -26   2    4.73    1.96
   6  26   2    3.24    1.19
  -6 -26   2    4.14    1.28
  -6 -26  -2    2.99    2.26
   6 -26  -2    5.63    1.19
  -6 -26  -2    5.46    1.15
   6 -26   2    4.91    2.26
  -6 -26   2    5.63    2.18
   6  26   2    5.33    2.56
  -6  26   2    4.05    2.90
   6 -26   2    4.65    1.02
  -6 -26   2    4.99    1.11
   6 -26  -2    5.29    2.99
  -6 -26  -2    2.52    2.47
   6  26   2    4.35    1.36
   6 -26   2    4.31    1.19
   6 -26   2    5.37    1.36
   6 -26   2    4.09    1.24
   6 -26  -2    5.03    1.41
   6 -26  -2    5.20    1.15
  -6 -26   2    4.18    0.98
   6 -26  -2    4.99    1.02
  -6 -26   2    4.82    0.98
  -6 -26  -2    5.37    1.24
  -6 -26   2    6.23    1.28
   6 -26  -2    5.20    1.36
   6  26  -2    3.80    1.41
  -6 -26  -2    5.25    1.36
  -6 -26   2    4.95    1.11
   6 -26  -2    4.86    1.19
   6  26  -2    6.65    1.36
   6 -26   2    4.05    1.07
  -6 -26  -2    5.08    1.15
   6 -26  -2    3.11    1.19
   6 -26   2    3.67    1.24
  -6 -26   2    3.37    1.19
  -6 -26  -2    5.37    1.41
   6 -26   2    6.61    1.45
   6 -26   2    4.48    1.49
   6 -26   2    4.22    1.32
   6 -26  -2    3.67    1.32
   6 -28   2  312.14   16.00
   6 -28  -2  336.96   16.12
  -6 -28  -2  317.04   15.61
   6  28   2  317.94   16.59
  -6  28   2  309.96   16.55
   6 -28   2  327.58   12.33
  -6 -28   2  327.11   12.33
   6 -28   2  323.23   15.53
   6 -28  -2  340.03   12.45
  -6 -28  -2  332.95   12.41
   6 -28  -2  312.78   16.38
  -6 -28  -2  329.75   16.42
   6  28   2  323.57   12.63
   6 -28   2  326.38   12.50
   6 -28   2  341.01   12.67
  -6 -28  -2  320.37   12.71
   6 -28   2  319.99   12.54
   6 -28  -2  319.47   12.41
   6 -28  -2  342.29   12.67
  -6 -28   2  327.66   12.07
  -6 -28  -2  335.73   12.45
  -6 -28   2  335.55   12.50
   6 -28  -2  332.23   12.37
  -6 -28   2  314.14   12.45
   6 -28  -2  333.85   12.63
   6 -28  -2  319.90   12.45
  -6 -28  -2  343.83   12.71
   6  28  -2  353.60   12.84
  -6 -28   2  344.34   12.63
  -6 -28  -2  329.58   12.41
   6 -28  -2  325.96   12.58
  -6 -28   2  326.09   12.54
  -6 -28   2  312.05   12.33
   6 -28   2  329.80   12.20
   6 -28   2  307.45   12.41
   6 -28   2  348.05   12.67
   6 -28   2  330.65   12.45
   6 -28   2  327.92   12.58
   6 -28   2  318.58   12.50
   6 -28  -2  342.17   12.63
  -6 -28  -2  333.29   12.67
   6 -30   2  163.19   10.75
   6 -30  -2  186.91   11.13
  -6 -30  -2  204.10   11.00
   6  30   2  174.37   11.52
  -6  30   2  185.07   11.82
   6 -30   2  186.99    7.68
   6 -30   2  171.77   10.36
  -6 -30   2  188.14    7.68
   6 -30  -2  204.91    7.85
  -6 -30  -2  199.87    7.81
   6 -30  -2  172.96   11.30
  -6 -30  -2  194.71   11.60
   6  30   2  191.64    8.02
   6 -30   2  198.68    7.93
   6 -30   2  182.22    7.98
   6 -30   2  188.49    7.93
   6 -30  -2  200.43    7.89
   6 -30  -2  208.11    8.10
  -6 -30  -2  199.45    7.81
   6 -30  -2  198.89    7.76
  -6 -30   2  201.07    7.89
  -6 -30   2  177.18    7.76
   6 -30  -2  198.47    7.98
   6  30  -2  212.50    8.15
  -6 -30  -2  208.15    8.10
   6 -30  -2  187.63    7.81
  -6 -30   2  194.37    7.93
  -6 -30  -2  212.58    7.89
   6 -30  -2  195.57    7.98
  -6 -30   2  186.14    7.68
   6 -30   2  186.86    7.59
  -6 -30   2  191.68    7.93
   6 -30   2  189.94    7.85
   6 -30   2  197.23    8.02
   6 -30   2  204.78    7.85
  -6 -30  -2  204.48    8.10
   6 -30   2  190.11    7.93
   6 -30   2  176.07    7.81
   6 -30  -2  198.72    8.02
  -6 -32  -2   19.49    3.54
   6 -32   2   18.00    3.54
   6 -32  -2   25.89    4.14
  -6 -32  -2   23.25    4.01
   6 -32  -2   16.93    3.41
   6 -32  -2   17.23    3.88
  -6 -32  -2   16.55    3.58
   6 -32   2   17.79    1.66
  -6 -32   2   18.77    1.66
   6 -32   2   17.27    3.24
   6  32   2   15.23    3.80
  -6  32   2   23.54    4.44
   6 -32  -2   22.56    1.88
  -6 -32  -2   25.89    1.88
   6  32   2   17.23    1.83
   6 -32   2   18.77    1.88
   6 -32   2   15.01    1.92
   6 -32   2   18.98    1.92
   6 -32   2   16.81    1.58
   6 -32  -2   20.56    1.83
   6 -32  -2   22.44    2.18
   6 -32  -2   20.73    1.75
  -6 -32  -2   19.58    1.79
  -6 -32   2   20.26    1.83
  -6 -32   2   20.18    1.79
   6 -32  -2   23.89    2.09
   6  32  -2   26.83    2.22
   6 -32  -2   19.66    1.79
  -6 -32   2   18.21    1.83
  -6 -32  -2   22.65    2.05
   6  32  -2   22.14    2.26
  -6 -32  -2   23.67    1.83
   6 -32  -2   23.33    2.00
  -6 -32   2   20.05    1.71
   6 -32   2   18.81    1.58
  -6 -32   2   17.96    1.83
   6 -32   2   16.76    1.75
   6 -32   2   21.84    1.96
   6 -32   2   18.72    1.92
   6 -32   2   18.81    1.79
   6 -32  -2   20.77    2.00
  -6 -32  -2   20.26    2.09
   6 -34  -2   92.64    7.76
  -6 -34  -2   82.83    7.21
   6 -34  -2   87.31    7.42
  -6 -34  -2   80.70    6.87
   6 -34   2   92.39    7.42
   6 -34  -2   79.51    7.42
  -6 -34  -2   87.44    7.55
   6  34   2   96.61    8.15
  -6  34   2   87.74    8.06
   6  34  -2   89.53    7.81
  -6  34  -2   91.83    8.19
   6 -34   2  103.99    4.52
   6 -34   2  103.90    7.55
  -6 -34   2  104.71    4.48
   6 -34  -2   95.67    4.56
  -6 -34  -2   95.67    4.52
   6  34   2  109.19    4.86
   6 -34   2  107.74    4.91
   6 -34   2  101.47    4.69
   6 -34   2  104.46    4.91
   6 -34  -2   91.70    4.52
   6 -34   2   98.19    4.48
   6 -34  -2   94.26    4.78
  -6 -34   2   99.81    4.56
   6 -34  -2   95.42    4.52
  -6 -34  -2   94.56    4.56
  -6 -34   2  110.26    4.69
  -6 -34  -2   98.87    4.86
   6 -34  -2   90.72    4.61
   6  34  -2  101.64    4.78
   6 -34  -2   82.28    4.35
  -6 -34   2  106.80    4.78
   6  34  -2   96.14    4.86
  -6 -34  -2   99.25    4.56
   6 -34  -2   96.18    4.69
  -6 -34   2  102.79    4.48
   6 -34   2  100.66    4.39
  -6 -34   2  112.90    4.82
   6 -34   2  113.03    4.78
   6 -34   2  111.20    4.91
  -6 -34   2  109.75    4.65
   6 -34   2  103.18    4.65
   6 -34  -2   95.67    4.73
   6 -34   2  102.92    4.73
  -6 -34  -2   90.89    4.73
   6 -36  -2  322.72   16.72
  -6 -36  -2  313.67   16.21
   6 -36  -2  296.95   16.17
   6  36   2  306.42   12.45
  -6 -36  -2  281.94   15.23
  -6 -36   2  334.66   12.41
   6 -36   2  286.80   15.78
   6 -36  -2  297.12   16.46
  -6 -36  -2  301.86   16.25
   6  36   2  306.04   17.06
  -6  36   2  308.60   17.23
   6  36  -2  329.92   17.15
  -6  36  -2  348.01   17.83
   6 -36   2  313.08   12.33
  -6 -36   2  320.37   12.33
   6 -36  -2  345.54   12.50
  -6 -36  -2  333.00   12.41
   6 -36   2  348.14   12.80
   6 -36   2  324.34   12.54
  -6 -36   2  323.65   12.37
   6 -36   2  327.66   12.71
  -6 -36  -2  328.82   12.75
   6 -36  -2  331.50   12.50
   6 -36  -2  359.61   12.84
   6 -36   2  318.54   12.33
  -6 -36  -2  336.71   12.50
   6 -36  -2  338.97   12.45
  -6 -36   2  333.93   12.50
   6 -36  -2  335.38   12.54
  -6 -36  -2  318.71   12.63
   6  36  -2  363.45   12.71
  -6 -36  -2  339.61   12.75
   6 -36  -2  303.61   12.28
  -6 -36   2  334.53   12.58
   6  36  -2  322.97   12.71
  -6 -36  -2  340.25   12.50
  -6 -36   2  316.87   12.24
  -6 -36   2  336.79   12.58
   6 -36   2  329.37   12.54
   6 -36   2  337.99   12.71
   6 -36   2  322.76   12.54
   6 -36   2  305.87   12.41
  -6 -36  -2  341.01   12.75
   6  38   2   14.93    1.75
  -6  38   2   14.20    1.79
  -6 -38   2   12.97    1.49
   6 -38   2   15.87    1.58
  -6 -38   2   13.48    1.45
   6 -38  -2   16.21    1.66
  -6 -38  -2   17.53    1.66
  -6 -38  -2   15.65    1.88
  -6 -38   2   13.99    1.54
   6 -38   2   16.59    1.79
   6 -38   2   13.91    1.83
   6 -38  -2   15.40    1.88
   6 -38   2   16.25    1.58
   6 -38  -2   16.21    1.66
  -6 -38  -2   19.02    2.05
  -6 -38  -2   15.61    1.58
   6  38   2   14.37    1.66
   6 -38  -2   14.16    1.62
  -6 -38   2   14.20    1.58
   6  38  -2   14.72    1.75
   6  38  -2   15.06    1.88
  -6 -38  -2   15.95    1.92
  -6 -38  -2   15.23    1.83
  -6 -38   2   13.95    1.71
   6 -38  -2   12.28    1.62
  -6 -38  -2   16.59    1.75
  -6 -38   2   14.37    1.41
  -6 -38   2   14.67    1.62
   6 -38   2   15.14    1.75
   6 -38   2   15.70    1.66
   6 -38   2   15.61    1.75
   6  40   2  185.37    7.59
  -6  40   2  181.87    7.68
  -6 -40   2  177.40    7.38
   6 -40   2  191.04    7.46
  -6 -40   2  183.58    7.42
   6 -40  -2  195.86    7.59
  -6 -40  -2  189.64    7.55
  -6 -40  -2  193.26    7.72
   6 -40   2  190.87    7.81
  -6 -40   2  169.80    7.38
  -6 -40  -2  193.82    7.89
   6 -40  -2  191.73    7.59
   6 -40   2  181.06    7.46
   6  40   2  176.63    7.55
   6 -40  -2  195.82    7.59
  -6 -40  -2  192.03    7.59
  -6 -40   2  185.07    7.51
   6 -40  -2  184.35    7.51
  -6 -40  -2  183.84    7.68
  -6 -40   2  192.41    7.68
  -6 -40  -2  199.49    7.85
   6  40  -2  191.30    7.72
  -6 -40  -2  192.84    7.59
  -6 -40   2  193.52    7.68
   6 -40   2  192.15    7.68
   6 -40   2  185.63    7.59
   6 -40   2  171.13    7.42
   6 -40  -2  212.20    7.93
   6  42   2   44.32    2.52
  -6  42   2   44.96    2.64
   6 -42   2   42.44    2.35
  -6 -42   2   43.17    2.30
   6 -42  -2   45.90    2.43
  -6 -42  -2   45.98    2.43
   6  42   2   47.30    2.82
  -6 -42  -2   45.34    2.64
   6 -42   2   40.99    2.64
  -6 -42   2   50.12    2.60
  -6 -42   2   47.94    2.35
  -6 -42  -2   42.61    2.69
   6 -42  -2   42.10    2.43
   6 -42  -2   43.93    2.47
   6  42   2   42.57    2.43
  -6 -42  -2   45.68    2.47
   6 -42  -2   38.94    2.30
  -6 -42  -2   43.81    2.60
   6  42  -2   43.63    2.47
  -6 -42  -2   39.16    2.64
  -6 -42   2   45.77    2.56
  -6 -42   2   46.19    2.43
  -6 -42  -2   47.64    2.56
   6 -42   2   49.65    2.64
  -6 -42   2   46.02    2.56
   6 -42   2   45.77    2.52
   6 -42  -2   47.26    2.73
   6  44   2   44.70    2.52
  -6  44   2   41.72    2.56
   6 -44  -2   41.20    2.39
  -6 -44  -2   42.14    2.39
   6 -44   2   37.75    2.26
  -6 -44   2   41.37    2.26
  -6 -44  -2   38.99    2.56
   6 -44   2   45.94    2.69
   6  44  -2   40.09    2.52
   6  44   2   41.20    2.69
  -6 -44   2   37.24    2.39
  -6 -44   2   37.24    2.18
  -6 -44  -2   43.12    2.69
   6 -44  -2   40.82    2.39
   6  44   2   42.87    2.30
  -6 -44  -2   41.42    2.39
   6 -44  -2   44.91    2.47
  -6 -44   2   44.74    2.52
  -6 -44  -2   40.65    2.47
  -6 -44  -2   46.19    2.64
  -6 -44   2   43.59    2.35
  -6 -44  -2   41.76    2.43
   6 -44   2   42.78    2.56
  -6 -44   2   45.68    2.52
   6 -44   2   38.90    2.60
  -6 -44   2   42.10    2.39
   6 -44   2   41.72    2.39
   6 -44  -2   47.73    2.69
   6 -44  -2   43.21    2.60
   6  46   2   27.43    1.79
  -6  46   2   26.36    1.88
   6 -46  -2   23.42    1.71
  -6 -46  -2   20.94    1.62
   6 -46  -2   25.59    1.71
  -6 -46  -2   23.50    1.66
   6 -46   2   23.93    1.62
  -6 -46   2   25.81    1.62
  -6 -46  -2   26.66    1.96
   6 -46   2   24.44    1.92
   6  46   2   27.94    2.05
   6  46  -2   25.04    1.79
  -6 -46   2   21.41    1.66
  -6 -46   2   29.05    1.96
   6 -46  -2   20.77    1.62
  -6 -46  -2   26.70    1.96
   6 -46  -2   24.91    1.75
  -6 -46  -2   22.82    1.66
  -6 -46  -2   28.32    1.96
  -6 -46   2   26.06    1.66
  -6 -46  -2   26.06    1.79
  -6 -46   2   26.19    1.79
   6 -46   2   26.27    1.83
   6 -46   2   26.10    2.00
  -6 -46   2   24.87    1.66
   6 -46   2   25.81    1.66
  -6 -46  -2   27.94    1.96
   6 -46  -2   24.78    1.88
   6 -46  -2   24.65    1.88
   6 -48  -2   53.87    2.73
  -6 -48  -2   53.10    2.64
  -6  48   2   61.17    2.90
   6 -48   2   59.37    2.69
  -6 -48   2   58.39    2.64
   6 -48   2   61.38    3.03
   6  48   2   60.57    2.99
  -6 -48  -2   63.60    2.99
   6 -48   2   61.38    2.99
  -6 -48   2   61.89    2.99
   6  48  -2   55.71    2.64
  -6 -48   2   54.68    2.64
   6 -48   2   63.51    3.11
   6 -48  -2   55.15    2.69
   6  48   2   51.10    2.56
  -6 -48  -2   62.79    2.94
   6 -48  -2   63.85    2.99
  -6 -48  -2   60.57    2.82
  -6 -48  -2   62.44    2.99
  -6 -48  -2   60.57    2.82
  -6 -48   2   61.25    2.86
   6 -48   2   60.53    2.90
   6 -48   2   65.26    3.03
  -6 -48   2   52.46    2.60
   6 -48   2   55.83    2.56
   6 -48  -2   66.50    2.94
  -6 -48  -2   63.68    2.94
   6 -48  -2   65.60    3.03
  -6  50   2   18.77    1.36
   6 -50  -2   15.14    1.15
   6 -50   2   14.89    1.11
   6 -50   2   15.65    1.36
   6  50   2   16.72    1.41
  -6 -50  -2   15.91    1.36
   6 -50   2   16.34    1.36
  -6 -50   2   16.76    1.36
   6 -50   2   17.45    1.49
   6 -50  -2   12.92    1.02
   6 -50  -2   18.81    1.41
  -6 -50  -2   14.80    1.28
  -6 -50  -2   17.96    1.24
  -6 -50  -2   18.81    1.36
  -6 -50  -2   17.15    1.28
  -6 -50   2   16.98    1.28
   6 -50   2   18.17    1.36
   6 -50   2   19.58    1.49
  -6 -50   2   11.69    0.94
  -6 -50   2   16.25    1.32
   6 -50  -2   17.02    1.36
  -6 -50  -2   17.53    1.36
   6 -50  -2   18.55    1.36
  -6  52   2   47.13    2.13
  -6  52   2   41.72    2.13
  -6 -52  -2   48.92    2.26
   6 -52   2   44.06    2.18
  -6 -52   2   49.22    2.26
   6 -52   2   48.71    2.30
   6  52   2   47.52    2.26
   6 -52   2   45.47    2.26
  -6 -52  -2   49.82    2.09
  -6 -52  -2   50.03    2.22
   6 -52   2   44.23    2.18
  -6 -52   2   49.90    2.18
   6 -52   2   46.79    2.26
  -6 -52   2   45.60    2.18
  -6 -52  -2   50.16    2.22
   6 -52  -2   48.80    2.18
   6  54   2   45.94    1.83
   6 -54   2   39.84    1.88
   6 -54   2   39.92    1.79
  -6 -54  -2   35.40    1.62
  -6 -54  -2   36.55    1.71
   6 -54   2   42.14    1.79
  -6 -54   2   45.94    1.75
  -6 -54   2   37.75    1.71
   6 -54   2   40.90    1.83
  -6 -54  -2   38.39    1.71
  -8   0   2    1.58    0.98
  -8   0   2    2.69    1.07
  -8   0  -2    0.60    2.05
  -8   0   2    0.81    0.81
   8   0   2   -0.17    1.45
  -8   0   2   -0.51    1.71
  -8   2   2   62.23    2.99
  -8  -2   2   71.66    3.20
  -8   2   2   70.59    3.20
  -8  -2   2   66.71    3.07
  -8  -2   2   71.66    3.24
  -8   2   2   69.35    3.16
  -8   2  -2   65.17    5.29
  -8  -2  -2   71.79    5.67
   8  -2   2   66.67    4.22
  -8  -2   2   65.09    4.31
   8   2   2   69.40    4.31
  -8   2   2   56.99    4.09
  -8  -4   2 1312.19   45.26
  -8   4   2 1250.81   45.08
  -8  -4   2 1308.27   45.30
  -8   4   2 1300.29   45.26
  -8  -4   2 1297.60   45.30
  -8   4   2 1310.74   45.26
  -8  -4  -2 1413.96   49.01
   8  -4   2 1279.86   46.83
  -8  -4   2 1204.58   46.75
  -8   4   2 1250.00   46.79
   8   4   2 1287.96   46.88
  -8   6   2   38.60    2.18
  -8  -6   2   38.13    2.18
  -8   6   2   39.28    2.18
   8  -6   2   36.98    3.16
  -8  -6   2   42.70    3.33
  -8   6   2   34.51    3.20
   8   6   2   30.03    3.03
  -8   8   2 1770.12   59.63
  -8  -8   2 1673.00   59.63
  -8   8   2 1704.01   59.59
  -8  -8  -2 1779.59   63.38
   8  -8   2 1672.70   61.34
  -8  -8   2 1621.30   61.29
  -8   8   2 1653.80   61.29
   8   8   2 1740.86   61.42
  -8  10   2   98.87    4.22
  -8 -10   2  105.01    4.35
  -8 -10   2  103.95    4.39
  -8  10   2  103.52    4.31
  -8 -10   2   97.42    4.35
   8 -10  -2   98.36    5.80
   8 -10  -2   93.24    5.33
  -8 -10  -2  115.76    7.46
   8 -10   2   96.82    5.72
  -8 -10   2   95.07    5.72
  -8  10   2  107.66    5.84
   8  10   2  100.07    5.80
  -8  12   2   96.61    4.18
  -8 -12   2  101.64    4.31
  -8  12   2  100.70    4.22
  -8 -12   2   98.91    4.39
  -8 -12   2   97.25    4.27
   8 -12  -2  105.35    6.14
   8 -12  -2   99.85    5.67
  -8 -12  -2  119.09    7.51
  -8  12   2   88.63    5.59
   8  12   2   91.79    5.67
  -8  12   2   97.25    6.23
   8 -12  -2  108.43    4.14
   8 -12   2   90.64    5.72
  -8 -12   2   87.10    5.63
  -8  14   2  172.02    6.78
  -8 -14   2  178.16    6.91
  -8  14   2  172.06    6.78
  -8 -14   2  173.98    7.00
  -8 -14   2  179.06    6.91
   8 -14  -2  201.75    9.43
   8 -14  -2  172.92    8.62
  -8  14   2  180.42    8.70
   8  14   2  177.27    8.74
   8  14   2  175.43    9.30
  -8  14   2  161.53    9.09
   8 -14  -2  173.98    6.70
   8 -14   2  157.39    8.49
  -8 -14   2  162.64    8.57
  -8 -16   2  823.47   29.17
  -8 -16   2  832.98   29.26
  -8  16   2  821.98   28.88
  -8 -16   2  857.16   29.05
  -8  16   2  865.48   28.96
  -8 -16   2  836.22   29.00
  -8 -16   2  850.34   29.17
   8  16  -2  798.17   29.39
   8 -16  -2  774.08   31.69
  -8 -16   2  823.43   31.99
   8 -16  -2  707.24   31.01
   8 -16   2  837.63   33.31
  -8  16   2  843.26   31.35
   8  16   2  844.20   32.12
  -8  16   2  805.77   32.03
  -8 -16  -2  705.28   31.61
   8 -16  -2  711.84   31.78
   8 -16  -2  765.84   28.79
   8 -16   2  791.44   31.22
  -8 -16   2  779.36   31.22
   8 -18   2    2.09    2.47
   8 -18  -2    7.72    2.22
  -8 -18   2    5.03    2.35
   8 -18  -2    6.01    2.13
  -8 -18   2    7.38    1.32
   8 -18  -2    5.46    1.02
   8 -18   2    6.06    2.00
  -8 -18   2    7.21    2.09
   8  18   2    4.18    2.05
  -8  18   2    7.51    2.39
  -8 -18  -2    5.50    2.35
   8 -18  -2    4.78    2.30
   8 -18   2    8.02    0.98
   8 -18   2    9.13    1.45
   8  18   2    5.76    1.28
   8 -18  -2   12.07    1.36
   8  18   2    8.83    1.41
  -8 -18   2    8.49    1.36
  -8 -18   2    6.70    1.19
   8 -18   2    4.95    1.19
  -8 -18   2    8.87    1.24
  -8 -18   2    8.10    1.28
   8  18  -2    6.36    1.45
   8 -18  -2    5.59    1.41
  -8 -18   2    7.34    1.32
   8  18   2    5.20    1.15
  -8 -18   2    6.78    1.32
   8  18  -2    6.23    1.41
   8 -18   2    5.33    1.36
   8 -18   2    7.42    1.49
   8 -18  -2    8.32    1.36
   8 -18   2    6.65    1.49
  -8 -18   2    5.54    1.28
   8 -20  -2 1057.59   39.88
  -8 -20   2 1004.28   38.94
   8 -20  -2  999.24   39.16
  -8 -20  -2 1069.24   40.52
   8 -20   2  994.94   40.61
   8  20   2 1019.25   39.67
  -8  20   2 1010.25   39.75
   8 -20   2 1015.96   35.96
   8 -20  -2  981.97   36.00
   8 -20   2  937.91   38.56
   8 -20  -2  938.68   39.54
  -8 -20   2  975.87   38.73
  -8 -20  -2  947.63   39.33
   8  20   2  996.30   36.21
   8  20   2 1030.51   36.38
   8 -20   2  965.04   36.26
   8 -20   2 1106.99   36.55
   8 -20  -2 1059.34   36.34
  -8 -20   2 1032.85   36.43
   8 -20  -2  996.51   36.30
   8 -20   2 1031.79   36.34
  -8 -20   2 1023.94   36.17
  -8 -20   2 1021.12   36.13
  -8 -20   2 1061.35   36.17
   8 -20  -2 1019.12   36.43
   8 -20  -2  974.16   36.30
   8  20   2 1024.07   36.30
  -8 -20  -2 1037.46   36.38
   8  20  -2 1044.54   36.64
  -8 -20   2 1075.29   36.51
   8  20  -2 1026.67   36.47
  -8 -20   2 1051.71   36.43
   8 -20   2 1037.08   36.30
   8 -20   2  992.25   36.43
  -8 -20   2 1034.77   36.34
   8 -20  -2 1070.99   36.38
   8 -20   2 1005.90   36.26
   8 -20   2 1004.57   36.43
   8 -22   2   18.00    3.67
   8 -22  -2   33.36    4.01
  -8 -22   2   14.54    2.69
   8 -22  -2   20.69    3.20
  -8 -22  -2   18.90    3.75
  -8 -22   2   16.21    2.77
   8  22   2   21.24    3.37
   8 -22   2   21.80    1.54
  -8  22   2   15.31    3.16
   8 -22  -2   22.09    3.54
  -8 -22  -2   18.81    3.33
   8 -22  -2   23.20    1.62
  -8 -22  -2   26.15    1.71
   8  22   2   22.14    1.75
   8  22   2   22.18    1.96
   8 -22   2   20.69    1.66
   8 -22   2   20.30    1.79
   8 -22  -2   24.53    1.96
  -8 -22   2   21.16    1.75
   8 -22  -2   25.34    2.00
  -8 -22   2   23.16    1.96
  -8 -22   2   22.90    1.75
  -8 -22  -2   19.88    1.71
  -8 -22   2   23.54    1.75
   8 -22  -2   24.70    2.09
  -8 -22   2   24.82    2.00
   8  22   2   22.99    1.88
   8 -22  -2   22.22    1.88
  -8 -22  -2   23.97    1.96
   8  22  -2   24.70    2.26
   8  22  -2   27.38    2.13
  -8 -22   2   22.14    2.00
   8 -22   2   20.56    1.79
   8 -22   2   19.75    1.75
   8 -22  -2   24.14    2.00
   8 -22   2   19.19    1.96
   8 -22   2   22.27    2.00
  -8 -22   2   19.58    1.83
   8 -24  -2  305.23   14.63
   8 -24  -2  292.30   14.08
  -8 -24  -2  273.37   14.33
   8 -24   2  260.66   14.72
   8 -24   2  279.00   10.62
   8  24   2  265.09   14.16
  -8  24   2  254.73   14.03
  -8 -24   2  293.20   10.66
   8 -24  -2  292.05   10.75
  -8 -24  -2  287.48   10.71
   8 -24  -2  269.66   14.12
  -8 -24  -2  271.11   14.03
   8  24   2  284.11   10.83
   8  24   2  280.28   11.13
   8  24   2  280.02   11.09
   8 -24   2  282.45   10.83
   8 -24  -2  281.51   11.00
   8 -24   2  286.80   11.00
   8 -24  -2  308.68   11.13
  -8 -24   2  292.18   10.79
  -8 -24   2  287.61   11.00
  -8 -24   2  291.75   10.75
  -8 -24  -2  275.29   10.88
   8 -24  -2  286.97   11.13
   8 -24  -2  275.75   10.88
  -8 -24   2  287.06   11.13
  -8 -24  -2  299.17   11.18
   8  24  -2  293.33   11.35
   8  24   2  283.18   10.92
   8  24  -2  284.07   11.09
   8 -24   2  274.43   11.00
  -8 -24   2  278.83   10.92
   8 -24   2  290.60   11.00
   8 -24   2  277.55   10.75
  -8 -24   2  282.79   11.09
   8 -24   2  308.13   11.22
   8 -24   2  283.99   11.13
   8 -24  -2  298.28   11.09
   8 -24   2  268.46   10.79
  -8 -24   2  279.81   10.96
   8 -26  -2  105.65    7.89
   8 -26  -2   98.27    7.38
  -8 -26  -2  112.14    7.89
   8 -26   2  106.29    8.27
   8  26   2  104.63    7.85
  -8  26   2   96.78    7.76
   8 -26   2  110.47    4.65
  -8 -26   2  110.43    4.65
   8 -26  -2  109.28    4.73
  -8 -26  -2  104.20    4.69
   8 -26  -2  107.36    7.93
   8  26   2  113.29    5.20
   8  26   2  116.32    5.16
   8 -26   2  109.70    4.86
  -8 -26  -2  116.70    4.91
  -8 -26   2  111.45    4.82
   8 -26   2  103.99    4.95
   8 -26  -2  109.06    4.99
   8 -26  -2  110.64    5.12
  -8 -26   2  104.12    4.65
  -8 -26   2  116.44    5.08
  -8 -26  -2  109.11    4.86
  -8 -26   2  111.07    4.73
  -8 -26  -2  115.68    5.16
  -8 -26   2  123.40    5.20
   8 -26  -2  110.77    5.12
   8 -26  -2  102.45    4.86
   8  26  -2  119.22    5.37
   8  26  -2  102.84    5.29
   8  26   2  113.84    4.91
   8  26  -2  109.83    4.99
  -8 -26  -2  105.18    4.73
  -8 -26   2  105.87    4.95
  -8 -26   2  118.70    5.16
   8 -26   2  111.84    4.86
   8 -26   2  102.03    4.99
   8 -26   2  114.14    5.08
   8 -26   2  108.60    5.12
  -8 -26   2  115.63    5.03
  -8 -26  -2  114.44    5.16
   8 -26  -2  110.73    5.08
   8 -26   2  116.96    5.20
   8 -28  -2  323.74   15.91
   8 -28  -2  316.74   15.31
   8  28   2  294.44   11.64
  -8 -28  -2  342.00   15.95
   8 -28   2  288.89   15.82
   8 -28  -2  291.24   15.31
   8  28   2  293.75   15.48
   8 -28   2  301.94   11.52
  -8 -28   2  310.73   11.56
   8 -28  -2  320.97   11.64
  -8 -28  -2  324.47   11.64
   8  28   2  307.23   12.03
   8  28   2  293.24   11.99
   8 -28   2  317.26   11.82
  -8 -28   2  297.25   11.69
   8 -28   2  284.33   11.82
   8 -28  -2  315.98   11.94
   8 -28  -2  330.82   11.69
   8 -28  -2  324.81   12.07
  -8 -28   2  297.64   11.47
  -8 -28  -2  323.91   11.82
  -8 -28   2  327.71   11.94
  -8 -28   2  298.62   11.52
  -8 -28   2  299.98   11.90
   8 -28  -2  332.78   12.07
   8 -28  -2  298.11   11.73
  -8 -28   2  306.72   11.99
   8  28  -2  344.68   12.33
  -8 -28  -2  317.00   12.03
   8  28   2  290.34   11.64
   8  28  -2  311.80   12.24
   8  28  -2  307.32   11.86
  -8 -28   2  306.98   11.99
  -8 -28  -2  333.93   11.82
   8 -28   2  300.71   11.73
  -8 -28   2  291.66   11.77
   8 -28   2  316.66   11.99
   8 -28   2  283.99   11.82
   8 -28   2  320.50   12.07
  -8 -28  -2  320.84   12.07
   8 -28   2  294.18   11.99
   8 -28  -2  322.97   12.03
  -8 -28   2  313.63   11.86
   8 -30  -2   72.51    6.40
   8  30   2   59.20    3.28
  -8  30   2   63.98    3.37
  -8 -30  -2   61.12    6.10
   8 -30   2   59.76    6.36
   8 -30  -2   51.65    5.54
   8  30   2   56.99    5.84
   8  30  -2   57.54    5.72
   8 -30   2   62.02    3.11
  -8 -30   2   71.91    3.20
   8 -30  -2   58.69    3.16
  -8 -30  -2   65.81    3.24
   8  30   2   68.25    3.71
   8 -30   2   78.10    3.84
   8 -30   2   69.91    3.45
   8  30   2   68.37    3.71
  -8 -30   2   64.66    3.28
   8 -30   2   66.33    3.50
   8 -30  -2   63.60    3.50
   8 -30  -2   66.28    3.67
  -8 -30   2   72.51    3.63
  -8 -30  -2   62.44    3.37
  -8 -30   2   67.61    3.07
  -8 -30   2   64.96    3.54
   8 -30  -2   63.85    3.63
   8  30   2   65.52    3.28
  -8 -30  -2   62.10    3.63
  -8 -30   2   72.34    3.71
   8  30  -2   71.32    3.84
   8  30  -2   65.86    3.80
   8  30  -2   56.17    3.28
  -8 -30   2   70.46    3.67
  -8 -30  -2   66.28    3.37
  -8 -30   2   67.39    3.45
   8 -30   2   65.60    3.41
   8 -30   2   63.77    3.54
   8 -30   2   71.83    3.67
   8 -30   2   72.38    3.75
  -8 -30  -2   65.90    3.67
   8 -30   2   60.27    3.50
   8 -30  -2   72.55    3.71
   8 -30  -2   66.80    3.54
  -8 -30   2   68.84    3.50
   8 -32  -2  761.15   33.36
  -8 -32  -2  783.37   32.84
   8  32   2  795.19   28.92
  -8  32   2  800.65   28.96
  -8 -32  -2  744.99   32.80
   8 -32   2  728.09   33.44
   8 -32  -2  676.83   32.37
   8 -32   2  809.26   28.79
  -8 -32   2  817.54   28.75
   8 -32  -2  744.73   28.79
  -8 -32  -2  732.36   28.75
   8  32   2  829.61   29.35
   8 -32   2  852.77   29.35
   8  32   2  820.44   29.30
  -8 -32   2  813.40   28.88
   8 -32   2  776.08   29.05
   8 -32  -2  775.48   29.09
   8 -32  -2  839.42   29.30
   8  32   2  816.94   29.17
  -8 -32  -2  765.20   28.96
  -8 -32   2  829.18   29.09
  -8 -32  -2  812.46   29.30
  -8 -32   2  837.97   29.17
   8 -32  -2  803.98   29.13
  -8 -32   2  853.07   29.26
   8  32  -2  859.13   29.43
   8  32  -2  769.60   29.35
  -8 -32  -2  796.98   28.96
  -8 -32   2  815.71   29.00
  -8 -32   2  856.70   29.26
   8 -32   2  828.07   29.05
   8 -32   2  867.32   29.35
   8 -32   2  786.70   28.92
   8 -32   2  867.87   29.35
   8 -32   2  793.10   29.22
   8 -32  -2  823.13   29.26
  -8 -32  -2  787.00   29.26
  -8 -32   2  880.28   29.17
   8 -32  -2  821.16   29.22
   8 -34  -2   73.41    6.78
  -8 -34  -2   67.99    6.14
   8  34   2   72.21    3.67
  -8  34   2   76.31    3.80
  -8 -34  -2   66.16    6.23
   8 -34   2   52.21    6.06
   8 -34   2   72.30    3.54
  -8 -34   2   74.17    3.50
   8 -34  -2   81.77    3.67
  -8 -34  -2   76.52    3.63
   8  34   2   75.97    4.05
   8  34   2   81.00    4.14
   8 -34   2   80.70    4.09
  -8 -34   2   74.05    3.58
   8 -34  -2   81.89    4.09
   8 -34  -2   80.79    3.92
   8 -34   2   73.66    3.63
  -8 -34   2   78.23    3.88
   8  34   2   73.79    3.92
  -8 -34  -2   80.79    3.84
  -8 -34   2   76.22    3.92
   8 -34  -2   78.27    3.92
   8  34  -2   77.59    4.14
  -8 -34  -2   80.15    4.09
  -8 -34   2   81.68    4.01
   8  34  -2   81.60    4.27
   8 -34   2   79.59    3.88
  -8 -34  -2   78.74    3.80
  -8 -34   2   78.74    3.80
  -8 -34   2   77.97    3.97
   8 -34   2   79.93    4.05
   8 -34   2   76.35    4.01
   8 -34  -2   79.98    4.01
   8 -34   2   75.50    3.97
  -8 -34  -2   82.28    4.18
   8 -34  -2   82.62    4.09
  -8 -34   2   79.46    3.84
   8  36   2  237.24    9.30
  -8  36   2  243.94    9.43
   8 -36   2  243.38    9.17
  -8 -36   2  239.07    9.13
   8 -36  -2  218.68    9.13
  -8 -36  -2  224.27    9.17
   8  36   2  254.00    9.72
  -8 -36   2  239.84    9.17
   8 -36  -2  221.88    9.43
   8 -36   2  224.66    9.21
  -8 -36  -2  229.56    9.64
   8 -36  -2  247.69    9.68
  -8 -36   2  247.69    9.47
   8  36   2  243.42    9.55
  -8 -36  -2  233.70    9.38
  -8 -36   2  249.18    9.51
   8 -36  -2  229.69    9.38
   8  36  -2  259.55    9.77
  -8 -36   2  256.18    9.64
  -8 -36  -2  233.87    9.64
   8  36  -2  228.41    9.68
  -8 -36  -2  240.22    9.38
  -8 -36   2  244.66    9.34
  -8 -36   2  256.01    9.60
   8 -36   2  260.40    9.51
   8 -36   2  256.86    9.72
   8 -36   2  246.49    9.64
   8 -36   2  251.31    9.64
   8 -36  -2  239.67    9.60
  -8 -36  -2  235.49    9.64
  -8  38   2   34.59    2.35
  -8 -38   2   36.98    2.39
   8 -38   2   35.66    2.13
  -8 -38   2   35.57    2.09
   8 -38  -2   38.30    2.22
  -8 -38  -2   39.92    2.26
   8  38   2   37.88    2.69
  -8 -38  -2   39.80    2.73
   8 -38  -2   37.62    2.47
   8 -38  -2   45.55    2.77
   8  38   2   36.90    2.47
  -8 -38  -2   40.48    2.43
  -8 -38   2   40.86    2.52
   8 -38  -2   40.73    2.43
  -8 -38  -2   38.56    2.60
   8  38  -2   43.25    2.69
  -8 -38  -2   41.97    2.69
  -8 -38   2   39.63    2.56
   8  38  -2   45.72    2.77
  -8 -38  -2   40.52    2.43
  -8 -38   2   32.72    2.22
   8 -38   2   39.03    2.47
  -8 -38   2   40.39    2.60
   8 -38   2   42.95    2.69
   8 -38   2   40.26    2.60
   8 -38   2   35.40    2.47
  -8 -38  -2   42.23    2.77
   8 -38  -2   42.35    2.64
  -8  40   2   36.08    2.26
  -8 -40   2   40.82    2.30
   8 -40  -2   35.23    2.09
  -8 -40  -2   35.45    2.09
   8 -40   2   34.38    2.05
  -8 -40   2   37.02    2.05
   8 -40   2   40.95    2.60
  -8 -40  -2   41.16    2.52
   8 -40  -2   38.26    2.39
  -8 -40  -2   39.33    2.60
   8 -40  -2   34.93    2.52
   8  40   2   37.15    2.35
  -8 -40  -2   35.15    2.30
  -8 -40   2   40.22    2.39
  -8 -40   2   42.82    2.52
  -8 -40  -2   34.72    2.43
   8 -40  -2   36.81    2.22
   8  40  -2   36.81    2.47
  -8 -40  -2   38.26    2.52
  -8 -40  -2   35.96    2.30
   8 -40   2   41.93    2.64
   8 -40   2   38.09    2.35
  -8 -40   2   39.41    2.47
   8 -40   2   39.84    2.52
   8 -40   2   34.68    2.35
   8 -40  -2   42.91    2.60
  -8  42   2   12.03    1.36
  -8 -42   2   11.09    1.19
  -8 -42  -2   10.66    1.11
   8 -42  -2    3.16    0.85
   8 -42   2   12.84    1.58
  -8 -42  -2   12.24    1.54
   8  42  -2   13.31    1.66
   8 -42   2   13.14    1.66
  -8 -42   2   11.77    1.41
  -8 -42  -2   13.56    1.62
   8 -42  -2   10.92    1.36
  -8 -42  -2   13.39    1.36
   8  42   2   10.92    1.28
  -8 -42   2   11.05    1.32
   8  42  -2   10.45    1.41
  -8 -42  -2   11.86    1.62
  -8 -42  -2   11.64    1.49
  -8 -42   2   12.75    1.41
  -8 -42  -2   12.41    1.36
   8 -42   2   11.86    1.45
  -8 -42  -2   14.63    1.66
  -8 -42   2   11.86    1.41
   8 -42   2    9.94    1.41
   8 -42  -2   13.69    1.54
   8 -42  -2   11.39    1.49
  -8  44   2  178.85    3.37
  -8 -44  -2  176.59    3.71
   8 -44   2  203.97    4.18
  -8 -44   2  182.94    3.50
   8  44  -2  192.88    4.01
   8 -44   2  195.05    4.27
   8 -44   2  194.88    4.05
  -8 -44  -2  181.23    3.84
   8 -44  -2  170.74    3.50
   8  44   2  186.57    3.41
  -8 -44  -2  185.50    3.50
  -8 -44  -2  173.30    3.54
  -8 -44   2  202.39    3.84
  -8 -44  -2  187.16    4.01
  -8 -44   2  193.77    3.58
   8  44  -2  177.91    3.50
  -8 -44  -2  169.93    3.41
   8 -44   2  190.75    3.71
  -8 -44   2  204.74    3.88
  -8 -44   2  170.06    3.11
   8 -44   2  184.73    3.58
   8 -44  -2  190.87    3.88
   8 -44  -2  184.39    3.92
  -8  46   2   31.65    1.83
  -8  46   2   31.69    1.88
  -8 -46  -2   39.84    2.18
   8 -46   2   35.19    2.18
   8  46  -2   35.66    2.09
  -8 -46   2   38.09    2.13
   8 -46   2   34.63    2.22
  -8 -46   2   33.95    1.88
   8 -46   2   36.47    2.18
   8 -46  -2   32.12    1.92
   8  46   2   33.74    1.96
  -8 -46  -2   39.97    2.18
  -8 -46  -2   32.33    1.92
  -8 -46   2   40.65    2.00
  -8 -46  -2   34.76    1.96
   8 -46   2   33.65    2.00
  -8 -46   2   39.33    2.09
  -8 -46   2   29.86    1.71
   8 -46   2   34.42    1.96
   8 -46  -2   40.26    2.18
   8 -46  -2   38.30    2.22
  -8 -46  -2   38.56    2.18
  -8 -48  -2   90.72    3.67
   8 -48   2   88.80    3.75
   8  48  -2   90.55    3.58
  -8 -48   2   70.72    3.28
  -8 -48   2   90.55    3.71
   8 -48   2   82.83    3.75
   8 -48   2   83.77    3.71
  -8 -48  -2   93.33    3.58
   8  48   2   74.30    3.41
   8 -48  -2   78.65    3.45
  -8 -48  -2   87.18    3.63
  -8 -48  -2   88.21    3.54
   8 -48   2   84.28    3.58
  -8 -48   2   90.55    3.63
   8 -48  -2   94.01    3.75
  -8 -48  -2   94.01    3.71
   8 -50   2    1.45    0.81
   8 -50   2   -0.26    0.68
  -8 -50  -2    0.77    0.73
   8  50  -2    0.43    0.47
   8 -50   2    1.28    0.77
  -8 -50   2    0.94    0.73
  -8 -50  -2    0.94    0.55
   8  50   2    0.13    0.47
  -8 -50  -2    1.02    0.73
  -8 -50   2    0.13    0.64
  -8 -50  -2    0.73    0.60
  -8 -50   2    1.19    0.64
   8 -50   2    0.21    0.73
  -8 -50  -2    0.64    0.73
   8 -50  -2    1.71    0.77
  -8 -52  -2   20.22    1.07
  -8 -52   2   16.04    0.98
   8 -52   2   15.70    1.07
   8 -52   2   13.56    0.94
  -8 -52  -2   13.95    0.81
  -8 -52  -2   15.78    1.02
  -8 -52   2   17.57    0.98
  -8 -52   2   12.50    0.81
   8 -52   2   14.12    1.02
  -8 -52  -2   16.17    0.98
   8 -52  -2   16.98    1.07
  10   0   2 1413.62   50.46
  10   0   2 1452.14   50.29
 -10   0  -2 1498.80   54.04
 -10   0   2 1436.57   50.12
 -10   0   2 1386.32   49.95
  10   0   2 1406.63   49.95
 -10   0   2 1460.54   50.12
  10  -2   2    8.70    1.58
 -10   2   2   10.32    1.32
 -10  -2   2    9.26    1.28
 -10  -2   2   13.09    1.54
 -10  -2   2    9.77    1.41
  10   2   2   11.18    1.36
  10  -2   2    9.94    1.15
  10  -2   2    7.76    1.15
 -10   2   2   10.32    1.19
 -10   2   2   12.71    1.45
  10   2   2   13.99    1.58
  10   2   2   14.97    1.62
  10  -2   2    9.26    1.62
 -10   2  -2   12.41    3.07
 -10  -2  -2   10.36    2.99
  10  -4   2  454.52   17.45
  10  -4   2  465.95   17.53
  10   4   2  469.57   17.40
  10   4   2  477.80   17.40
  10  -4   2  473.37   17.62
 -10  -4   2  478.96   17.32
 -10   4   2  496.74   17.32
  10   4   2  479.51   17.27
 -10  -4   2  493.88   17.36
  10  -4   2  456.99   17.02
 -10  -4   2  488.38   17.23
 -10   4   2  477.80   17.23
  10  -4  -2  469.32   17.36
  10   4   2  491.11   17.45
  10   4  -2  449.18   17.57
  10   4  -2  453.71   17.53
 -10   4  -2  466.37   20.56
 -10  -4  -2  480.88   20.86
  10  -6   2   95.33    4.44
  10   6   2   89.66    4.44
  10   6   2   93.67    4.18
 -10   6   2   91.49    4.05
  10   6   2   89.87    4.09
 -10  -6   2   88.68    4.09
 -10  -6   2   86.33    4.05
 -10  -6   2   87.70    4.05
 -10   6   2   95.59    4.05
  10  -6  -2   94.43    4.22
  10   6  -2   94.78    4.39
 -10   6  -2  101.00    6.78
 -10  -6  -2   96.95    6.95
  10  -6   2   92.05    4.22
  10  -6   2   89.70    4.35
  10   6   2   87.14    4.18
  10  -6   2   87.06    4.27
 -10  -6   2   83.13    4.09
  10  -8   2  185.24    7.25
  10  -8   2  186.23    7.08
  10   8   2  182.86    7.21
 -10  -8   2  176.97    7.29
  10   8   2  180.04    7.55
  10  -8   2  175.35    7.38
 -10   8   2  182.60    7.08
  10   8   2  175.14    7.17
 -10  -8   2  184.69    7.12
 -10   8   2  181.06    7.04
  10  -8  -2  167.84    7.21
  10   8  -2  164.77    7.38
  10   8   2  180.21    7.25
  10   8  -2  162.85    7.34
  10  -8   2  184.86    7.29
  10  -8   2  174.84    7.38
  10   8   2  181.02    7.21
 -10  -8   2  181.87    7.21
 -10   8   2  168.65    7.21
  10  -8   2  182.81    7.38
 -10   8  -2  154.15    9.43
 -10  -8  -2  173.39   10.15
 -10  10  -2   71.53    6.01
 -10 -10  -2   72.77    6.31
  10 -10   2   92.73    4.14
 -10 -10   2   87.52    4.18
  10 -10   2   88.80    4.22
  10 -10   2   90.38    3.92
  10  10   2   88.16    4.09
 -10  10   2   86.12    3.88
  10  10   2   87.52    4.05
 -10 -10   2   86.97    3.97
 -10  10   2   85.09    3.84
  10 -10  -2   85.56    4.14
  10  10  -2   81.38    4.22
  10  10   2   89.10    4.14
  10  10  -2   82.53    4.27
  10 -10  -2   76.73    4.05
  10  10  -2   74.98    4.18
  10 -10   2   88.08    4.09
  10 -10   2   90.81    4.01
  10  10   2   87.95    4.05
 -10 -10   2   90.30    4.05
 -10  10   2   79.55    4.05
 -10  12  -2 1043.90   37.45
 -10 -12  -2 1053.46   38.56
  10  12   2  979.49   34.08
  10  12   2  950.70   34.08
  10  12   2  956.25   33.91
  10 -12   2  941.06   34.12
  10  12  -2  981.20   33.95
  10 -12   2  934.20   34.12
  10 -12  -2 1016.56   34.21
 -10 -12   2  911.89   34.12
  10 -12   2  974.33   33.99
 -10 -12   2  916.58   33.78
 -10  12   2  946.99   33.78
 -10 -12   2  944.52   33.91
 -10  12   2  965.76   33.82
  10  12   2  917.60   34.04
 -10 -12   2  965.16   33.99
 -10 -12   2  953.99   33.95
  10 -12  -2 1052.86   34.21
  10  12   2  941.28   34.08
  10  12  -2  975.57   34.38
  10 -12  -2  974.29   34.12
  10  12  -2 1022.28   34.42
  10 -12   2  939.66   34.04
  10 -12   2  916.37   33.99
  10  12   2  951.90   34.04
 -10 -12   2  935.48   34.04
  10 -12   2  918.24   34.12
 -10  12   2  911.93   34.04
 -10  14  -2  169.38    9.43
 -10 -14  -2  172.11   10.24
  10  14   2  171.34    7.17
  10  14   2  175.69    7.17
  10  14   2  171.64    7.04
  10 -14   2  178.72    7.25
 -10 -14   2  173.26    6.91
  10 -14   2  169.68    7.17
  10 -14  -2  176.33    7.21
 -10 -14   2  182.26    7.29
  10 -14   2  173.56    7.04
  10  14  -2  171.42    6.95
 -10  14   2  173.13    6.87
 -10 -14   2  179.40    7.08
 -10  14   2  174.32    6.91
 -10 -14   2  173.68    7.12
 -10 -14   2  173.98    7.04
  10 -14  -2  168.95    7.12
  10  14   2  175.22    7.21
  10  14  -2  170.44    7.46
  10  14  -2  181.32    7.42
  10 -14   2  165.07    7.12
  10  14   2  183.15    7.17
  10 -14   2  173.13    7.25
  10 -14  -2  177.99    7.08
 -10 -14   2  176.80    7.17
  10 -14   2  174.07    7.12
 -10 -16  -2  266.12   14.50
 -10 -16   2  295.38   13.91
  10  16   2  298.62   11.22
  10  16   2  289.19   11.18
  10 -16   2  293.16   11.00
  10 -16   2  282.75   11.22
  10 -16   2  312.44   11.35
  10  16   2  295.38   11.05
  10 -16   2  286.42   11.13
  10 -16  -2  269.31   11.13
 -10 -16   2  298.79   11.30
  10 -16   2  303.65   11.09
 -10 -16   2  288.29   10.88
 -10  16   2  295.80   10.79
 -10 -16   2  301.39   11.05
 -10  16   2  313.33   10.92
  10  16   2  292.82   11.18
 -10 -16   2  293.50   11.13
 -10 -16   2  314.70   11.09
  10 -16  -2  249.39   10.96
 -10 -16   2  291.75   11.26
 -10 -16  -2  275.84   11.00
  10  16  -2  259.08   11.26
  10  16   2  286.25   11.13
  10  16  -2  254.21   11.30
  10  16  -2  270.93   11.26
 -10 -16   2  302.93   11.26
  10 -16   2  284.07   10.88
  10 -16   2  297.47   11.26
  10 -16   2  297.93   11.22
  10 -16  -2  263.60   10.96
  10  16   2  293.07   11.05
 -10 -16   2  295.12   11.13
  10 -16   2  298.92   11.13
  10 -18  -2   16.04    2.94
 -10 -18   2   22.05    3.45
 -10 -18  -2   15.91    3.58
  10  18   2   19.28    1.88
  10  18   2   18.30    1.75
  10 -18   2   17.83    1.71
  10 -18   2   23.50    2.09
  10  18   2   19.92    1.79
  10 -18   2   21.75    1.75
  10 -18   2   21.50    2.00
 -10 -18   2   18.34    1.96
  10 -18  -2   17.02    1.79
  10 -18   2   18.98    1.71
 -10 -18   2   19.83    1.58
  10 -18   2   15.82    1.75
  10 -18  -2   21.97    1.83
 -10 -18   2   19.15    1.71
  10  18   2   18.98    1.88
 -10 -18   2   17.40    1.79
 -10 -18  -2   16.42    1.66
 -10 -18   2   19.88    1.71
  10 -18  -2   16.04    1.71
  10 -18  -2   22.65    2.00
  10  18   2   20.43    1.88
  10  18  -2   23.46    2.18
 -10 -18  -2   16.68    1.75
 -10 -18   2   19.62    1.96
  10  18  -2   17.66    2.09
  10  18  -2   16.29    2.00
 -10 -18   2   23.29    2.00
  10 -18   2   16.72    1.62
  10 -18   2   20.05    1.96
 -10 -18   2   18.68    1.79
  10  18   2   18.60    1.75
  10 -18   2   20.00    2.09
  10 -18  -2   21.45    1.88
  10 -18   2   20.26    2.00
  10 -18   2   19.58    1.83
  10 -20  -2   27.34    3.58
 -10 -20   2   17.57    2.94
  10  20   2   18.13    1.92
  10  20   2   21.28    1.79
  10 -20   2   17.27    1.79
  10 -20   2   18.60    1.96
  10 -20   2   17.62    1.66
  10  20   2   22.05    1.88
 -10 -20   2   17.53    1.92
  10 -20   2   14.93    1.66
  10 -20  -2   25.42    2.00
 -10 -20   2   18.90    1.58
  10 -20  -2   27.90    1.96
 -10 -20   2   19.24    1.75
 -10 -20  -2   24.78    1.88
 -10 -20   2   18.94    1.92
 -10 -20   2   19.36    1.71
  10 -20  -2   23.08    1.88
  10 -20  -2   26.57    2.22
 -10 -20  -2   24.57    1.92
  10  20  -2   25.42    2.35
  10  20   2   17.83    1.83
 -10 -20   2   20.90    1.96
  10  20  -2   24.99    2.18
 -10 -20   2   16.93    1.88
  10 -20   2   19.45    1.71
  10 -20   2   19.54    1.92
  10  20   2   18.43    1.71
 -10 -20   2   15.10    1.71
  10 -20   2   19.32    2.05
  10 -20  -2   26.19    2.05
  10 -20   2   20.99    2.09
  10 -20   2   16.85    1.75
  10 -22  -2   17.87    3.20
  10  22   2   25.42    2.05
  10  22   2   20.99    2.00
  10  22   2   18.68    1.83
  10 -22   2   17.70    1.88
  10 -22   2   21.16    2.13
  10 -22   2   19.88    1.83
  10 -22  -2   24.44    2.09
  10 -22   2   21.11    1.79
  10 -22  -2   24.99    2.09
 -10 -22   2   19.58    1.79
 -10 -22   2   24.01    1.88
 -10 -22  -2   24.57    1.92
 -10 -22   2   21.11    1.96
  10 -22  -2   28.11    2.26
 -10 -22  -2   23.84    2.00
  10  22  -2   26.06    2.30
  10  22   2   19.75    1.92
 -10 -22   2   21.37    2.09
  10  22  -2   21.75    2.39
  10  22  -2   23.59    2.18
 -10 -22   2   18.68    1.96
  10 -22   2   17.49    1.79
  10 -22  -2   20.26    1.75
  10 -22   2   21.97    2.13
  10 -22   2   18.64    2.05
  10 -22   2   19.28    1.79
  10 -22  -2   22.39    2.00
  10 -22   2   20.81    2.05
 -10 -22   2   21.75    1.92
  10 -24  -2  667.78   29.47
 -10 -24  -2  733.38   30.45
  10 -24   2  641.68   30.54
  10  24   2  712.61   26.02
  10  24   2  714.06   25.93
  10  24   2  715.00   26.15
  10 -24   2  739.01   26.06
  10 -24   2  755.52   26.27
  10 -24   2  728.73   26.02
  10 -24   2  667.19   25.81
  10 -24  -2  712.01   26.06
  10 -24  -2  737.86   26.06
 -10 -24   2  728.95   25.76
  10  24   2  709.03   26.10
 -10 -24  -2  719.10   25.89
 -10 -24   2  723.28   25.81
  10 -24  -2  722.34   26.10
 -10 -24  -2  735.99   26.10
  10  24  -2  729.12   26.36
  10  24   2  720.50   25.98
 -10 -24   2  727.84   26.19
  10  24  -2  713.00   26.40
  10  24  -2  715.21   26.10
 -10 -24   2  723.06   26.10
  10 -24   2  723.83   25.98
  10 -24  -2  702.33   25.85
  10 -24   2  709.33   26.23
  10 -24  -2  737.09   26.06
  10 -24   2  693.03   25.76
 -10 -24   2  751.94   25.98
  10 -24   2  681.77   26.02
  10 -26   2   14.80    3.63
  10 -26  -2   13.86    3.20
 -10 -26  -2   19.62    4.01
  10  26   2   20.30    2.05
  10  26   2   24.91    1.88
  10 -26   2   21.20    2.00
 -10 -26  -2   19.88    1.79
  10 -26   2   21.11    2.13
 -10 -26   2   21.11    1.88
  10 -26   2   17.32    1.79
  10 -26  -2   21.41    2.00
  10 -26   2   19.32    1.79
  10 -26  -2   21.92    2.00
  10 -26  -2   20.52    1.83
 -10 -26   2   21.11    1.75
  10  26   2   18.90    2.09
 -10 -26  -2   19.49    1.88
 -10 -26   2   19.66    1.71
  10 -26  -2   23.46    2.13
  10  26  -2   19.66    2.26
 -10 -26   2   20.18    2.00
 -10 -26  -2   22.14    2.05
  10  26   2   19.19    1.83
  10  26  -2   21.50    2.39
  10  26  -2   20.99    1.96
 -10 -26   2   22.44    2.09
 -10 -26   2   20.81    1.96
  10 -26   2   21.75    2.09
  10 -26   2   19.45    1.88
  10 -26  -2   22.14    1.88
  10 -26   2   19.71    2.18
  10 -26  -2   22.56    2.05
 -10 -26   2   22.52    1.92
  10 -28  -2  260.10   14.12
 -10 -28  -2  264.84   14.25
  10 -28   2  258.95   14.93
  10  28   2  267.44   10.62
  10 -28   2  271.02   10.62
  10 -28   2  270.25   10.83
 -10 -28   2  255.66   10.36
  10 -28   2  269.02   10.62
  10 -28   2  245.00   10.32
  10 -28  -2  259.85   10.58
  10 -28  -2  273.66   10.41
  10 -28  -2  263.98   10.28
  10 -28  -2  294.14   10.75
 -10 -28   2  260.36   10.19
  10  28   2  274.39   10.71
 -10 -28   2  285.78   10.66
 -10 -28  -2  276.10   10.49
 -10 -28   2  273.54   10.28
  10  28  -2  292.69   10.96
  10 -28  -2  285.01   10.71
 -10 -28  -2  280.06   10.75
  10  28   2  259.89   10.41
 -10 -28   2  266.29   10.71
  10  28  -2  282.96   11.05
  10  28  -2  278.31   10.58
 -10 -28  -2  279.68   10.32
 -10 -28   2  268.93   10.66
  10 -28   2  246.96   10.49
 -10 -28   2  272.13   10.58
  10 -28   2  247.99   10.24
  10 -28   2  273.71   10.62
  10 -28   2  274.09   10.75
  10 -28   2  264.07   10.79
 -10 -28  -2  277.29   10.75
 -10 -28   2  280.23   10.54
  10 -28  -2  278.06   10.66
  10 -28  -2  274.69   10.54
 -10 -30  -2   32.37    4.61
  10 -30   2   37.15    5.16
  10 -30  -2   31.31    4.39
  10  30   2   40.35    2.69
  10  30   2   39.71    2.77
  10 -30   2   38.22    2.60
  10 -30   2   42.23    2.90
 -10 -30   2   36.43    2.35
  10 -30   2   38.35    2.56
  10 -30   2   32.08    2.26
  10 -30  -2   33.18    2.52
  10 -30  -2   37.58    2.30
  10 -30  -2   37.58    2.64
 -10 -30   2   37.15    2.13
  10  30   2   37.83    2.69
 -10 -30  -2   40.18    2.47
 -10 -30   2   38.56    2.60
 -10 -30   2   36.26    2.18
  10  30  -2   36.72    2.86
  10 -30  -2   38.52    2.56
 -10 -30  -2   39.58    2.69
  10  30  -2   35.70    2.73
  10  30   2   39.41    2.43
  10  30  -2   34.12    2.39
 -10 -30  -2   40.61    2.35
 -10 -30   2   38.22    2.60
 -10 -30   2   38.43    2.56
  10 -30   2   39.07    2.35
  10 -30   2   34.93    2.56
  10 -30   2   36.38    2.60
  10 -30   2   42.99    2.77
  10 -30   2   35.06    2.69
  10 -30  -2   36.94    2.64
 -10 -30  -2   34.34    2.56
 -10 -30   2   37.41    2.47
  10 -30  -2   40.31    2.56
  10  32   2   79.46    4.18
  10  32   2   83.77    4.35
  10 -32   2   79.38    4.18
 -10 -32   2   76.48    3.84
  10 -32   2   80.79    4.18
  10 -32  -2   87.18    4.22
  10 -32  -2   85.90    3.80
  10 -32  -2  103.61    4.44
 -10 -32   2   78.70    3.63
 -10 -32   2   83.69    4.09
  10  32   2   77.76    4.14
 -10 -32  -2   88.68    4.09
  10  32  -2   96.48    4.65
  10 -32  -2   86.54    4.18
  10  32  -2  101.98    4.52
 -10 -32  -2   87.35    4.27
  10  32   2   77.63    3.88
  10  32  -2   83.00    3.88
 -10 -32  -2   88.93    3.97
  10 -32   2   88.93    4.09
 -10 -32   2   82.96    4.18
 -10 -32   2   78.82    4.01
  10 -32   2   76.05    3.88
  10 -32   2   81.34    4.18
  10 -32   2   76.39    4.22
  10 -32  -2   90.64    4.27
 -10 -32   2   83.09    4.05
 -10 -32  -2   85.14    4.31
  10 -32   2   82.28    4.27
  10 -32  -2   89.83    4.14
  10  34   2   46.83    2.94
  10 -34   2   48.67    2.94
 -10 -34   2   45.47    2.60
  10 -34   2   49.65    2.99
 -10 -34  -2   50.63    3.16
  10 -34  -2   54.90    2.99
 -10 -34   2   45.21    2.82
 -10 -34  -2   52.55    2.82
 -10 -34  -2   50.25    2.60
  10  34   2   46.71    2.86
 -10 -34  -2   55.24    3.03
  10 -34  -2   50.16    2.86
  10  34  -2   62.57    3.33
  10  34   2   46.66    2.60
 -10 -34   2   43.04    2.60
  10  34  -2   52.51    3.20
 -10 -34  -2   53.74    2.73
 -10 -34   2   44.53    2.73
  10 -34   2   44.91    2.69
 -10 -34   2   46.62    2.86
  10 -34   2   48.33    2.99
  10 -34   2   45.90    2.94
  10 -34   2   46.28    2.94
  10 -34  -2   54.77    3.07
 -10 -34   2   49.31    2.82
 -10 -34  -2   48.97    3.03
  10 -34  -2   48.28    2.86
  10  36   2   58.56    3.20
  10 -36   2   59.80    3.20
  10 -36   2   59.54    3.20
 -10 -36  -2   83.43    3.63
  10 -36  -2   75.16    3.33
 -10 -36   2   57.37    3.03
  10  36   2   54.38    3.03
 -10 -36  -2   75.33    3.16
  10  36  -2   80.10    3.58
  10 -36  -2   74.69    3.20
  10  36  -2   84.58    3.58
 -10 -36  -2   76.99    3.45
 -10 -36  -2   79.80    3.11
 -10 -36   2   55.71    2.94
  10 -36   2   53.66    2.90
 -10 -36   2   56.81    3.11
  10 -36   2   63.30    3.24
  10 -36   2   62.10    3.24
  10 -36   2   54.30    3.16
  10 -36  -2   73.53    3.28
 -10 -36  -2   72.64    3.41
 -10 -38   2    7.46    1.28
  10 -38   2    7.93    1.41
  10 -38   2    8.91    1.49
 -10 -38  -2    7.85    1.49
  10  38   2    8.74    1.54
  10 -38  -2    6.23    1.28
  10  38   2    7.98    1.32
 -10 -38  -2    8.74    1.28
  10  38  -2   10.58    1.58
 -10 -38   2    7.12    1.36
  10  38  -2    9.26    1.54
 -10 -38  -2    8.66    1.49
 -10 -38  -2    8.96    1.24
  10 -38   2    7.63    1.41
 -10 -38   2    8.23    1.28
 -10 -38   2    8.66    1.45
  10 -38   2    7.00    1.41
  10 -38   2    6.10    1.36
 -10 -38  -2    6.57    1.54
  10 -38  -2    7.85    1.36
 -10 -40   2  162.72    6.70
  10  40   2  164.86    6.91
 -10 -40  -2  187.55    6.91
  10 -40   2  172.45    7.00
  10  40  -2  168.23    7.08
  10 -40   2  164.86    6.91
 -10 -40  -2  175.05    7.00
  10 -40  -2  168.95    6.87
  10  40   2  161.70    6.74
 -10 -40  -2  169.76    6.74
 -10 -40   2  167.37    6.82
 -10 -40  -2  185.93    7.04
  10  40  -2  173.60    6.95
 -10 -40  -2  167.88    6.87
 -10 -40  -2  170.32    6.65
 -10 -40   2  175.09    6.91
  10 -40   2  162.17    6.91
  10 -40   2  172.75    6.91
  10 -40   2  155.30    6.82
  10 -40  -2  184.77    6.95
 -10 -42   2    2.73    0.90
  10 -42   2    1.58    1.24
  10 -42   2    4.14    1.11
 -10 -42  -2    3.28    1.15
  10 -42   2    3.97    1.19
  10  42  -2    2.64    1.19
 -10 -42   2    3.88    1.02
  10 -42  -2    3.75    1.11
 -10 -42  -2    2.82    1.11
  10  42   2    3.80    1.15
  10 -42  -2    2.05    1.02
  10  42   2    3.16    0.94
 -10 -42  -2    1.28    0.85
 -10 -42   2    2.94    1.02
  10  42  -2    2.35    1.07
 -10 -42  -2    3.63    1.15
 -10 -42  -2    4.05    1.19
 -10 -42  -2    2.82    0.90
 -10 -42  -2    2.94    1.19
  10 -42   2    3.88    1.19
 -10 -42   2    3.24    1.02
  10 -42  -2    3.07    1.07
  10 -42   2    3.88    1.11
  10 -42   2    1.36    1.02
 -10 -44  -2   14.89    1.36
  10  44  -2   15.91    1.49
 -10 -44   2   11.86    1.11
  10 -44  -2   14.42    1.36
  10 -44   2   14.63    1.54
  10  44   2   14.37    1.36
  10 -44   2   14.76    1.36
 -10 -44  -2   17.23    1.45
  10 -44  -2   15.23    1.28
  10  44   2   12.03    1.28
  10  44   2   11.47    1.15
 -10 -44  -2   14.76    1.24
  10  44   2   12.88    1.19
 -10 -44  -2   15.78    1.32
 -10 -44  -2   16.08    1.45
  10  44  -2   13.39    1.24
 -10 -44  -2   16.81    1.45
 -10 -44   2   14.25    1.28
 -10 -44  -2   15.78    1.19
 -10 -44   2   16.51    1.36
  10 -44   2   15.70    1.45
  10 -44  -2   17.96    1.41
  10 -46   2    1.96    0.94
  10 -46   2    1.71    0.81
 -10 -46  -2    3.45    0.85
  10  46  -2    1.49    0.85
 -10 -46   2    1.75    0.55
 -10 -46   2    2.13    0.81
  10  46   2    2.30    0.77
 -10 -46  -2    3.16    0.81
  10  46   2    2.39    0.85
  10 -46  -2    2.09    0.73
 -10 -46  -2    3.24    0.68
 -10 -46   2    2.56    0.73
  10  46  -2    2.86    0.68
 -10 -46  -2    2.22    0.64
 -10 -46  -2    3.84    0.94
  10 -46   2    3.41    0.98
 -10 -46   2    2.47    0.81
 -10 -46  -2    2.99    0.90
  10 -46  -2    2.60    0.85
 -10 -48  -2   75.28    2.99
  10  48  -2   69.27    2.94
  10  48   2   77.63    3.03
  10  48  -2   67.73    2.90
  10 -48   2   78.01    3.16
 -10 -48   2   79.72    3.03
  10 -48   2   69.44    2.99
  10  48   2   68.54    2.90
 -10 -48  -2   68.46    2.86
 -10 -48  -2   82.11    3.11
 -10 -48  -2   66.41    2.77
 -10 -48   2   76.78    3.03
  10 -48   2   76.65    3.11
 -10 -48   2   64.11    2.82
  10 -48  -2   72.47    3.03
 -10 -48  -2   74.81    3.03
 -10 -50  -2   15.87    0.90
  10  50   2   15.36    0.94
  10 -50   2   13.82    0.94
 -10 -50   2   13.99    0.85
 -10 -50  -2   16.38    0.90
  10 -50  -2   14.63    0.90
 -10 -50   2   14.16    0.90
 -12   0   2    1.07    1.15
  12   0   2    0.47    1.28
  12   0   2    1.07    1.36
  12   0   2    0.38    1.02
 -12   0   2    2.43    1.28
 -12   0   2    0.94    1.19
  12   0   2    0.81    0.85
  12   0   2    1.41    0.98
  12   0   2    1.71    1.24
  12   0  -2    1.83    1.41
  12   0  -2    4.14    1.54
 -12   0   2    1.19    0.94
 -12   0  -2   -0.38    2.18
 -12  -2   2  117.98    5.46
  12   2   2  131.16    5.67
  12  -2   2  129.20    5.72
  12   2   2  122.88    5.63
 -12   2   2  115.97    5.42
  12   2  -2  137.22    5.80
  12   2   2  126.17    5.46
  12  -2   2  122.33    5.37
  12  -2   2  124.33    5.84
 -12  -2   2  132.87    5.54
 -12   2   2  132.27    5.50
 -12  -2   2  122.76    5.29
  12   2   2  129.71    5.29
  12  -2   2  124.85    5.12
  12   2   2  118.70    5.33
  12  -2   2  123.10    5.25
 -12  -2   2  132.48    5.50
 -12   2   2  126.94    5.42
  12   2  -2  125.61    5.80
  12  -2  -2  130.14    5.72
  12   2   2  130.26    5.59
  12   2  -2  126.98    5.59
  12  -2  -2  139.05    5.80
  12   2  -2  136.83    5.84
 -12  -2  -2  140.84    8.79
 -12   2  -2  131.20    8.40
  12  -4   2  475.84   17.70
  12  -4   2  473.67   17.79
  12   4   2  485.10   17.74
  12   4   2  479.72   17.70
 -12  -4   2  473.11   17.57
 -12   4   2  471.53   17.57
  12   4   2  457.84   17.91
  12  -4   2  473.07   17.49
  12   4   2  479.98   17.57
  12  -4   2  472.69   17.91
  12   4  -2  467.65   17.70
 -12  -4   2  489.79   17.45
 -12  -4   2  506.81   17.62
 -12   4   2  495.85   17.53
  12   4   2  488.98   17.45
  12   4   2  486.16   17.53
  12  -4   2  461.04   17.23
 -12  -4   2  488.38   17.57
 -12   4   2  491.54   17.53
  12   4  -2  447.26   17.66
  12   4   2  501.39   17.70
  12   4  -2  459.55   17.83
  12  -4  -2  462.75   17.74
  12  -4  -2  453.32   17.66
  12   4  -2  466.07   17.87
 -12  -4  -2  504.46   21.63
 -12   4  -2  480.58   21.03
 -12  -6   2   15.87    1.75
  12  -6   2   18.94    1.92
  12  -6   2   16.63    1.66
 -12   6   2   16.29    1.79
  12   6   2   18.47    1.96
  12   6   2   21.67    2.00
  12  -6   2   19.96    2.09
  12  -6   2   20.47    2.22
  12   6   2   23.37    2.39
  12  -6   2   17.87    1.66
 -12  -6   2   18.85    1.96
  12   6   2   19.41    1.83
  12   6  -2   23.42    2.09
 -12  -6   2   20.43    1.92
 -12   6   2   20.86    1.79
  12   6   2   24.40    1.83
 -12  -6   2   20.18    1.75
 -12  -6   2   21.80    1.92
 -12   6   2   21.07    1.79
  12   6  -2   19.15    2.00
  12   6   2   20.43    1.92
  12   6  -2   24.44    2.18
  12  -6  -2   21.80    2.05
  12  -6  -2   21.45    2.00
 -12  -6  -2   23.80    3.88
 -12   6  -2   21.41    3.58
  12  -8   2 1065.27   37.19
  12  -8   2 1050.64   36.98
  12   8   2 1044.88   37.19
  12  -8   2 1036.10   37.36
  12   8   2 1054.35   37.15
  12  -8   2 1071.75   37.32
 -12   8   2 1001.80   37.02
 -12  -8   2 1013.45   37.07
 -12  -8   2 1039.68   37.24
  12  -8   2 1082.63   36.98
  12   8   2 1055.16   37.11
  12  -8   2 1047.14   37.41
  12   8   2 1047.48   37.49
  12   8  -2 1009.61   37.11
 -12  -8   2 1070.22   37.07
 -12   8   2 1101.27   36.98
  12   8   2 1084.55   37.07
 -12  -8   2 1063.35   37.02
 -12  -8   2 1062.67   37.07
 -12   8   2 1101.31   36.98
  12   8  -2  975.23   37.28
  12  -8  -2  945.88   37.11
  12   8  -2  984.44   37.28
  12  -8  -2  982.74   37.02
 -12  -8  -2 1057.00   41.42
 -12   8  -2  993.36   40.22
  12 -10   2  551.77   19.58
  12 -10   2  512.82   19.36
  12  10   2  529.46   19.41
  12 -10   2  529.88   19.71
  12  10   2  524.38   19.49
 -12  10   2  521.31   19.41
 -12 -10   2  526.69   19.41
  12 -10   2  529.59   19.71
  12  10   2  541.78   19.49
 -12 -10   2  543.32   19.62
  12  10  -2  502.76   19.36
  12 -10   2  540.42   19.36
 -12  10   2  552.45   19.28
 -12  10   2  555.05   19.32
  12  10   2  541.78   19.45
 -12 -10   2  534.41   19.41
 -12 -10   2  547.16   19.45
  12  10  -2  518.79   19.75
  12 -10  -2  496.87   19.45
  12  10  -2  503.18   19.66
  12 -10  -2  509.79   19.32
  12  10  -2  527.20   19.75
 -12 -10  -2  540.29   23.54
 -12 -12  -2  336.15   16.38
  12  12   2  314.74   12.07
  12 -12   2  316.96   12.50
  12 -12   2  317.98   12.54
  12  12   2  330.22   12.45
 -12 -12   2  324.81   12.50
  12 -12   2  327.49   12.24
  12  12  -2  322.93   12.28
 -12  12   2  336.58   12.20
 -12  12   2  331.50   12.11
  12  12   2  327.11   12.37
 -12 -12   2  332.10   12.37
  12  12   2  321.10   12.45
  12  12  -2  318.41   12.67
  12 -12  -2  305.48   12.33
  12  12  -2  314.91   12.67
  12 -12  -2  317.73   12.16
  12  12  -2  334.92   12.71
  12 -12   2  319.82   12.33
  12 -12   2  319.99   12.63
  12  12   2  337.43   12.45
  12  12   2  315.59   12.24
 -12 -12   2  324.55   12.33
  12 -12   2  329.67   12.41
 -12  12   2  321.05   12.33
 -12 -14  -2  273.24   13.65
  12  14   2  226.15    9.00
  12 -14   2  238.43    9.47
  12 -14   2  230.88    9.09
 -12 -14   2  227.64    9.38
  12  14   2  230.54    9.30
  12 -14   2  225.25    9.38
  12  14  -2  243.42    9.13
 -12  14   2  235.28    8.96
 -12 -14   2  236.60    9.21
 -12  14   2  239.12    9.04
  12  14   2  230.12    9.30
 -12 -14   2  223.93    9.21
  12  14   2  234.55    9.34
  12  14  -2  247.43    9.64
  12 -14  -2  235.36    9.21
  12  14  -2  243.25    9.68
  12  14  -2  267.74    9.72
  12 -14   2  227.73    9.21
  12  14   2  223.93    9.21
  12 -14   2  223.21    9.47
  12 -14   2  234.76    9.43
 -12 -14   2  223.46    9.17
 -12  14   2  210.96    9.13
  12 -14   2  237.96    9.30
 -12 -16   2  392.80   18.00
 -12 -16  -2  405.68   19.32
  12  16   2  416.68   15.36
  12  16   2  404.87   15.06
  12 -16   2  419.80   15.48
  12 -16   2  390.58   15.06
 -12 -16   2  411.86   15.40
  12  16   2  416.68   15.40
  12 -16   2  409.00   15.10
  12 -16   2  400.52   15.36
  12  16  -2  378.17   14.97
 -12 -16   2  414.63   15.18
 -12  16   2  431.31   15.01
  12  16   2  399.79   15.31
 -12 -16   2  406.66   15.27
 -12 -16   2  419.16   15.18
 -12 -16  -2  414.63   15.18
  12  16  -2  379.23   15.48
  12  16   2  411.48   15.40
  12  16  -2  395.99   15.61
  12  16  -2  404.99   15.53
 -12 -16   2  419.33   15.44
  12 -16   2  416.34   15.31
  12 -16   2  387.34   15.48
  12  16   2  405.12   15.23
  12 -16   2  409.05   15.40
 -12 -16   2  410.80   15.18
 -12  16   2  387.34   15.18
  12 -16   2  421.89   15.31
 -12 -18  -2   22.22    4.18
  12  18   2   29.43    2.30
  12  18   2   26.57    2.26
  12 -18   2   28.02    1.96
  12  18   2   29.47    2.09
  12 -18   2   31.95    2.47
  12 -18   2   25.51    2.05
  12  18   2   30.28    2.39
  12 -18   2   26.32    2.00
  12 -18   2   26.57    2.26
  12 -18  -2   29.77    2.39
 -12 -18   2   26.91    2.30
 -12 -18   2   26.83    2.13
  12  18   2   30.24    2.35
 -12 -18  -2   26.70    2.05
 -12 -18   2   30.92    2.30
 -12 -18   2   33.10    2.26
 -12 -18  -2   29.13    2.22
  12  18   2   29.64    2.35
  12  18  -2   29.94    2.64
  12 -18  -2   28.19    2.35
  12  18  -2   28.49    2.43
  12 -18   2   27.72    1.96
 -12 -18   2   27.30    2.39
  12 -18   2   28.58    2.30
  12  18   2   28.36    2.13
 -12 -18   2   29.09    2.18
  12 -18   2   29.47    2.43
  12 -18   2   27.30    2.18
 -12  18   2   27.64    2.22
 -12 -20  -2  521.05   24.23
  12  20   2  553.64   20.09
  12  20   2  555.86   20.13
  12 -20   2  524.98   19.79
  12  20   2  539.87   19.83
  12 -20   2  578.17   20.30
  12 -20   2  530.87   19.88
  12 -20   2  520.93   19.92
  12 -20  -2  512.35   20.05
  12 -20   2  531.04   19.75
  12 -20  -2  522.46   19.96
 -12 -20   2  556.88   19.88
  12  20   2  540.12   20.05
 -12 -20  -2  522.85   19.83
 -12 -20   2  550.02   20.00
 -12 -20   2  547.07   19.88
  12 -20  -2  543.66   20.13
 -12 -20  -2  557.82   19.96
  12  20   2  563.96   20.09
  12  20  -2  545.24   20.39
  12  20  -2  556.41   20.22
 -12 -20   2  547.71   20.13
  12 -20   2  545.41   19.79
  12 -20   2  567.97   20.13
  12 -20   2  568.10   20.18
  12  20   2  528.26   19.83
  12 -20   2  530.69   19.88
 -12 -20   2  565.67   19.92
 -12  20   2  534.06   19.92
 -12 -22  -2   59.59    6.18
  12  22   2   68.93    3.67
  12  22   2   71.15    3.84
  12 -22   2   73.71    3.58
  12  22   2   67.14    3.54
  12 -22   2   75.80    4.01
  12 -22   2   74.60    3.71
  12 -22   2   62.10    3.37
  12 -22  -2   69.48    3.84
  12 -22   2   69.95    3.58
  12 -22  -2   69.70    3.71
  12 -22  -2   72.81    3.71
 -12 -22   2   75.20    3.63
 -12 -22  -2   64.92    3.58
 -12 -22   2   73.49    3.63
 -12 -22   2   74.39    3.80
 -12 -22  -2   75.37    3.75
  12 -22  -2   72.77    3.88
  12  22  -2   73.45    4.01
  12  22   2   71.74    3.80
  12  22  -2   72.68    3.88
 -12 -22   2   70.04    3.84
  12 -22   2   69.23    3.54
  12 -22   2   73.66    3.84
  12  22   2   77.63    3.58
  12 -22   2   76.73    3.92
  12 -22   2   70.98    3.58
 -12 -22   2   74.39    3.63
 -12  22   2   65.47    3.63
 -12 -24  -2   67.18    6.57
  12  24   2   71.06    3.84
  12 -24   2   71.10    3.63
  12  24   2   76.26    3.71
  12 -24   2   74.60    4.01
  12 -24   2   71.74    3.71
  12 -24   2   61.29    3.33
  12 -24  -2   69.70    3.80
  12 -24  -2   70.38    3.63
  12 -24  -2   72.64    3.71
 -12 -24   2   72.68    3.80
 -12 -24   2   73.58    3.54
 -12 -24  -2   72.68    3.63
 -12 -24   2   76.78    3.58
  12 -24  -2   73.79    3.84
 -12 -24  -2   73.75    3.75
  12  24  -2   72.60    4.01
  12  24   2   74.09    3.80
  12  24  -2   70.80    3.84
  12 -24   2   71.57    3.63
 -12 -24   2   75.41    3.92
 -12 -24   2   71.74    3.80
  12  24   2   79.16    3.54
  12 -24   2   81.08    4.01
  12 -24   2   61.17    3.41
  12 -24   2   75.54    3.88
 -12 -24   2   74.17    3.63
 -12  24   2   72.08    3.71
  12  26   2  155.47    6.48
  12 -26   2  155.51    6.23
  12 -26   2  148.52    6.53
  12  26   2  144.51    6.14
 -12 -26  -2  137.98    5.97
 -12 -26   2  138.54    6.10
  12 -26   2  140.59    6.18
  12 -26  -2  128.64    6.23
  12 -26  -2  144.00    6.14
  12 -26  -2  132.61    5.97
 -12 -26   2  152.66    6.01
  12  26   2  153.94    6.36
 -12 -26  -2  134.66    6.06
 -12 -26   2  149.76    6.01
 -12 -26   2  146.77    6.27
 -12 -26  -2  144.38    6.23
  12  26   2  150.18    6.23
  12  26  -2  145.79    6.48
  12  26  -2  148.09    6.65
  12  26  -2  132.31    6.14
 -12 -26   2  152.36    6.44
  12 -26   2  150.57    6.31
 -12 -26   2  145.28    6.31
  12 -26   2  146.05    6.14
 -12  26   2  138.75    6.10
  12 -26  -2  132.57    5.93
  12 -26   2  151.85    6.53
 -12 -26   2  150.78    6.10
  12  28   2  152.66    6.61
  12 -28   2  154.02    6.40
  12 -28   2  149.54    6.74
  12  28   2  144.42    6.31
 -12 -28   2  146.30    6.31
  12 -28   2  153.34    6.48
  12 -28  -2  144.25    6.53
  12 -28  -2  157.65    6.36
  12 -28  -2  140.24    6.10
 -12 -28   2  151.21    6.14
  12  28   2  159.23    6.53
 -12 -28  -2  146.17    6.27
 -12 -28   2  154.06    6.18
 -12 -28   2  155.86    6.53
  12  28  -2  166.82    6.82
 -12 -28  -2  162.81    6.57
  12  28   2  153.08    6.40
  12  28  -2  146.22    6.78
  12  28  -2  148.82    6.36
 -12 -28   2  156.37    6.53
  12 -28   2  139.18    6.40
 -12 -28   2  151.63    6.61
  12 -28   2  155.39    6.40
  12 -28   2  143.44    6.61
 -12 -28   2  156.15    6.36
 -12 -28  -2  156.71    6.61
  12 -28  -2  153.77    6.27
 -12  28   2  147.15    6.31
  12 -30   2   82.83    3.97
  12  30   2   81.81    3.92
 -12 -30   2   78.44    3.84
  12 -30   2   78.31    3.97
  12 -30  -2   79.21    4.09
  12 -30  -2   74.22    3.75
 -12 -30   2   84.07    4.05
 -12 -30   2   81.21    3.63
  12  30   2   80.53    4.01
 -12 -30  -2   85.48    3.92
 -12 -30   2   82.15    3.71
 -12 -30   2   82.32    4.01
  12  30   2   84.28    3.92
  12  30  -2   94.48    4.39
  12  30  -2   81.04    4.35
 -12 -30  -2   82.32    4.05
  12  30  -2   76.18    3.80
 -12 -30   2   86.29    4.14
 -12 -30   2   86.37    4.05
  12 -30   2   82.62    4.01
  12 -30   2   79.76    3.97
 -12 -30   2   89.70    3.92
  12 -30   2   80.49    4.22
  12 -30  -2   78.57    3.80
 -12 -30  -2   81.55    4.09
 -12  30   2   69.61    3.80
  12 -32   2  389.21    6.23
  12  32   2  379.23    6.06
 -12 -32   2  372.19    5.72
  12 -32   2  374.20    6.23
 -12 -32  -2  364.94    6.44
  12 -32  -2  346.13    6.14
  12 -32  -2  350.57    5.42
 -12 -32   2  360.85    5.16
 -12 -32  -2  351.17    5.50
 -12 -32   2  385.29    6.18
  12  32   2  384.56    6.23
 -12 -32  -2  355.99    5.76
 -12 -32   2  379.23    6.23
 -12 -32  -2  373.82    6.27
  12  32  -2  393.78    6.74
  12  32   2  385.89    5.84
  12  32  -2  379.96    6.74
  12  32  -2  350.61    5.42
 -12 -32  -2  351.29    5.20
 -12 -32   2  379.40    6.14
 -12 -32   2  382.18    6.40
  12 -32   2  387.55    6.27
  12 -32   2  396.98    6.57
  12 -32   2  376.67    6.65
  12 -32  -2  366.05    5.80
 -12 -32  -2  373.00    6.40
 -12  32   2  353.98    5.72
 -12 -34  -2   11.13    1.24
 -12 -34   2   11.52    1.45
  12 -34   2   11.90    1.49
  12 -34   2   14.03    1.58
 -12 -34  -2   10.15    1.71
  12  34   2   13.99    1.54
  12 -34  -2   11.39    1.54
 -12 -34  -2   13.05    1.41
  12  34   2   12.24    1.49
 -12 -34   2    8.66    1.41
  12  34  -2   11.43    1.75
  12  34  -2   10.36    1.71
 -12 -34  -2   10.45    1.49
 -12 -34  -2   10.92    1.19
  12 -34   2   10.15    1.49
 -12 -34   2   10.96    1.54
 -12 -34   2   12.54    1.45
 -12  34   2    8.87    1.28
  12 -34  -2    9.90    1.36
 -12 -34  -2   10.83    1.62
  12 -34   2   11.05    1.62
  12 -34   2   12.58    1.66
  12 -36   2   15.82    1.62
  12  36  -2   17.02    1.88
  12 -36  -2   16.68    1.79
  12  36   2   16.72    1.54
  12 -36   2   18.72    1.62
 -12 -36  -2   15.87    1.71
  12 -36  -2   16.93    1.58
  12  36   2   17.40    1.66
  12  36   2   19.88    1.58
 -12 -36   2   18.81    1.58
 -12 -36  -2   17.66    1.45
 -12 -36   2   20.18    1.66
  12  36  -2   17.15    1.75
  12  36  -2   18.34    1.83
 -12 -36  -2   15.27    1.58
 -12 -36  -2   15.95    1.28
 -12 -36   2   16.93    1.49
  12 -36   2   16.29    1.58
  12 -36   2   21.37    1.83
  12 -36   2   16.00    1.75
 -12 -36  -2   15.57    1.66
  12 -36  -2   17.23    1.49
 -12 -38   2  102.79    4.48
 -12 -38  -2  104.84    4.48
  12 -38   2  112.01    4.61
  12  38  -2  104.59    4.78
  12 -38  -2  108.77    4.73
  12  38   2  108.34    4.52
  12 -38   2  108.89    4.61
 -12 -38  -2  100.92    4.61
  12 -38  -2   99.64    4.56
  12  38   2  108.89    4.65
 -12 -38  -2  100.24    4.39
  12  38   2  108.98    4.52
  12  38   2  101.43    4.52
 -12 -38  -2  105.70    4.65
  12  38  -2  112.39    4.73
 -12 -38  -2  108.17    4.65
 -12 -38  -2   98.57    4.22
 -12 -38   2  106.34    4.48
 -12 -38  -2  124.42    4.73
  12 -38   2  108.43    4.65
  12 -38   2  112.14    4.69
  12 -38   2  101.64    4.65
  12 -38  -2  104.46    4.52
 -12 -38  -2  108.72    4.65
 -12 -40   2   73.19    3.24
 -12 -40  -2   79.12    3.28
  12 -40   2   76.22    3.37
  12  40  -2   74.47    3.54
  12  40   2   74.56    3.28
  12 -40  -2   75.84    3.45
  12 -40   2   73.71    3.54
  12 -40   2   74.05    3.37
 -12 -40  -2   73.49    3.37
  12 -40  -2   67.95    3.28
  12  40   2   73.79    3.37
 -12 -40  -2   67.05    3.16
  12  40   2   68.29    3.24
 -12 -40  -2   76.48    3.41
  12  40  -2   72.68    3.37
 -12 -40  -2   73.88    3.37
 -12 -40  -2   77.50    3.41
 -12 -40  -2   65.86    2.99
  12 -40   2   77.29    3.41
  12 -40   2   74.17    3.41
  12 -40  -2   71.91    3.24
 -12 -42   2   68.12    2.99
 -12 -42  -2   71.83    3.03
  12 -42   2   74.60    3.16
  12  42  -2   71.83    3.24
  12  42   2   72.68    3.03
 -12 -42   2   66.11    2.86
  12 -42  -2   70.93    3.16
  12 -42   2   75.92    3.28
 -12 -42  -2   68.80    3.11
  12  42   2   75.03    3.16
 -12 -42  -2   65.52    2.94
  12  42   2   68.42    3.03
 -12 -42  -2   71.44    3.11
 -12 -42  -2   71.66    3.20
  12  42  -2   70.12    3.11
 -12 -42  -2   73.28    3.16
 -12 -42  -2   60.91    2.77
  12 -42   2   70.34    3.16
  12 -42   2   72.30    3.16
  12 -42  -2   69.99    3.03
  12  44  -2   67.44    3.03
 -12 -44  -2   70.29    2.94
  12  44  -2   74.94    3.11
  12 -44  -2   66.88    2.99
  12 -44   2   74.81    3.16
 -12 -44  -2   70.98    2.94
  12  44   2   79.29    3.07
 -12 -44  -2   69.23    2.86
  12  44  -2   65.22    2.86
 -12 -44  -2   72.51    3.03
  12 -44   2   74.98    3.07
  12 -44  -2   66.03    2.94
 -12 -46  -2   16.38    0.94
  12  46  -2   15.70    1.02
  12  46  -2   14.76    0.98
 -12 -46   2   17.96    0.98
  12  46   2   18.30    1.02
 -12 -46  -2   11.64    0.81
 -12 -46  -2   19.24    1.07
  12 -46   2   19.92    1.11
  12 -46  -2   14.80    0.94
 -12 -46  -2   16.81    1.07
 -12 -48  -2   24.31    1.11
  14   0   2  392.80   15.10
 -14   0   2  383.71   14.72
  14   0   2  382.86   14.72
 -14   0   2  394.42   15.01
  14   0  -2  430.29   15.18
 -14   0   2  399.07   14.84
  14   0   2  388.02   14.63
 -14   0   2  398.17   14.84
  14   0  -2  389.60   15.01
  14   0  -2  424.83   15.18
 -14   0  -2  379.53   18.26
  14   2   2  188.70    7.59
  14  -2   2  189.08    7.63
  14   2   2  176.07    7.51
 -14   2   2  170.83    7.12
 -14  -2   2  170.53    7.17
  14   2   2  178.63    7.76
  14  -2   2  179.02    7.17
  14   2   2  178.38    7.21
 -14  -2   2  177.87    7.46
  14   2  -2  180.25    7.51
  14  -2  -2  169.55    7.46
 -14  -2   2  187.93    7.38
 -14   2   2  191.22    7.38
 -14  -2   2  174.92    7.04
  14   2   2  173.68    7.12
  14  -2   2  171.38    7.00
 -14  -2   2  189.34    7.38
 -14   2   2  178.89    7.25
  14   2  -2  161.19    7.38
  14  -2  -2  160.59    7.38
  14   2  -2  166.39    7.17
  14  -2  -2  175.65    7.46
  14   2  -2  190.75    7.68
 -14  -2  -2  157.95   10.32
  14  -4   2   40.95    2.82
  14   4   2   40.78    2.82
  14  -4   2   39.88    2.90
  14   4   2   40.99    2.82
 -14  -4   2   36.90    2.47
 -14   4   2   34.38    2.39
  14  -4   2   39.11    2.43
  14   4   2   39.84    2.52
  14   4   2   43.59    3.20
  14  -4   2   35.23    2.94
 -14  -4   2   36.68    2.73
  14   4  -2   46.45    2.94
  14  -4  -2   50.89    3.07
 -14  -4   2   42.70    2.69
 -14   4   2   40.01    2.56
 -14  -4   2   40.18    2.47
  14   4   2   40.22    2.39
  14   4   2   40.44    2.52
  14  -4   2   38.64    2.22
 -14  -4   2   44.66    2.73
 -14   4   2   39.71    2.52
  14   4  -2   44.23    2.69
  14   4   2   39.50    2.69
  14   4  -2   48.37    2.99
  14  -4  -2   44.06    2.77
  14  -4  -2   47.00    2.86
  14   4  -2   45.55    2.99
 -14  -4  -2   46.62    5.16
 -14  -6  -2  407.90   18.77
  14  -6  -2  404.31   14.67
  14  -6   2  391.69   14.54
  14  -6   2  382.86   15.10
  14   6   2  387.55   14.67
 -14  -6   2  386.06   14.84
  14   6  -2  413.78   14.93
  14  -6   2  391.77   14.54
  14   6   2  383.71   15.14
 -14  -6   2  397.02   14.76
 -14   6   2  407.90   14.67
 -14  -6   2  386.91   14.59
  14   6   2  396.63   14.59
  14   6   2  391.90   14.67
 -14  -6   2  404.65   14.76
 -14   6   2  394.37   14.63
  14   6   2  404.57   14.89
  14   6  -2  385.93   14.97
  14  -6  -2  362.90   14.72
  14   6  -2  389.68   14.84
  14  -6  -2  394.46   14.80
  14   6  -2  394.37   15.06
  14  -6   2  398.72   14.93
  14  -6   2  378.29   14.46
  14   6   2  407.30   14.97
  14  -6   2  414.21   15.10
  14   6   2  391.35   14.89
 -14  -6   2  372.58   14.54
 -14   6   2  377.10   14.54
 -14  -8  -2  519.73   24.44
  14  -8  -2  567.29   20.64
  14   8   2  572.58   20.64
 -14  -8   2  568.27   20.81
  14  -8   2  546.48   20.99
  14  -8   2  560.38   20.43
  14   8  -2  569.55   20.69
 -14   8   2  576.16   20.52
 -14  -8   2  581.03   20.56
 -14  -8   2  581.28   20.69
 -14   8   2  583.59   20.56
  14   8   2  573.99   20.52
  14   8   2  559.40   20.64
 -14  -8   2  579.96   20.69
  14   8   2  594.29   20.81
  14   8  -2  553.43   20.90
  14  -8  -2  516.75   20.60
  14   8  -2  555.99   20.77
  14  -8  -2  560.64   20.60
  14  -8   2  573.31   20.81
  14  -8   2  559.66   20.47
  14   8   2  567.68   20.81
  14   8   2  540.38   20.69
 -14   8   2  532.96   20.43
  14  -8   2  589.77   20.99
 -14  -8   2  546.01   20.47
 -14 -10  -2  263.00   14.50
  14 -10  -2  276.74   11.00
  14 -10  -2  271.23   11.13
  14 -10   2  284.67   11.35
 -14 -10   2  292.09   11.13
  14  10   2  303.44   11.05
  14 -10   2  268.72   10.66
  14  10  -2  273.58   10.92
 -14  10   2  292.09   10.79
 -14 -10   2  293.37   10.92
 -14 -10   2  293.58   11.00
 -14  10   2  298.28   10.83
  14  10   2  286.03   10.88
  14  10   2  283.22   11.00
 -14 -10   2  295.20   11.00
  14  10  -2  274.77   11.18
  14  10  -2  271.62   11.13
  14 -10  -2  245.94   10.75
  14 -10  -2  269.78   10.79
  14  10  -2  269.53   11.18
  14 -10   2  295.03   11.13
  14 -10   2  289.45   10.83
  14  10   2  291.32   11.13
  14  10   2  280.06   10.96
 -14 -10   2  280.49   10.79
 -14 -12  -2  232.80   13.01
  14 -12  -2  251.61    9.30
 -14 -12   2  217.19    9.13
  14 -12   2  205.63    8.70
  14  12   2  232.25    9.09
  14 -12   2  221.12    9.34
  14  12  -2  252.51    9.13
  14 -12  -2  237.15    9.34
 -14  12   2  224.70    8.79
 -14  12   2  234.12    8.87
  14  12   2  225.64    9.00
  14  12   2  217.15    9.04
 -14 -12   2  220.56    9.04
 -14 -12   2  222.35    9.00
  14  12  -2  238.39    9.38
  14  12  -2  229.01    9.34
  14 -12  -2  237.20    8.87
  14  12  -2  247.22    9.47
  14 -12   2  219.07    8.91
  14  12   2  233.19    9.21
  14  12   2  207.30    8.91
 -14 -12   2  219.88    8.87
  14 -12   2  223.29    9.09
 -14 -14   2   13.22    1.62
 -14 -14  -2   10.07    3.03
  14 -14  -2    8.45    1.66
  14 -14  -2   12.67    1.83
 -14 -14   2   13.86    1.79
  14  14   2   13.61    1.71
  14 -14   2   12.71    1.92
  14  14  -2   12.33    1.58
 -14  14   2   13.48    1.45
  14  14   2   13.18    1.66
  14  14   2   12.20    1.66
  14  14  -2    9.77    1.83
  14  14  -2   12.88    1.96
  14  14   2   14.12    1.83
 -14 -14   2    9.98    1.83
  14 -14  -2    8.19    1.28
  14  14  -2    7.98    1.75
  14  14   2   15.82    1.83
  14 -14   2   15.18    1.71
  14 -14   2   12.03    1.71
  14  14   2   11.22    1.54
  14 -14   2   15.14    2.05
  14 -14   2   16.08    2.09
 -14 -14   2   12.84    1.49
  14 -16  -2  115.80    5.42
  14  16   2  112.65    5.29
  14  16  -2  125.79    5.08
  14 -16  -2  124.25    5.46
 -14 -16   2  121.90    5.37
  14 -16   2  114.52    5.42
 -14 -16   2  111.62    5.20
 -14 -16   2  116.70    5.20
[truncated: 269,437 more chars]
