# Supplementary material for: 1,1′-Methyl­enebis(4,4′-bipyridin-1-ium) dibromide
Source: IUCrdata. 2022 May 20;7(Pt 5):x220526. doi: 10.1107/S2414314622005260 (PMC9462032; doi:10.1107/S2414314622005260)
Supplement: Supplementary file 2 [file x-07-x220526-Isup2.hkl]

data_I                                                                          
_shelx_title ' fdd2xp_a.res in Fdd2'                                            
_shelx_refln_list_code          4                                               
_shelx_F_calc_maximum      566.45                                               
_exptl_crystal_F_000      1936.00                                               
_reflns_d_resolution_high  0.7831                                               
                                                                                
loop_                                                                           
 _space_group_symop_operation_xyz                                               
 'x, y, z'                                                                      
 '-x, -y, z'                                                                    
 'x+1/4, -y+1/4, z+1/4'                                                         
 '-x+1/4, y+1/4, z+1/4'                                                         
 'x, y+1/2, z+1/2'                                                              
 '-x, -y+1/2, z+1/2'                                                            
 'x+1/4, -y+3/4, z+3/4'                                                         
 '-x+1/4, y+3/4, z+3/4'                                                         
 'x+1/2, y, z+1/2'                                                              
 '-x+1/2, -y, z+1/2'                                                            
 'x+3/4, -y+1/4, z+3/4'                                                         
 '-x+3/4, y+1/4, z+3/4'                                                         
 'x+1/2, y+1/2, z'                                                              
 '-x+1/2, -y+1/2, z'                                                            
 'x+3/4, -y+3/4, z+1/4'                                                         
 '-x+3/4, y+3/4, z+1/4'                                                         
                                                                                
_cell_length_a    18.0776                                                       
_cell_length_b    48.2301                                                       
_cell_length_c     4.5424                                                       
_cell_angle_alpha  90.000                                                       
_cell_angle_beta   90.000                                                       
_cell_angle_gamma  90.000                                                       
                                                                                
_shelx_F_squared_multiplier     1.000                                           
                                                                                
loop_                                                                           
 _refln_index_h                                                                 
 _refln_index_k                                                                 
 _refln_index_l                                                                 
 _refln_F_squared_calc                                                          
 _refln_F_squared_meas                                                          
 _refln_F_squared_sigma                                                         
 _refln_observed_status                                                         
   1   1  -5        512.25        579.78        29.56 o                         
   3   1  -5       2593.83       2668.17        36.61 o                         
   5   1  -5       1220.80       1220.33        23.03 o                         
   7   1  -5       1327.23       1351.61        38.73 o                         
   9   1  -5       1509.89       1445.08        32.05 o                         
  11   1  -5        366.37        292.17        34.50 o                         
   1   3  -5       2221.57       2380.54        43.29 o                         
   3   3  -5        660.47        688.94        18.72 o                         
   5   3  -5       1403.45       1418.20        26.41 o                         
   7   3  -5        709.18        715.22        34.78 o                         
   9   3  -5        880.56        825.02        45.78 o                         
  11   3  -5        457.41        344.91        16.20 o                         
   1   5  -5       1211.93       1285.66        27.44 o                         
   3   5  -5        486.52        484.57        17.18 o                         
   5   5  -5       1763.91       1857.57        35.96 o                         
   7   5  -5       1278.47       1125.70        68.91 o                         
   9   5  -5       1879.45       1675.24        46.80 o                         
  11   5  -5        833.49        616.05        45.06 o                         
   1   7  -5       2939.97       2993.14        47.67 o                         
   3   7  -5        125.64        130.05        13.11 o                         
   5   7  -5       2297.25       2402.46        39.23 o                         
   7   7  -5        198.99        190.45        22.86 o                         
   9   7  -5       1592.42       1478.71        43.61 o                         
  11   7  -5       1223.71        820.96        23.87 o                         
   1   9  -5       1181.05       1286.20        43.97 o                         
   3   9  -5       2924.03       3154.08        51.47 o                         
   5   9  -5       2872.36       2975.07        50.88 o                         
   7   9  -5        272.28        265.74        22.60 o                         
   9   9  -5         54.06         83.95        16.32 o                         
  11   9  -5        655.54        489.90        26.74 o                         
   1  11  -5        637.30        691.85        24.84 o                         
   3  11  -5       1677.34       1872.86        35.66 o                         
   5  11  -5        860.07        852.41        21.16 o                         
   7  11  -5        938.58        902.61        41.07 o                         
   9  11  -5       1373.16       1243.59        42.48 o                         
   1  13  -5       1097.01       1235.22        29.60 o                         
   3  13  -5       3133.39       3324.84        86.83 o                         
   5  13  -5        184.30        152.21        13.56 o                         
   7  13  -5       1076.18        966.21        66.75 o                         
   9  13  -5        872.19        618.28       102.83 o                         
   1  15  -5        566.61        614.65        25.71 o                         
   3  15  -5        987.67       1086.77        22.58 o                         
   5  15  -5        583.12        549.50        17.38 o                         
   7  15  -5       1405.18       1320.09        92.44 o                         
   9  15  -5       1149.34        977.17        49.19 o                         
   1  17  -5        792.60        817.29        34.93 o                         
   3  17  -5        331.19        399.65        14.42 o                         
   5  17  -5        826.86        798.93        27.55 o                         
   7  17  -5         89.80        105.05        17.92 o                         
   9  17  -5       1109.70        891.52        56.95 o                         
   1  19  -5       1226.46       1180.23        60.04 o                         
   3  19  -5         45.79         31.82        10.12 o                         
   5  19  -5       2088.27       2129.13        69.80 o                         
   7  19  -5       1047.04        909.42        45.06 o                         
   9  19  -5       1111.49        701.32        32.56 o                         
   1  21  -5       1669.41       1593.37        41.85 o                         
   3  21  -5       1101.20       1069.54        31.78 o                         
   5  21  -5       2174.61       2009.59        53.67 o                         
   7  21  -5        478.69        346.79        30.07 o                         
   1  23  -5        773.32        719.94        17.22 o                         
   3  23  -5        565.71        525.20        29.08 o                         
   5  23  -5        441.19        458.27        22.16 o                         
   7  23  -5        471.68        373.00        14.04 o                         
   1  25  -5        514.76        451.91        15.17 o                         
   3  25  -5       1297.83       1031.90        47.64 o                         
   5  25  -5        189.77        145.02        14.18 o                         
   1  27  -5        217.84        143.92         9.52 o                         
   3  27  -5       1009.33        787.61        27.73 o                         
   5  27  -5        217.69         88.80        21.13 o                         
   1  29  -5        911.32        664.08        28.88 o                         
   3  29  -5        755.33        510.89        21.94 o                         
   1  31  -5        716.25        376.01        25.42 o                         
   0   0  -4      36143.71      38171.44      1709.38 o                         
   4   0  -4       7591.78       7983.72       164.32 o                         
   8   0  -4       4600.94       4712.63        99.76 o                         
  12   0  -4       3624.99       3700.60       111.91 o                         
  16   0  -4       1737.87       1484.39        58.43 o                         
   2   2  -4        637.31        690.42        26.18 o                         
   4   2  -4       2112.40       2414.28        46.26 o                         
   6   2  -4       8150.75       8417.19       121.98 o                         
   8   2  -4       7315.62       7422.71       101.82 o                         
  10   2  -4       4841.73       5050.20       140.88 o                         
  12   2  -4       2280.10       2406.23        52.42 o                         
  14   2  -4       1286.21       1336.89        31.88 o                         
  16   2  -4        925.10        745.33        39.79 o                         
   0   4  -4       7813.52       7903.30       182.08 o                         
   2   4  -4       8758.63       9032.90       137.55 o                         
   4   4  -4       5030.23       5254.77        87.23 o                         
   6   4  -4       1257.64       1373.09        27.80 o                         
   8   4  -4        707.95        797.86        36.26 o                         
  10   4  -4        410.12        395.22        33.98 o                         
  12   4  -4       1293.09       1541.98        43.72 o                         
  14   4  -4       1783.93       1826.16        40.38 o                         
  16   4  -4        885.52        760.35        36.55 o                         
   2   6  -4          6.03        115.21        19.88 o                         
   4   6  -4       8696.51       9088.29       129.64 o                         
   6   6  -4        686.52        768.93        24.71 o                         
   8   6  -4      12207.49      12270.79       146.27 o                         
  10   6  -4        122.40        104.21        22.60 o                         
  12   6  -4       8637.30       8615.64       166.09 o                         
  14   6  -4        279.77        355.31        18.21 o                         
  16   6  -4       1050.04        716.03        38.52 o                         
   0   8  -4       1857.00       1766.16        77.24 o                         
   2   8  -4      12111.19      12333.23       159.92 o                         
   4   8  -4       2925.53       2943.79        50.42 o                         
   6   8  -4       4062.51       4162.59        73.76 o                         
   8   8  -4        218.14        291.56        18.94 o                         
  10   8  -4        201.71        234.50        26.91 o                         
  12   8  -4        268.36        381.29        25.17 o                         
  14   8  -4       3662.59       3564.81       113.30 o                         
  16   8  -4        394.88        277.32        13.80 o                         
   2  10  -4        283.92        282.11        17.61 o                         
   4  10  -4       2052.21       2179.84        39.66 o                         
   6  10  -4       6083.44       6367.60       128.16 o                         
   8  10  -4       8787.24       8999.57       142.26 o                         
  10  10  -4       3327.34       3373.47        69.46 o                         
  12  10  -4       2738.72       2677.59        70.09 o                         
  14  10  -4       1622.35       1654.65        78.07 o                         
  16  10  -4        366.13        276.22        12.97 o                         
   0  12  -4      16449.58      16228.89       698.73 o                         
   2  12  -4        647.36        676.55        26.98 o                         
   4  12  -4       5417.93       5738.09        82.89 o                         
   6  12  -4        136.23        197.99        17.49 o                         
   8  12  -4        189.04        189.75        15.28 o                         
  10  12  -4        196.80        249.66        24.00 o                         
  12  12  -4       1119.37       1096.46        51.80 o                         
  14  12  -4        372.69        430.81        39.28 o                         
  16  12  -4       2717.06       1827.97        42.31 o                         
   2  14  -4       2954.27       3020.57        92.71 o                         
   4  14  -4        267.93        337.62        20.90 o                         
   6  14  -4       7512.16       7951.93       116.72 o                         
   8  14  -4       1296.98       1230.93        28.98 o                         
  10  14  -4       7771.66       8066.30       141.63 o                         
  12  14  -4        635.97        678.05        55.63 o                         
  14  14  -4       1889.55       1937.35        61.65 o                         
   0  16  -4       5691.85       6180.48       153.07 o                         
   2  16  -4       5931.61       5875.51       100.83 o                         
   4  16  -4       4215.41       4373.03        75.96 o                         
   6  16  -4       2908.73       3019.58        53.84 o                         
   8  16  -4        142.87        148.53        16.38 o                         
  10  16  -4         57.74        138.72        17.58 o                         
  12  16  -4       1535.47       1462.55        32.54 o                         
  14  16  -4        758.04        736.27        22.98 o                         
   2  18  -4        401.14        516.50        24.50 o                         
   4  18  -4       4103.93       4252.42        63.83 o                         
   6  18  -4        950.66       1158.38        28.89 o                         
   8  18  -4       5091.49       5186.23       125.65 o                         
  10  18  -4       2213.52       2214.58        46.07 o                         
  12  18  -4       2720.83       2630.70        63.60 o                         
  14  18  -4        205.18        227.72        17.05 o                         
   0  20  -4       1919.97       1936.19       105.59 o                         
   2  20  -4      16803.25      17671.90       238.04 o                         
   4  20  -4         41.70         81.08        17.30 o                         
   6  20  -4       5235.52       5172.38        65.87 o                         
   8  20  -4        537.25        560.64        22.26 o                         
  10  20  -4        313.04        305.10        18.56 o                         
  12  20  -4        194.02        188.20        12.37 o                         
  14  20  -4       2252.91       2181.66        50.10 o                         
   2  22  -4        695.53        769.61        25.30 o                         
   4  22  -4       2359.27       2415.32        46.04 o                         
   6  22  -4       4013.31       3868.80        56.14 o                         
   8  22  -4       4292.37       4419.65        96.75 o                         
  10  22  -4       1986.14       1979.72        40.19 o                         
  12  22  -4       1321.58       1273.11        30.24 o                         
  14  22  -4       2232.07       1757.37        51.35 o                         
   0  24  -4       5991.11       6111.18       109.58 o                         
   2  24  -4       2349.57       2514.56        56.94 o                         
   4  24  -4       2016.95       1983.06        42.16 o                         
   6  24  -4        251.27        335.25        16.54 o                         
   8  24  -4        373.18        409.20        18.03 o                         
  10  24  -4         35.30         70.99        14.09 o                         
  12  24  -4        986.95        790.81        19.72 o                         
   2  26  -4        408.52        378.18        17.20 o                         
   4  26  -4        389.09        456.45        17.97 o                         
   6  26  -4       8872.68       9052.57       129.52 o                         
   8  26  -4         98.22        149.42        14.02 o                         
  10  26  -4       4644.57       4649.37       111.79 o                         
  12  26  -4        427.33        364.84        17.94 o                         
   0  28  -4       3989.86       4083.50        72.73 o                         
   2  28  -4       3168.46       3074.81        51.44 o                         
   4  28  -4       2373.84       2440.13        40.61 o                         
   6  28  -4       2043.64       1915.37        34.52 o                         
   8  28  -4        285.87        279.03        14.76 o                         
  10  28  -4        320.20        313.41        23.36 o                         
  12  28  -4       1724.33       1302.45        35.75 o                         
   2  30  -4        391.11        403.18        14.31 o                         
   4  30  -4       2133.85       2144.76        35.03 o                         
   6  30  -4       1124.73       1149.85        29.97 o                         
   8  30  -4       1573.99       1681.78        47.41 o                         
  10  30  -4        923.02        847.58        31.81 o                         
   0  32  -4        575.11        581.67        25.00 o                         
   2  32  -4       6654.07       6834.93       117.78 o                         
   4  32  -4        202.10        204.34        12.47 o                         
   6  32  -4       2050.03       1910.76        47.79 o                         
   8  32  -4         68.30         74.62        13.12 o                         
  10  32  -4        149.05        127.45        13.84 o                         
   2  34  -4         57.35         73.21        10.71 o                         
   4  34  -4       1196.41       1180.44        23.74 o                         
   6  34  -4        777.68        677.76        27.01 o                         
   8  34  -4       4111.58       3750.67        77.27 o                         
  10  34  -4        528.60        397.82        16.72 o                         
   0  36  -4       3665.89       3771.28       109.81 o                         
   2  36  -4       1052.38       1022.13        20.44 o                         
   4  36  -4        864.40        868.78        17.25 o                         
   6  36  -4        460.95        401.78        20.44 o                         
   8  36  -4        313.94        270.59        21.03 o                         
   2  38  -4        557.63        495.04        13.04 o                         
   4  38  -4        337.17        325.21        11.38 o                         
   6  38  -4       1584.35       1423.63        33.97 o                         
   8  38  -4        155.25        130.14        18.98 o                         
   0  40  -4       2734.86       2527.80       111.03 o                         
   2  40  -4        154.79        137.80        10.29 o                         
   4  40  -4       3213.47       2520.31       134.74 o                         
   6  40  -4        296.01        185.34        16.63 o                         
   2  42  -4        154.33        121.87         7.33 o                         
   4  42  -4        440.41        333.76        18.42 o                         
   0  44  -4        116.66         80.41        13.35 o                         
   2  44  -4       1196.23        664.59        23.59 o                         
   5   1  -3       1304.59       1445.07        47.41 o                         
   7   1  -3      12610.56      13120.60       175.38 o                         
   9   1  -3      12032.49      12297.14       192.40 o                         
  11   1  -3       7135.84       6996.50       152.19 o                         
  13   1  -3      10531.84      11212.01       184.70 o                         
  15   1  -3       2689.85       2955.20        85.95 o                         
  17   1  -3       6346.72       6832.53       101.43 o                         
  19   1  -3        855.28        699.62        27.40 o                         
   5   3  -3       8875.36       8581.43       194.85 o                         
   7   3  -3      12643.08      12734.74       194.37 o                         
   9   3  -3       7395.48       7503.76       127.52 o                         
  11   3  -3       8413.02       8560.16       137.14 o                         
  13   3  -3       6984.01       7300.71       129.30 o                         
  15   3  -3        367.22        465.80        24.43 o                         
  17   3  -3       2556.41       2762.00        52.66 o                         
  19   3  -3        819.38        716.70        40.94 o                         
   5   5  -3      21105.54      20713.44       321.92 o                         
   7   5  -3       3816.65       4050.05        63.36 o                         
   9   5  -3       4373.61       4477.45        66.80 o                         
  11   5  -3       5040.96       4962.75        83.32 o                         
  13   5  -3       1692.82       1737.21        39.87 o                         
  15   5  -3       4209.52       4569.92        78.30 o                         
  17   5  -3       2064.94       2467.06        49.53 o                         
  19   5  -3        143.30        121.06        14.94 o                         
   1   7  -3      23353.38      23540.53       916.76 o                         
   3   7  -3       3681.00       3752.93       118.00 o                         
   5   7  -3      15333.04      15123.15       212.45 o                         
   7   7  -3       5403.14       5303.25        82.15 o                         
   9   7  -3      13030.40      12607.35       180.56 o                         
  11   7  -3       9039.67       8781.84       151.24 o                         
  13   7  -3        145.32        160.83        19.01 o                         
  15   7  -3       2966.33       3218.69        62.26 o                         
  17   7  -3       1523.51       1573.81        40.14 o                         
  19   7  -3       1128.61        997.05        37.96 o                         
   1   9  -3       8843.83       8552.87       326.82 o                         
   3   9  -3       3961.66       3687.57        96.41 o                         
   5   9  -3      10995.23      10912.68       190.00 o                         
   7   9  -3       8023.58       7986.12       132.20 o                         
   9   9  -3      12850.84      13125.81       211.79 o                         
  11   9  -3       9307.33       9217.77       170.66 o                         
  13   9  -3       1555.11       1568.37        39.70 o                         
  15   9  -3       2166.95       2138.31        63.16 o                         
  17   9  -3       5822.83       5598.53       205.08 o                         
  19   9  -3        187.26        129.97        14.45 o                         
   1  11  -3       7966.14       7792.26       287.21 o                         
   3  11  -3      27219.33      27008.35       485.11 o                         
   5  11  -3       3529.33       3636.48        83.34 o                         
   7  11  -3       3058.83       3089.75        65.18 o                         
   9  11  -3       4199.73       4248.18        73.70 o                         
  11  11  -3       2328.17       2296.57        54.22 o                         
  13  11  -3       3738.34       4009.17        86.64 o                         
  15  11  -3       2236.12       2262.23        80.18 o                         
  17  11  -3       3468.23       3388.20       271.59 o                         
  19  11  -3       2373.61       2160.13        58.23 o                         
   1  13  -3       8674.90       9016.82       184.87 o                         
   3  13  -3      30073.87      30059.23       423.04 o                         
   5  13  -3       1574.58       1566.78        36.55 o                         
   7  13  -3      21507.26      21922.28       258.83 o                         
   9  13  -3       6327.76       6372.08       109.93 o                         
  11  13  -3       2835.21       2788.43        54.37 o                         
  13  13  -3       8129.17       8216.62       131.26 o                         
  15  13  -3        448.44        420.63        17.83 o                         
  17  13  -3       2483.93       2529.49       188.83 o                         
  19  13  -3        979.86        854.69        40.94 o                         
   1  15  -3       9889.88       9648.36       149.66 o                         
   3  15  -3      20056.88      19801.01       260.00 o                         
   5  15  -3       7080.79       6952.67        88.04 o                         
   7  15  -3       6844.80       6658.29        87.32 o                         
   9  15  -3       7047.98       7354.13       120.20 o                         
  11  15  -3       5233.64       5244.09       140.76 o                         
  13  15  -3       5220.97       5568.08        92.89 o                         
  15  15  -3       2462.75       2483.03        65.18 o                         
  17  15  -3       3100.80       3162.09        75.62 o                         
   1  17  -3       4128.49       3804.93        50.85 o                         
   3  17  -3       7659.78       7846.85       101.53 o                         
   5  17  -3       2855.30       2757.83        50.50 o                         
   7  17  -3      11147.11      11355.00       132.82 o                         
   9  17  -3       8826.04       8806.85       150.01 o                         
  11  17  -3       6292.91       6430.80       187.03 o                         
  13  17  -3       2922.61       3040.02       123.32 o                         
  15  17  -3       2590.98       2702.67        47.51 o                         
  17  17  -3        125.16        121.66        12.10 o                         
   1  19  -3       5262.26       5059.17        63.00 o                         
   3  19  -3       2711.92       2707.16        36.26 o                         
   5  19  -3      13706.73      13777.59       143.78 o                         
   7  19  -3       2312.94       2374.14        35.92 o                         
   9  19  -3       3460.07       3507.64        55.14 o                         
  11  19  -3       4533.52       4939.38        86.49 o                         
  13  19  -3       1869.81       1756.96        46.19 o                         
  15  19  -3       3461.39       3616.41        64.63 o                         
  17  19  -3       1342.72       1345.53        27.31 o                         
   1  21  -3      10008.69      10135.47       119.64 o                         
   3  21  -3       5327.94       5259.00        59.18 o                         
   5  21  -3       4273.96       4478.59        50.96 o                         
   7  21  -3       3826.40       3853.24        57.76 o                         
   9  21  -3       5478.79       5703.76        88.93 o                         
  11  21  -3       5600.80       5778.78        93.80 o                         
  13  21  -3        844.43        866.96        28.64 o                         
  15  21  -3       2536.55       2586.09        43.06 o                         
  17  21  -3       1760.60       1685.48        35.64 o                         
   1  23  -3       2803.42       2924.89        48.86 o                         
   3  23  -3       9764.97       9695.99       100.94 o                         
   5  23  -3       4957.64       5053.38        58.45 o                         
   7  23  -3       6146.97       6085.12       114.72 o                         
   9  23  -3       1806.58       1898.66        33.82 o                         
  11  23  -3       3749.37       3739.15        78.49 o                         
  13  23  -3       1795.98       1924.24        38.56 o                         
  15  23  -3       1298.23       1323.77        29.74 o                         
  17  23  -3       1115.55        952.20        21.78 o                         
   1  25  -3       4639.15       4812.86        70.22 o                         
   3  25  -3      18650.20      19238.66       187.02 o                         
   5  25  -3        825.43        836.43        19.13 o                         
   7  25  -3       8125.69       8615.93       107.20 o                         
   9  25  -3       3638.00       3828.22        52.39 o                         
  11  25  -3       2264.67       2466.23        51.12 o                         
  13  25  -3       3961.34       4105.01        65.65 o                         
  15  25  -3        122.80        125.86        10.43 o                         
  17  25  -3       1781.08       1241.85        68.90 o                         
   1  27  -3      12114.11      12053.63       135.06 o                         
   3  27  -3      19139.09      19246.59       187.45 o                         
   5  27  -3       2099.32       2066.39        31.88 o                         
   7  27  -3       5784.77       5581.09        69.18 o                         
   9  27  -3       1429.13       1576.78        28.96 o                         
  11  27  -3       1489.29       1479.34        32.10 o                         
  13  27  -3       2648.57       3008.60        43.94 o                         
  15  27  -3       1337.65       1422.30        29.60 o                         
   1  29  -3       2780.53       2750.70        53.97 o                         
   3  29  -3       1398.64       1488.41        44.41 o                         
   5  29  -3       3258.23       3217.96        57.19 o                         
   7  29  -3       6357.50       6228.89        83.36 o                         
   9  29  -3       4426.42       4624.52        62.18 o                         
  11  29  -3       1864.18       1956.05        31.28 o                         
  13  29  -3        496.55        542.00        30.14 o                         
  15  29  -3       1755.42       1650.00        34.45 o                         
   1  31  -3       4293.64       4229.00        67.16 o                         
   3  31  -3       1282.79       1454.84        27.36 o                         
   5  31  -3       2040.10       2269.13        34.62 o                         
   7  31  -3       2317.60       2254.51        32.67 o                         
   9  31  -3       1947.03       2101.19        45.80 o                         
  11  31  -3       1730.92       1909.12        36.00 o                         
  13  31  -3        865.86        840.64        34.06 o                         
  15  31  -3       1534.91       1337.56        31.33 o                         
   1  33  -3       3527.77       3618.79        62.26 o                         
   3  33  -3         28.90         26.98        13.26 o                         
   5  33  -3      11681.60      12678.37       144.96 o                         
   7  33  -3        175.32        186.26        12.06 o                         
   9  33  -3       2619.27       2858.83        40.45 o                         
  11  33  -3       4968.18       4995.33        75.84 o                         
  13  33  -3        815.69        891.74        41.01 o                         
  15  33  -3       2006.30       1357.68        30.23 o                         
   1  35  -3       2518.07       2691.10        41.79 o                         
   3  35  -3       4978.42       5339.26        75.45 o                         
   5  35  -3       3937.90       3934.94        54.08 o                         
   7  35  -3       1900.91       2108.06        29.69 o                         
   9  35  -3        378.90        398.35        17.64 o                         
  11  35  -3       2262.27       2382.77        44.22 o                         
  13  35  -3        925.56        961.99        21.76 o                         
   1  37  -3        390.90        471.23        19.58 o                         
   3  37  -3       3669.88       3914.92        51.78 o                         
   5  37  -3        376.09        418.08        15.68 o                         
   7  37  -3       1794.59       2030.53        36.19 o                         
   9  37  -3       2221.60       2308.09        38.92 o                         
  11  37  -3       1977.61       2047.25        46.94 o                         
  13  37  -3        921.65        844.24        20.75 o                         
   1  39  -3       3547.29       3744.51        52.79 o                         
   3  39  -3       2635.92       2849.60        41.29 o                         
   5  39  -3         47.79         45.34        11.42 o                         
   7  39  -3       4647.14       4699.98        90.81 o                         
   9  39  -3       2643.81       2618.78        40.80 o                         
  11  39  -3        884.56        742.17        21.35 o                         
  13  39  -3       1844.14       1300.40        32.27 o                         
   1  41  -3       1633.77       1662.58        31.96 o                         
   3  41  -3       2601.69       2730.21        38.76 o                         
   5  41  -3       1217.77       1313.41        20.12 o                         
   7  41  -3       2528.50       2751.35        36.31 o                         
   9  41  -3       1599.18       1593.58        29.97 o                         
  11  41  -3       1407.65       1273.38        24.50 o                         
   1  43  -3       1900.93       2089.40        34.20 o                         
   3  43  -3       1083.35       1178.92        24.04 o                         
   5  43  -3       1996.03       1976.29        42.09 o                         
   7  43  -3        660.17        684.48        17.45 o                         
   9  43  -3        641.31        607.25        14.64 o                         
  11  43  -3          0.46          8.80         6.45 o                         
   1  45  -3        943.01       1015.94        21.51 o                         
   3  45  -3        155.35        153.76        10.90 o                         
   5  45  -3       2104.65       2183.04        52.04 o                         
   7  45  -3        147.80        148.77        13.62 o                         
   9  45  -3       1326.92       1210.54        48.28 o                         
   1  47  -3       1529.34       1483.19        30.18 o                         
   3  47  -3        974.21       1054.32        20.37 o                         
   5  47  -3       1417.91       1388.99        27.20 o                         
   7  47  -3        231.95        206.71        16.09 o                         
   1  49  -3        100.70        102.12        11.71 o                         
   3  49  -3        819.37        913.09        22.85 o                         
   5  49  -3        173.56        151.12        11.42 o                         
   7  49  -3        523.47        369.08        24.10 o                         
   1  51  -3        973.49        841.74        28.40 o                         
   3  51  -3        694.69        541.55        28.74 o                         
   5  51  -3         77.49         57.77        12.54 o                         
  10   0  -2      47369.67      49479.09      1783.99 o                         
  14   0  -2      13543.41      13511.37       409.74 o                         
  18   0  -2        263.42        335.38        30.26 o                         
   6   2  -2       1574.46       1447.60        85.83 o                         
   8   2  -2       2151.67       2258.40       127.69 o                         
  10   2  -2        137.26        378.01        70.71 o                         
  12   2  -2       4308.72       4396.74        72.35 o                         
  14   2  -2       5301.71       5658.89       115.13 o                         
  16   2  -2      12587.86      12780.34       361.38 o                         
  18   2  -2       2642.33       2824.81        46.23 o                         
  20   2  -2       6201.37       5731.03       254.14 o                         
   6   4  -2       5960.79       4901.69       232.41 o                         
   8   4  -2      46126.62      46678.30      1617.94 o                         
  10   4  -2      15929.17      15282.28       274.39 o                         
  12   4  -2      15594.52      15385.23       215.54 o                         
  14   4  -2       1482.88       1538.26        35.32 o                         
  16   4  -2       1761.14       1821.64        52.48 o                         
  18   4  -2         66.89        150.46        16.32 o                         
  20   4  -2        185.13        298.16        20.16 o                         
   6   6  -2      49038.40      49455.27       880.97 o                         
  10   6  -2       2872.29       3165.92        85.10 o                         
  12   6  -2        707.73        731.26        28.71 o                         
  14   6  -2      13150.70      13006.97       177.57 o                         
  16   6  -2        927.61        957.50        28.09 o                         
  18   6  -2      10997.65      11324.35       234.74 o                         
  20   6  -2         45.79         62.12        13.17 o                         
   4   8  -2      53555.95      50995.92      1316.80 o                         
   6   8  -2      12671.19      12462.01       259.44 o                         
   8   8  -2      56654.21      58748.65      2092.33 o                         
  10   8  -2       5608.27       5440.00       118.88 o                         
  12   8  -2      33915.80      32736.98       475.40 o                         
  14   8  -2      18642.90      18188.73       263.65 o                         
  16   8  -2       7358.24       7133.32       153.02 o                         
  18   8  -2         68.86        126.39        40.11 o                         
  20   8  -2       1027.51       1115.40        34.62 o                         
   0  10  -2      56015.51      52223.41      1724.90 o                         
   2  10  -2      24608.11      24022.60       618.37 o                         
   4  10  -2       1810.32       1660.07        55.55 o                         
   6  10  -2      16468.63      16528.56       392.42 o                         
   8  10  -2       3665.50       3324.35       193.44 o                         
  10  10  -2       2560.97       2614.81        62.89 o                         
  12  10  -2      16938.42      16940.59       249.48 o                         
  14  10  -2       8643.77       8876.69       124.07 o                         
  16  10  -2       2692.69       3009.88        48.44 o                         
  18  10  -2       4804.22       4845.38       144.48 o                         
  20  10  -2       5486.87       5640.64       174.64 o                         
   2  12  -2        178.56        294.15        23.69 o                         
   4  12  -2      21027.61      22073.19       410.44 o                         
   6  12  -2      69270.82      67764.71      1349.85 o                         
   8  12  -2       3479.72       3550.19       106.35 o                         
  10  12  -2      34026.88      33482.98       409.12 o                         
  12  12  -2      10717.45      10588.92       160.42 o                         
  14  12  -2       7785.17       7973.39       111.53 o                         
  16  12  -2       1961.67       1883.29        34.40 o                         
  18  12  -2         78.53         85.85        14.84 o                         
  20  12  -2         84.14        155.02        13.79 o                         
   0  14  -2     105082.81     105398.19      2605.45 o                         
   2  14  -2      35078.89      36410.36       759.93 o                         
   4  14  -2      34684.03      33484.15       536.42 o                         
   6  14  -2        758.20        751.70        31.87 o                         
   8  14  -2       5684.26       5979.41       279.93 o                         
  10  14  -2       5621.99       5740.53        89.34 o                         
  12  14  -2       8466.90       8253.45       176.03 o                         
  14  14  -2        305.14        344.44        22.28 o                         
  16  14  -2       8664.01       8829.52       132.21 o                         
  18  14  -2       3260.99       3170.58        56.81 o                         
  20  14  -2       5886.54       5916.77       119.73 o                         
   2  16  -2        578.16        587.72        27.13 o                         
   4  16  -2      13423.45      13253.59       246.52 o                         
   6  16  -2      29918.56      29259.87       544.75 o                         
   8  16  -2      26208.16      24674.81       525.90 o                         
  10  16  -2       8801.09       8705.63       133.28 o                         
  12  16  -2      13172.54      13081.64       213.52 o                         
  14  16  -2       3797.12       4002.50        73.09 o                         
  16  16  -2       1365.95       1420.04        33.56 o                         
  18  16  -2        986.96       1091.18        29.79 o                         
  20  16  -2        961.94        919.89        36.43 o                         
   0  18  -2      32038.61      33690.80       860.99 o                         
   2  18  -2      64596.76      62124.14      1096.56 o                         
   4  18  -2       2935.68       2990.47        71.47 o                         
   6  18  -2      18839.95      18309.94       353.94 o                         
   8  18  -2        172.63        249.90        20.31 o                         
  10  18  -2        648.10        625.19        27.56 o                         
  12  18  -2        845.31        936.33        30.56 o                         
  14  18  -2       8809.81       9087.02       125.01 o                         
  16  18  -2       4332.68       4311.97        66.72 o                         
  18  18  -2       7198.71       7272.10       117.02 o                         
  20  18  -2        975.78        732.26        49.12 o                         
   2  20  -2       1853.46       1990.91        54.23 o                         
   4  20  -2      20921.75      20465.96       388.78 o                         
   6  20  -2       1291.14       1249.71        57.26 o                         
   8  20  -2      34075.95      33607.58       334.00 o                         
  10  20  -2        866.00        842.29        21.97 o                         
  12  20  -2      17663.21      17701.38       239.04 o                         
  14  20  -2       3478.49       3501.50        58.63 o                         
  16  20  -2       1410.31       1348.00        28.38 o                         
  18  20  -2        163.77        181.29        13.71 o                         
  20  20  -2        539.94        488.22        16.91 o                         
   0  22  -2      17284.38      16536.02       754.00 o                         
   2  22  -2      34528.21      34253.48       638.17 o                         
   4  22  -2       9982.16      10161.95       202.30 o                         
   6  22  -2       5840.08       5672.77        85.60 o                         
   8  22  -2        786.67        795.11        21.60 o                         
  10  22  -2        651.28        785.76        21.21 o                         
  12  22  -2       2414.66       2342.69        43.22 o                         
  14  22  -2       4794.78       4963.57        79.29 o                         
  16  22  -2       2952.54       3045.09        46.33 o                         
  18  22  -2       4616.84       4749.05        67.13 o                         
  20  22  -2       1972.42       1318.79        38.27 o                         
   2  24  -2       3012.05       3090.78       142.23 o                         
   4  24  -2       4581.52       4451.38        97.38 o                         
   6  24  -2      26321.35      25376.37       233.91 o                         
   8  24  -2       9679.37       9510.55        97.19 o                         
  10  24  -2      23559.52      23762.48       253.84 o                         
  12  24  -2       2387.12       2372.94        43.13 o                         
  14  24  -2       6145.53       6437.40       104.61 o                         
  16  24  -2        361.56        353.67        14.37 o                         
  18  24  -2        772.66        814.54        26.32 o                         
   0  26  -2      53321.51      52093.34      1709.04 o                         
   2  26  -2        208.25        220.54        22.24 o                         
   4  26  -2      19747.95      19323.07       211.38 o                         
   6  26  -2        131.63        162.64        10.27 o                         
   8  26  -2       3587.07       3618.96        40.38 o                         
  10  26  -2        617.83        697.53        18.56 o                         
  12  26  -2       4642.21       4559.04        65.69 o                         
  14  26  -2        484.06        524.77        24.78 o                         
  16  26  -2       6173.50       6311.53        72.59 o                         
  18  26  -2        210.55        219.32         9.63 o                         
   2  28  -2      10448.82      10295.10        96.10 o                         
   4  28  -2       2712.72       2614.62        39.60 o                         
   6  28  -2      11332.81      10978.32        99.30 o                         
   8  28  -2      10679.15      10625.05        94.57 o                         
  10  28  -2       9279.50       9153.28        90.19 o                         
  12  28  -2       5028.97       5033.70        79.30 o                         
  14  28  -2       4731.83       4863.66        69.98 o                         
  16  28  -2       1621.15       1729.97        27.13 o                         
  18  28  -2        253.90        231.51         9.38 o                         
   0  30  -2       2571.58       2621.33        46.09 o                         
   2  30  -2      11679.88      11662.47       103.88 o                         
   4  30  -2       4686.96       4723.76        49.15 o                         
   6  30  -2       6205.10       6630.31        65.57 o                         
   8  30  -2       2237.39       2127.14        33.87 o                         
  10  30  -2       1366.46       1231.16        22.75 o                         
  12  30  -2       2748.53       2686.80        46.68 o                         
  14  30  -2       3064.48       3124.81        44.63 o                         
  16  30  -2       2372.92       2406.98        32.87 o                         
  18  30  -2       2830.76       2395.66        64.67 o                         
   2  32  -2       1406.02       1473.80        22.89 o                         
   4  32  -2       8195.60       8055.68        76.52 o                         
   6  32  -2        677.22        732.27        17.11 o                         
   8  32  -2      25126.92      25952.26       279.48 o                         
  10  32  -2       2929.53       2981.34        45.24 o                         
  12  32  -2      11442.36      11940.05       120.93 o                         
  14  32  -2        501.21        484.48        18.99 o                         
  16  32  -2       1405.31       1481.61        24.80 o                         
  18  32  -2        240.47        151.64        11.91 o                         
   0  34  -2      18560.60      18907.65       226.12 o                         
   2  34  -2      43334.50      43966.44       378.53 o                         
   4  34  -2       2684.51       2759.06        32.80 o                         
   6  34  -2       3226.61       3081.58        36.01 o                         
   8  34  -2       2599.86       2621.33        34.73 o                         
  10  34  -2       1918.30       1745.13        28.14 o                         
  12  34  -2        302.10        364.98        15.29 o                         
  14  34  -2       3833.01       4048.08        77.91 o                         
  16  34  -2        456.78        526.78        16.78 o                         
   2  36  -2        849.07        870.35        19.41 o                         
   4  36  -2       2219.43       2215.33        27.63 o                         
   6  36  -2      11284.71      10918.57       111.39 o                         
   8  36  -2       7900.81       7732.57        86.94 o                         
  10  36  -2       2368.95       2561.34        38.23 o                         
  12  36  -2        467.93        551.19        15.99 o                         
  14  36  -2       2154.08       2306.84        43.51 o                         
  16  36  -2        161.31        157.63        13.65 o                         
   0  38  -2       9768.83      10098.54       157.03 o                         
   2  38  -2       1589.73       1613.01        26.22 o                         
   4  38  -2       5007.82       5237.23        54.37 o                         
   6  38  -2        548.59        519.50        15.46 o                         
   8  38  -2       1282.55       1357.19        22.44 o                         
  10  38  -2        240.93        278.26        15.47 o                         
  12  38  -2       3557.65       3511.91        45.93 o                         
  14  38  -2        325.53        324.45        10.37 o                         
  16  38  -2        841.71        634.60        16.55 o                         
   2  40  -2       4657.86       4618.23        69.53 o                         
   4  40  -2       1504.78       1548.77        33.36 o                         
   6  40  -2       6175.46       6392.32        70.26 o                         
   8  40  -2       1122.69       1229.34        21.70 o                         
  10  40  -2       5574.57       5791.11        72.79 o                         
  12  40  -2       2444.32       2409.77        32.63 o                         
  14  40  -2       3229.21       2990.70        60.54 o                         
   0  42  -2       4997.62       5458.62        90.50 o                         
   2  42  -2       3327.01       3581.61        45.92 o                         
   4  42  -2       2806.58       2957.57        42.73 o                         
   6  42  -2       1371.72       1455.51        23.06 o                         
   8  42  -2        324.66        388.54        15.26 o                         
  10  42  -2         99.31         94.34        10.15 o                         
  12  42  -2       2488.27       2296.98        30.56 o                         
  14  42  -2        669.70        563.59        21.65 o                         
   2  44  -2        228.69        229.14        12.15 o                         
   4  44  -2       2099.06       2244.76        32.89 o                         
   6  44  -2       1356.24       1402.80        22.92 o                         
   8  44  -2       5729.00       5961.25        69.27 o                         
  10  44  -2        568.97        517.61        12.80 o                         
  12  44  -2       2266.77       2288.24        32.61 o                         
  14  44  -2        186.19        112.57        14.20 o                         
   0  46  -2       2135.75       2226.35        47.19 o                         
   2  46  -2       6919.18       7148.52        85.39 o                         
   4  46  -2        278.70        321.35        13.30 o                         
   6  46  -2        776.79        816.55        15.18 o                         
   8  46  -2       1177.38       1214.71        32.76 o                         
  10  46  -2         89.87         93.90         8.08 o                         
  12  46  -2        603.63        514.52        21.84 o                         
   2  48  -2          8.69         16.92        10.37 o                         
   4  48  -2       1768.81       1781.14        26.64 o                         
   6  48  -2       1928.31       1997.22        36.12 o                         
   8  48  -2       2986.17       2959.64        45.66 o                         
  10  48  -2       2331.70       2379.78        51.16 o                         
  12  48  -2       1253.00        802.53        36.64 o                         
   0  50  -2       2091.67       2278.35        43.09 o                         
   2  50  -2        881.77        879.45        17.43 o                         
   4  50  -2       1734.98       1807.20        28.12 o                         
   6  50  -2        584.29        551.74        16.06 o                         
   8  50  -2         21.98         28.13         7.80 o                         
  10  50  -2        559.48        517.02        17.15 o                         
   2  52  -2        972.30        951.87        18.49 o                         
   4  52  -2        431.73        484.98        12.93 o                         
   6  52  -2       1555.54       1636.04        32.36 o                         
   8  52  -2        668.60        545.52        25.83 o                         
   0  54  -2       3521.15       3361.92        59.67 o                         
   2  54  -2       1182.13       1259.40        20.43 o                         
   4  54  -2       1570.18       1423.99        31.29 o                         
   6  54  -2       1529.53       1213.90        31.99 o                         
   2  56  -2         72.10         60.69         7.58 o                         
   4  56  -2        853.14        663.22        36.64 o                         
   5   1  -1      17199.21      16845.01       346.60 o                         
   7   1  -1      35900.09      35678.93       995.87 o                         
   9   1  -1      22516.96      22734.95       375.10 o                         
  11   1  -1      13206.27      13619.37       267.83 o                         
  13   1  -1      35000.54      36172.82       406.88 o                         
  15   1  -1        531.51        478.99        18.81 o                         
  17   1  -1      10082.91      10204.05       164.96 o                         
  19   1  -1       4092.63       4349.82        70.30 o                         
  21   1  -1        205.69        209.76        12.47 o                         
   5   3  -1      27947.99      27200.31       799.51 o                         
   7   3  -1      24502.89      24153.18       465.06 o                         
   9   3  -1      31217.60      30742.64       481.02 o                         
  11   3  -1      17755.35      16980.01       334.97 o                         
  13   3  -1      14389.64      14233.60       191.12 o                         
  15   3  -1       4696.36       4943.64        70.98 o                         
  17   3  -1       4621.32       4683.98        73.30 o                         
  19   3  -1       2759.48       2829.49        51.81 o                         
  21   3  -1        761.70        851.63        26.89 o                         
   5   5  -1      59641.78      59537.61      1978.27 o                         
   7   5  -1      28804.15      30273.21       738.08 o                         
   9   5  -1      42678.44      45111.33       776.02 o                         
  11   5  -1      15574.87      15269.57       336.02 o                         
  13   5  -1       5729.54       5668.00        98.13 o                         
  15   5  -1      11345.01      12020.08       148.92 o                         
  17   5  -1       6827.60       6742.24       111.78 o                         
  19   5  -1       3308.46       3286.68        56.63 o                         
  21   5  -1       3147.71       3249.06        71.60 o                         
   3   7  -1      28089.91      28816.58      1057.39 o                         
   5   7  -1      81681.98      83211.70      2033.62 o                         
   7   7  -1       2905.10       2495.06       111.13 o                         
   9   7  -1      54398.41      57856.83       976.90 o                         
  11   7  -1      16072.65      15107.67       313.49 o                         
  13   7  -1        972.45       1014.85        24.76 o                         
  15   7  -1      17918.63      17738.42       198.41 o                         
  17   7  -1       7456.52       7362.80       104.09 o                         
  19   7  -1       5545.80       5361.03       109.82 o                         
  21   7  -1       4853.65       4944.68        89.07 o                         
   3   9  -1      68712.02      65220.09      2327.71 o                         
   5   9  -1      64738.83      65027.52      1612.98 o                         
   7   9  -1      10496.32      10292.80       330.50 o                         
   9   9  -1      15959.22      15720.96       300.13 o                         
  11   9  -1      20607.28      19456.64       599.94 o                         
  13   9  -1       5394.15       5160.96        78.28 o                         
  15   9  -1       7491.72       7752.52       100.25 o                         
  17   9  -1       9697.43       9821.53       121.86 o                         
  19   9  -1       3330.64       3432.51        77.59 o                         
  21   9  -1       2003.60       2123.42        44.64 o                         
   1  11  -1      48856.84      48888.20      1316.78 o                         
   3  11  -1      59883.38      56859.97      1136.32 o                         
   7  11  -1      29444.92      28284.03       660.61 o                         
   9  11  -1      42945.64      43436.89       770.75 o                         
  11  11  -1       6305.95       5802.80       233.62 o                         
  13  11  -1       8296.23       8316.02       101.58 o                         
  15  11  -1       5827.39       6020.13        75.98 o                         
  17  11  -1       4315.23       4488.51        63.98 o                         
  19  11  -1       2092.28       2213.41        50.85 o                         
  21  11  -1       2220.07       2026.43        41.26 o                         
   1  13  -1      17486.55      16771.93       431.47 o                         
   3  13  -1      89728.77      86276.98      2566.78 o                         
   5  13  -1        782.69        911.14        90.12 o                         
   7  13  -1      41946.46      40964.73       807.71 o                         
   9  13  -1      11744.38      11333.24       291.70 o                         
  11  13  -1       7932.99       7820.64       196.72 o                         
  13  13  -1      20286.63      20185.23       222.63 o                         
  15  13  -1        912.02        969.43        23.46 o                         
  17  13  -1       6109.04       6292.95        76.55 o                         
  19  13  -1       3477.71       3657.33        59.26 o                         
  21  13  -1         64.75         65.98        11.79 o                         
   1  15  -1      14067.63      13839.80       701.84 o                         
   3  15  -1      36371.87      37075.69       972.83 o                         
   5  15  -1      40458.05      41901.28       915.63 o                         
   7  15  -1      28157.96      26907.42       621.39 o                         
   9  15  -1      17377.93      16624.82       395.16 o                         
  11  15  -1      13043.45      12772.02       183.67 o                         
  13  15  -1      14375.83      14074.71       183.67 o                         
  15  15  -1      21801.23      21952.47       242.07 o                         
  17  15  -1       3130.70       3210.17        52.07 o                         
  19  15  -1       1929.63       2036.26        34.86 o                         
  21  15  -1        348.05        336.87        15.73 o                         
   1  17  -1      38329.07      37210.80       918.01 o                         
   3  17  -1      23343.65      22947.86      1286.79 o                         
   5  17  -1      37023.15      34919.62       845.06 o                         
   7  17  -1       7729.15       7222.69       142.61 o                         
   9  17  -1      18725.84      18162.18       446.75 o                         
  11  17  -1      23584.75      23359.79       272.25 o                         
  13  17  -1       3673.57       3786.04        57.92 o                         
  15  17  -1      11513.02      12031.07       153.68 o                         
  17  17  -1       5732.55       5977.76        79.76 o                         
  19  17  -1       4299.41       4498.37        65.18 o                         
  21  17  -1       3771.49       3629.49       106.58 o                         
   1  19  -1      44357.73      43914.49       780.52 o                         
   3  19  -1      12177.08      12231.60       431.82 o                         
   5  19  -1      69819.22      71245.27      1209.70 o                         
   7  19  -1      13293.51      13177.99       210.55 o                         
   9  19  -1      15327.65      14816.59       444.62 o                         
  11  19  -1      18967.06      18500.44       196.08 o                         
  13  19  -1      13459.26      13565.02       142.06 o                         
  15  19  -1      17959.10      18028.77       193.51 o                         
  17  19  -1       1878.47       2038.41        34.57 o                         
  19  19  -1       2529.43       2502.73        35.97 o                         
  21  19  -1       1115.35       1177.17        31.42 o                         
   1  21  -1      27529.88      26502.09       450.51 o                         
   3  21  -1       6629.03       6574.34       132.94 o                         
   5  21  -1      41929.89      41768.76       620.48 o                         
   7  21  -1       3630.99       3184.18        61.45 o                         
   9  21  -1      12265.80      12643.17       295.09 o                         
  11  21  -1      29117.91      29016.66       273.63 o                         
  13  21  -1         64.23         83.18        12.85 o                         
  15  21  -1       6401.07       6409.35        72.33 o                         
  17  21  -1       3819.28       3902.08        57.53 o                         
  19  21  -1        655.45        647.92        21.91 o                         
  21  21  -1       2691.71       2325.17        53.51 o                         
   1  23  -1      14050.20      14180.87       214.38 o                         
   3  23  -1      24204.91      23300.61       385.67 o                         
   5  23  -1      17056.38      16919.30       266.32 o                         
   7  23  -1      16602.09      15626.73       241.99 o                         
   9  23  -1       8292.69       8144.94        86.84 o                         
  11  23  -1      11646.64      11555.66       114.54 o                         
  13  23  -1       5876.63       6004.51        69.05 o                         
  15  23  -1       2487.43       2499.90        35.01 o                         
  17  23  -1       5222.53       5371.29        65.37 o                         
  19  23  -1       1758.19       1706.42        30.83 o                         
  21  23  -1       1949.05       1327.76        57.77 o                         
   1  25  -1      13921.66      13909.92       224.90 o                         
   3  25  -1      37857.09      37494.03       614.70 o                         
   5  25  -1        915.69        981.07        36.78 o                         
   7  25  -1      21946.64      21750.19       296.61 o                         
   9  25  -1      16585.14      16411.10       136.78 o                         
  11  25  -1      14132.58      14223.46       148.64 o                         
  13  25  -1       5287.90       5344.40        60.72 o                         
  15  25  -1       3392.94       3358.33        45.36 o                         
  17  25  -1       6360.20       6591.92        87.43 o                         
  19  25  -1       2984.92       2828.83        42.83 o                         
   1  27  -1      19649.06      19808.70       323.27 o                         
   3  27  -1      29148.06      28753.49       450.98 o                         
   5  27  -1       2812.09       2713.72        63.06 o                         
   7  27  -1       9471.04       9735.75        95.58 o                         
   9  27  -1       7298.47       7329.94        69.92 o                         
  11  27  -1      15118.95      14883.29       142.10 o                         
  13  27  -1       2095.17       2122.24        32.75 o                         
  15  27  -1       1526.05       1566.44        25.62 o                         
  17  27  -1       4855.74       4774.81        65.86 o                         
  19  27  -1       1674.46       1559.41        36.84 o                         
   1  29  -1      24121.67      24412.65       405.13 o                         
   3  29  -1       5282.26       4648.62        94.39 o                         
   5  29  -1      14189.74      14291.77       197.81 o                         
   7  29  -1       5800.49       5648.27        50.35 o                         
   9  29  -1       3959.03       3868.75        40.71 o                         
  11  29  -1       5077.93       5096.60        56.01 o                         
  13  29  -1        999.20       1097.37        21.16 o                         
  15  29  -1       7044.69       7240.14        74.63 o                         
  17  29  -1       1190.38       1228.26        23.05 o                         
  19  29  -1       3270.65       3031.72        90.96 o                         
   1  31  -1       8182.05       8257.70       172.61 o                         
   3  31  -1       1862.92       1701.64        49.43 o                         
   5  31  -1      19562.47      19822.66       156.10 o                         
   7  31  -1       4204.02       4150.48        37.49 o                         
   9  31  -1      10930.61      11094.91        98.82 o                         
  11  31  -1      13974.64      14183.60       143.66 o                         
  13  31  -1       1817.54       1855.78        30.69 o                         
  15  31  -1       4975.13       4986.27        60.28 o                         
  17  31  -1        152.56        183.88        10.71 o                         
  19  31  -1       2340.97       2120.48        42.25 o                         
   1  33  -1      21133.99      21014.69       199.23 o                         
   3  33  -1       1834.94       1746.07        23.95 o                         
   5  33  -1      28316.49      28657.20       209.77 o                         
   7  33  -1       2303.08       2401.26        25.52 o                         
   9  33  -1       4117.73       4044.71        39.15 o                         
  11  33  -1       7035.35       7266.27        73.77 o                         
  13  33  -1       2525.90       2486.77        36.85 o                         
  15  33  -1       9670.63      10078.86        72.22 o                         
  17  33  -1       1757.28       1739.86        37.03 o                         
   1  35  -1       8201.22       8130.12        76.57 o                         
   3  35  -1      12572.78      12746.44       102.77 o                         
   5  35  -1      12956.26      13005.81       105.06 o                         
   7  35  -1       1342.56       1362.20        19.04 o                         
   9  35  -1       4586.89       4713.41        45.21 o                         
  11  35  -1      10671.69      10546.39       101.74 o                         
  13  35  -1       2803.40       2891.03        37.21 o                         
  15  35  -1       2239.66       2290.25        24.84 o                         
  17  35  -1       3188.12       3173.44        52.90 o                         
   1  37  -1       2280.08       2368.98        27.81 o                         
   3  37  -1       4126.37       4171.63        42.20 o                         
   5  37  -1       3891.79       4015.94        44.32 o                         
   7  37  -1       5827.57       5955.03        64.22 o                         
   9  37  -1       9058.72       8646.59        77.13 o                         
  11  37  -1       2369.12       2366.59        33.70 o                         
  13  37  -1       2536.33       2565.72        34.72 o                         
  15  37  -1       2350.27       2391.01        35.97 o                         
  17  37  -1       1064.37        974.34        18.11 o                         
   1  39  -1       5683.93       5573.15        55.78 o                         
   3  39  -1       6933.92       6869.53        61.84 o                         
   5  39  -1        953.52        919.44        17.19 o                         
   7  39  -1       7723.44       7962.47        66.79 o                         
   9  39  -1       2217.18       2327.02        31.35 o                         
  11  39  -1       2139.75       2255.55        32.31 o                         
  13  39  -1       2942.03       3065.88        40.48 o                         
  15  39  -1         80.16         84.98        10.06 o                         
  17  39  -1       1080.89        929.43        15.72 o                         
   1  41  -1      21874.75      22597.63       196.59 o                         
   3  41  -1       6934.29       6985.48        65.56 o                         
   5  41  -1       1827.37       2007.80        25.32 o                         
   7  41  -1       5022.50       5037.20        46.69 o                         
   9  41  -1       7225.85       7237.08        48.96 o                         
  11  41  -1        560.45        576.13        18.36 o                         
  13  41  -1       2067.20       2211.50        31.38 o                         
  15  41  -1       1910.32       1853.01        29.21 o                         
   1  43  -1       1788.30       1882.95        32.98 o                         
   3  43  -1       3165.60       3197.28        34.22 o                         
   5  43  -1       1521.39       1623.86        20.99 o                         
   7  43  -1       3837.06       3644.77        40.53 o                         
   9  43  -1       3836.56       4087.76        38.27 o                         
  11  43  -1       1012.78       1034.57        23.12 o                         
  13  43  -1       1068.95       1093.29        20.31 o                         
  15  43  -1       1460.66       1305.70        42.27 o                         
   1  45  -1       5193.21       5193.35        53.86 o                         
   3  45  -1        539.58        619.88        13.97 o                         
   5  45  -1       4376.41       4480.53        46.76 o                         
   7  45  -1         22.82         20.41         9.09 o                         
   9  45  -1        685.60        700.87        19.66 o                         
  11  45  -1       1593.34       1594.38        28.72 o                         
  13  45  -1        152.78        144.24         9.48 o                         
  15  45  -1        665.32        557.03        13.19 o                         
   1  47  -1       3340.56       3538.29        40.50 o                         
   3  47  -1       7300.14       7524.69        71.70 o                         
   5  47  -1       8369.32       8908.07        80.36 o                         
   7  47  -1       1181.74       1216.47        21.23 o                         
   9  47  -1       2080.02       2201.79        33.73 o                         
  11  47  -1       1509.04       1396.12        24.32 o                         
  13  47  -1       1117.88       1065.82        29.80 o                         
   1  49  -1       1220.87       1348.61        20.11 o                         
   3  49  -1       3227.61       3305.94        38.97 o                         
   5  49  -1       1596.90       1604.74        22.88 o                         
   7  49  -1       1445.42       1596.70        24.39 o                         
   9  49  -1       1319.18       1385.19        40.18 o                         
  11  49  -1       1402.93       1444.36        25.93 o                         
  13  49  -1       2363.04       1905.46        38.82 o                         
   1  51  -1        218.42        181.43        11.45 o                         
   3  51  -1       1380.19       1492.77        24.24 o                         
   5  51  -1       1347.54       1268.68        20.73 o                         
   7  51  -1       1086.37       1177.32        24.40 o                         
   9  51  -1       1150.62       1221.27        30.92 o                         
  11  51  -1        367.36        345.36        16.81 o                         
   1  53  -1        554.28        628.68        18.96 o                         
   3  53  -1       3893.17       3987.88        65.26 o                         
   5  53  -1        367.27        418.52        15.00 o                         
   7  53  -1        523.99        551.14        16.93 o                         
   9  53  -1       1144.20       1070.83        23.55 o                         
  11  53  -1         99.06         89.99         9.90 o                         
   1  55  -1       1057.38       1105.40        27.29 o                         
   3  55  -1        207.89        189.68        10.68 o                         
   5  55  -1        602.36        619.32        16.35 o                         
   7  55  -1        365.38        337.82        13.63 o                         
   9  55  -1       1189.94       1006.92        28.88 o                         
   1  57  -1        212.42        217.65        15.00 o                         
   3  57  -1        878.21        854.26        57.45 o                         
   5  57  -1       1100.05       1109.43        64.04 o                         
   7  57  -1        755.76        554.93        39.45 o                         
   1  59  -1       1946.13       1683.84       185.61 o                         
   3  59  -1         77.73         69.00        16.84 o                         
   4   0   0     129159.65     141959.00      3476.41 o                         
   8   0   0      91241.52     105998.51      2626.11 o                         
  12   0   0       1923.17       1498.44        67.11 o                         
  16   0   0      44486.93      45567.20       607.42 o                         
  20   0   0      25959.73      27267.94       395.49 o                         
   2   2   0       2470.43       2135.49        36.38 o                         
   4   2   0        158.73        202.08        19.66 o                         
   6   2   0     164447.86     170711.33      2956.80 o                         
   8   2   0      30840.60      31502.33       575.37 o                         
  10   2   0      65741.48      66302.08      1179.94 o                         
  12   2   0       5167.30       4693.95       119.27 o                         
  14   2   0      12996.77      13314.04       136.98 o                         
  16   2   0       1819.02       1803.75        27.55 o                         
  18   2   0         37.43         80.57        11.72 o                         
  20   2   0          3.38        181.71        12.24 o                         
  22   2   0       1762.85       2059.01        52.88 o                         
   0   4   0      36622.09      36130.86       893.11 o                         
   2   4   0        612.45       1030.85        35.18 o                         
   4   4   0      30202.41      31642.21       415.91 o                         
   6   4   0      32249.40      33233.39       684.72 o                         
   8   4   0       1363.11       1313.25        56.68 o                         
  10   4   0      26179.87      30624.78       564.01 o                         
  12   4   0       5015.59       4997.42       139.15 o                         
  14   4   0      15995.37      16301.44       179.93 o                         
  16   4   0       6325.25       6310.54        81.45 o                         
  18   4   0       5281.08       6010.40        74.14 o                         
  20   4   0       6301.10       6395.67        83.10 o                         
  22   4   0       2915.64       2922.43        61.74 o                         
   2   6   0      34034.83      32918.33       669.31 o                         
   4   6   0     188403.34     188869.47      2451.58 o                         
   6   6   0      11345.43      11070.72       159.90 o                         
   8   6   0      73600.50      70829.80      1678.10 o                         
  10   6   0        537.58        499.93        22.47 o                         
  12   6   0      82118.56      85563.36      1766.80 o                         
  14   6   0         33.68        140.80        14.37 o                         
  16   6   0       5973.33       5792.71        85.60 o                         
  18   6   0        529.27        680.76        20.03 o                         
  20   6   0       3043.68       3232.46        44.89 o                         
  22   6   0         54.39        107.39        14.22 o                         
   0   8   0      12074.41      12247.92       259.86 o                         
   2   8   0     143454.48     144426.58      3545.62 o                         
   4   8   0       9278.67       9620.50       149.64 o                         
   6   8   0      31588.43      31709.38       480.19 o                         
   8   8   0        554.81        556.09        38.21 o                         
  10   8   0       1666.35       1846.33        53.41 o                         
  12   8   0       1111.80       1377.21        62.21 o                         
  14   8   0      22425.42      22788.54       251.51 o                         
  16   8   0       3622.47       3810.81        51.99 o                         
  18   8   0      10631.04      11427.62       119.73 o                         
  20   8   0       2838.37       2792.97        42.70 o                         
  22   8   0       4168.99       4059.49        77.24 o                         
   2  10   0         26.97         58.26        21.68 o                         
   4  10   0      29241.57      29233.51       385.17 o                         
   6  10   0     122231.59     117190.70      2063.34 o                         
   8  10   0      41096.66      38562.40       998.47 o                         
  10  10   0      41083.59      40015.81       721.74 o                         
  12  10   0      15175.99      15605.40       305.78 o                         
  14  10   0      18445.46      18147.39       181.40 o                         
  16  10   0       4274.59       4119.92        55.52 o                         
  18  10   0        139.15        165.10        13.58 o                         
  20  10   0        601.98        765.79        19.98 o                         
  22  10   0        442.48        586.37        19.28 o                         
   0  12   0     300012.19     304786.12      6101.02 o                         
   2  12   0       1427.57       1698.40        69.14 o                         
   4  12   0     120138.59     117961.03      1676.93 o                         
   6  12   0        112.25        236.85        21.16 o                         
   8  12   0       6303.18       6075.98       104.95 o                         
  10  12   0       2774.90       3049.12        66.84 o                         
  12  12   0      13967.19      13940.42       204.70 o                         
  14  12   0       4147.53       4264.20        48.41 o                         
  16  12   0      22608.14      23015.55       230.80 o                         
  18  12   0       2055.55       2094.45        30.66 o                         
  20  12   0       9850.64      10253.54       134.75 o                         
  22  12   0         50.41         44.67         8.31 o                         
   2  14   0      23992.21      23390.28       326.30 o                         
   4  14   0        290.52        306.93        18.42 o                         
   6  14   0      68601.30      66726.55       963.71 o                         
   8  14   0      13126.81      13081.70       191.49 o                         
  10  14   0      83017.49      82029.55      1441.33 o                         
  12  14   0       2640.28       2613.00        42.89 o                         
  14  14   0      15385.23      15001.03       137.81 o                         
  16  14   0        652.77        750.51        17.57 o                         
  18  14   0         77.47         99.75        11.61 o                         
  20  14   0        575.45        662.43        16.68 o                         
  22  14   0       1349.12       1264.98       135.85 o                         
   0  16   0      45251.66      46264.44       828.43 o                         
   2  16   0     118480.60     118950.77      1575.87 o                         
   4  16   0      47301.02      48756.66       783.23 o                         
   6  16   0       2486.83       2179.54        57.03 o                         
   8  16   0       2871.99       2748.29        56.72 o                         
  10  16   0        318.97        441.44        29.15 o                         
  12  16   0      12906.68      12728.89       121.32 o                         
  14  16   0       7488.28       7567.18        77.95 o                         
  16  16   0       5461.32       5542.30        61.70 o                         
  18  16   0      16296.47      16451.98       181.77 o                         
  20  16   0       7087.31       7239.51       130.77 o                         
  22  16   0       1751.98       1340.76       112.08 o                         
   2  18   0      19337.58      21390.13       306.87 o                         
   4  18   0      32488.13      31419.55       472.86 o                         
   6  18   0      28860.89      29101.19       435.24 o                         
   8  18   0      54687.48      50884.04       689.94 o                         
  10  18   0      23707.81      24361.80       456.57 o                         
  12  18   0      18229.54      18108.87       153.72 o                         
  14  18   0       5310.27       5320.39        60.09 o                         
  16  18   0       1044.78       1046.85        20.52 o                         
  18  18   0        281.26        387.55        14.68 o                         
  20  18   0       2199.06       2265.03        33.75 o                         
  22  18   0        397.03        259.45        15.52 o                         
   0  20   0       4821.40       5751.15       135.33 o                         
   2  20   0     141258.75     144285.47      1913.45 o                         
   4  20   0          9.00         11.56        20.65 o                         
   6  20   0      16976.86      16438.45       243.69 o                         
   8  20   0      11614.86      12767.31       197.32 o                         
  10  20   0       1131.87       1175.39        46.55 o                         
  12  20   0       6976.06       6750.18        65.68 o                         
  14  20   0      10482.89      10155.05       108.24 o                         
  16  20   0       5058.14       5165.08        65.75 o                         
  18  20   0      10522.22      10493.13       109.61 o                         
  20  20   0        682.34        801.39        20.46 o                         
   2  22   0      13658.44      14489.26       223.20 o                         
   4  22   0        312.45        898.68        38.09 o                         
   6  22   0      54153.31      54758.60       610.95 o                         
   8  22   0      30597.63      29487.96       391.59 o                         
  10  22   0      22244.24      21883.46       188.65 o                         
  12  22   0        735.05        722.34        14.57 o                         
  14  22   0      32218.65      32195.68       283.51 o                         
  16  22   0       1957.20       2016.93        32.42 o                         
  18  22   0        377.70        417.95        13.78 o                         
  20  22   0        838.56        973.94        19.58 o                         
   0  24   0      89008.70      88169.26      1387.11 o                         
   2  24   0       8099.91       7263.00       108.03 o                         
   4  24   0      29001.47      27218.49       339.25 o                         
   6  24   0       5204.57       5184.99        72.42 o                         
   8  24   0       2858.22       3021.72        57.01 o                         
  10  24   0       3354.47       3362.05        34.43 o                         
  12  24   0      16693.63      16434.17       134.82 o                         
  14  24   0       7833.05       7809.21        77.94 o                         
  16  24   0       9471.91       9347.75       113.94 o                         
  18  24   0       1493.91       1431.41        24.18 o                         
  20  24   0      10698.68      10520.31       207.18 o                         
   2  26   0      14146.73      13929.49       188.35 o                         
   4  26   0      10868.56      12405.51       144.23 o                         
   6  26   0      91401.54      92828.90      1032.46 o                         
   8  26   0        332.85        320.23        19.16 o                         
  10  26   0      25651.56      24973.83       203.68 o                         
  12  26   0       1553.84       1541.70        22.10 o                         
  14  26   0      50657.51      51157.06       442.66 o                         
  16  26   0         41.08         84.94        12.22 o                         
  18  26   0         16.96          8.06         8.98 o                         
  20  26   0        847.86        747.93        17.67 o                         
   0  28   0      33620.38      32044.93       537.48 o                         
   2  28   0      16593.89      16385.71       207.90 o                         
   4  28   0      28221.42      28949.86       324.49 o                         
   6  28   0       1109.81        997.07        22.27 o                         
   8  28   0       2898.18       3155.51        31.64 o                         
  10  28   0        605.33        635.53        13.54 o                         
  12  28   0       9890.23       9614.47        88.07 o                         
  14  28   0       2856.44       2803.53        33.65 o                         
  16  28   0       2877.09       2959.08        38.27 o                         
  18  28   0       1779.24       1873.14        24.56 o                         
  20  28   0       4218.62       3587.71       104.81 o                         
   2  30   0       5672.15       6142.54        95.85 o                         
   4  30   0       5494.89       4827.52        80.02 o                         
   6  30   0      12835.33      12115.83       127.62 o                         
   8  30   0      29857.28      29757.53       216.73 o                         
  10  30   0      13542.20      13556.62       115.13 o                         
  12  30   0       9208.31       9330.10        88.36 o                         
  14  30   0        754.85        767.49        16.40 o                         
  16  30   0        272.91        318.43        13.07 o                         
  18  30   0          2.27         42.03         7.29 o                         
  20  30   0          3.75          6.01         8.36 o                         
   0  32   0        808.05        950.39        48.16 o                         
   2  32   0      46794.97      48835.41       569.13 o                         
   4  32   0        899.47        895.46        27.93 o                         
   6  32   0       7415.39       7148.71        55.81 o                         
   8  32   0        446.35        526.81        12.20 o                         
  10  32   0         59.25         92.33         9.85 o                         
  12  32   0       2041.33       2078.83        27.17 o                         
  14  32   0       4823.77       4830.04        54.99 o                         
  16  32   0       1381.61       1269.26        20.84 o                         
  18  32   0       6611.79       6567.04        87.25 o                         
   2  34   0       1491.05       1545.20        24.75 o                         
   4  34   0       6067.26       5760.46        48.10 o                         
   6  34   0       3612.36       3666.28        32.80 o                         
   8  34   0      22703.38      22153.56       167.24 o                         
  10  34   0       3148.93       3128.54        33.66 o                         
  12  34   0       4943.11       5313.15        53.09 o                         
  14  34   0       2826.42       2993.77        36.27 o                         
  16  34   0        336.16        336.91        10.62 o                         
  18  34   0         49.77         83.20         8.57 o                         
   0  36   0      32959.76      33616.30       415.49 o                         
   2  36   0      14612.02      14581.57       105.67 o                         
   4  36   0       2342.63       2426.65        24.66 o                         
   6  36   0        219.29        221.90         9.24 o                         
   8  36   0       1502.60       1662.68        23.03 o                         
  10  36   0        478.05        498.84        13.96 o                         
  12  36   0       2355.71       2234.75        26.12 o                         
  14  36   0       2787.50       2658.10        31.06 o                         
  16  36   0       3591.33       3698.49        26.82 o                         
  18  36   0       2758.93       2450.59        49.13 o                         
   2  38   0        351.00        314.38         9.80 o                         
   4  38   0       1435.08       1446.50        19.13 o                         
   6  38   0      11220.12      10756.82        84.60 o                         
   8  38   0        146.80        117.02         9.23 o                         
  10  38   0      13068.32      13429.33       125.78 o                         
  12  38   0        239.26        256.14        10.99 o                         
  14  38   0       1795.44       1871.05        27.81 o                         
  16  38   0        787.26        815.89        17.34 o                         
  18  38   0        147.70        108.89        10.47 o                         
   0  40   0      20969.73      21457.43       213.36 o                         
   2  40   0       5109.26       5297.04        45.14 o                         
   4  40   0      36108.65      37032.34       280.49 o                         
   6  40   0       4340.16       4135.34        40.33 o                         
   8  40   0       1640.49       1648.74        21.47 o                         
  10  40   0         48.40         81.42        10.27 o                         
  12  40   0       1246.80       1342.77        19.83 o                         
  14  40   0         99.02        154.89        10.27 o                         
  16  40   0       4467.53       4506.51        70.88 o                         
   2  42   0       3011.99       3079.97        31.54 o                         
   4  42   0      13992.02      14508.65       114.69 o                         
   6  42   0       8927.51       8872.16        80.05 o                         
   8  42   0       1395.97       1670.11        23.29 o                         
  10  42   0       7250.82       7414.81        78.91 o                         
  12  42   0      10128.69      10456.07        88.61 o                         
  14  42   0        953.09        855.40        17.53 o                         
  16  42   0       3420.81       3367.89        69.52 o                         
   0  44   0       3501.38       3338.93        47.99 o                         
   2  44   0        313.19        316.99        10.40 o                         
   4  44   0       2297.87       2230.86        25.22 o                         
   6  44   0        129.81        197.87        11.98 o                         
   8  44   0        159.72        207.76        12.49 o                         
  10  44   0       1390.80       1199.91        26.61 o                         
  12  44   0        385.28        426.31        16.88 o                         
  14  44   0       1886.55       1673.56        39.27 o                         
  16  44   0       2184.69       1583.40        37.40 o                         
   2  46   0       5740.94       5789.08        53.96 o                         
   4  46   0       2630.87       2571.49        31.54 o                         
   6  46   0       2819.56       2874.03        37.81 o                         
   8  46   0       7708.42       8044.59        98.58 o                         
  10  46   0        182.33        211.53        14.96 o                         
  12  46   0       2814.95       3087.67        48.13 o                         
  14  46   0         15.34         27.61         8.50 o                         
   0  48   0      27414.90      28125.25       378.83 o                         
   2  48   0       2996.68       3118.58        36.96 o                         
   4  48   0       1379.42       1550.22        24.50 o                         
   6  48   0       1295.62       1351.77        22.55 o                         
   8  48   0       2880.79       2810.77        28.33 o                         
  10  48   0       1051.66       1017.77        32.59 o                         
  12  48   0         81.15         75.96         9.42 o                         
  14  48   0       1311.06       1021.24        26.18 o                         
   2  50   0         40.51         60.21         9.37 o                         
   4  50   0        390.57        376.12        12.69 o                         
   6  50   0       3106.03       3263.19        39.70 o                         
   8  50   0       2285.37       2123.72        33.69 o                         
  10  50   0       2797.07       3102.70        61.17 o                         
  12  50   0        269.15        255.45        10.96 o                         
   0  52   0      13948.31      14685.75       218.80 o                         
   2  52   0         12.12         69.00         9.80 o                         
   4  52   0       2861.78       3175.47        41.53 o                         
   6  52   0       1410.06       1450.09        20.36 o                         
   8  52   0        780.08        835.96        16.53 o                         
  10  52   0         27.72         22.66         8.18 o                         
  12  52   0        381.42        316.02        11.93 o                         
   2  54   0        418.29        474.35        13.83 o                         
   4  54   0        687.06        759.98        19.05 o                         
   6  54   0       2698.45       2581.83        34.78 o                         
   8  54   0        247.37        264.54        12.32 o                         
  10  54   0       1290.61       1088.99        22.28 o                         
   0  56   0        583.35        591.07        22.33 o                         
   2  56   0        391.37        435.99        11.26 o                         
   4  56   0       1606.56       1490.72        22.73 o                         
   6  56   0        742.60        831.06        25.35 o                         
   8  56   0         37.24         39.68         9.19 o                         
   2  58   0          2.36          2.31         7.08 o                         
   4  58   0        869.09        838.37        22.62 o                         
   6  58   0          0.27          7.92         6.73 o                         
   0  60   0        351.15        383.90        19.32 o                         
   2  60   0       2383.36       2292.95        69.90 o                         
   4  60   0         59.43         60.77        23.27 o                         
   1   1   1       3658.04       3804.32        85.86 o                         
   3   1   1     316882.62     319534.88      4172.15 o                         
   5   1   1      16351.38      16590.38       305.36 o                         
   7   1   1      37990.42      35532.37       560.84 o                         
   9   1   1      23289.96      22632.90       406.55 o                         
  11   1   1      13373.83      13688.76       202.42 o                         
  13   1   1      34452.76      35616.81       290.65 o                         
  15   1   1        678.20        659.20        15.11 o                         
  17   1   1      10252.11      10739.25       104.81 o                         
  19   1   1       4096.09       4551.54        60.24 o                         
  21   1   1        278.72        282.77        23.92 o                         
   1   3   1       1812.96       1852.08        53.43 o                         
   3   3   1       4436.04       4096.28        82.27 o                         
   5   3   1      24976.85      23987.27       319.42 o                         
   7   3   1      26001.33      24816.52       362.77 o                         
   9   3   1      30096.41      28521.82       523.59 o                         
  11   3   1      18898.56      17791.03       288.24 o                         
  13   3   1      14205.68      14371.72       128.38 o                         
  15   3   1       4690.61       5090.51        48.95 o                         
  17   3   1       4833.54       5212.59        53.38 o                         
  19   3   1       2491.98       2675.38        38.81 o                         
  21   3   1        778.69        878.83        29.30 o                         
   1   5   1      42361.07      43071.48       622.82 o                         
   3   5   1      77148.39      77611.71      1213.35 o                         
   5   5   1      59040.61      56606.92       825.28 o                         
   7   5   1      27085.87      27698.85       415.58 o                         
   9   5   1      41925.83      42319.04       621.82 o                         
  11   5   1      15127.17      14227.06       218.01 o                         
  13   5   1       6376.79       6528.33        56.69 o                         
  15   5   1      11006.25      11672.30       102.00 o                         
  17   5   1       6834.20       6977.44        71.96 o                         
  19   5   1       3480.39       3679.93        47.24 o                         
  21   5   1       3011.58       3063.87        45.55 o                         
   1   7   1     320871.00     321345.12      4537.21 o                         
   3   7   1      28644.31      29499.85       405.27 o                         
   5   7   1      81663.06      81246.53      1282.35 o                         
   7   7   1       3168.56       2819.41        60.02 o                         
   9   7   1      52399.83      53150.69       785.08 o                         
  11   7   1      16787.45      16037.04       225.79 o                         
  13   7   1        820.27        824.46        14.73 o                         
  15   7   1      17464.77      17627.40       148.61 o                         
  17   7   1       7306.67       7478.63        82.04 o                         
  19   7   1       5272.30       5287.60        68.23 o                         
  21   7   1       4709.62       4595.94        91.10 o                         
   1   9   1      31083.44      31236.92       421.75 o                         
   3   9   1      68086.05      66075.73       880.57 o                         
   5   9   1      65123.88      63982.74       857.21 o                         
   7   9   1      12118.38      11706.58       170.78 o                         
   9   9   1      16030.72      15228.84       234.13 o                         
  11   9   1      19523.35      18224.62       260.04 o                         
  13   9   1       5872.24       5687.43        50.31 o                         
  15   9   1       8050.19       8563.39        73.38 o                         
  17   9   1       9955.61      10264.67       103.74 o                         
  19   9   1       3158.92       3258.36        46.13 o                         
  21   9   1       1872.68       1816.20        46.99 o                         
   1  11   1      53906.04      54401.13       662.45 o                         
   3  11   1      58584.93      55619.96       700.13 o                         
   5  11   1      17491.93      18231.88       265.22 o                         
   7  11   1      29523.60      27587.05       384.75 o                         
   9  11   1      42979.43      42333.58       617.90 o                         
  11  11   1       6130.12       5859.29        93.14 o                         
  13  11   1       7799.73       7739.50        66.29 o                         
  15  11   1       5417.30       5645.13        56.57 o                         
  17  11   1       4770.26       5019.08        53.92 o                         
  19  11   1       2376.79       2469.16        36.47 o                         
  21  11   1       2412.49       2142.04        80.42 o                         
   1  13   1      16768.58      15861.71       213.04 o                         
   3  13   1      87888.64      85997.09       873.46 o                         
   5  13   1        730.98        858.15        31.95 o                         
   7  13   1      43889.68      42245.09       503.73 o                         
   9  13   1      11976.22      11496.83       228.02 o                         
  11  13   1       7483.88       7360.38       125.47 o                         
  13  13   1      20185.86      19838.67       160.45 o                         
  15  13   1        781.34        854.30        18.82 o                         
  17  13   1       5519.12       5558.33        59.95 o                         
  19  13   1       3541.85       3673.87        48.70 o                         
  21  13   1        114.69        115.26         9.05 o                         
   1  15   1      13363.02      12894.60       190.67 o                         
   3  15   1      42104.79      41678.78       458.35 o                         
   5  15   1      42052.98      44118.27       559.55 o                         
   7  15   1      29639.96      28802.00       394.86 o                         
   9  15   1      16932.26      16296.72       379.91 o                         
  11  15   1      13951.38      13874.02       148.92 o                         
  13  15   1      16518.45      16282.71       134.53 o                         
  15  15   1      21582.29      21668.29       228.93 o                         
  17  15   1       3532.72       3582.21        40.93 o                         
  19  15   1       1811.22       1961.66        28.73 o                         
  21  15   1        297.40        290.76        14.90 o                         
   1  17   1      38085.34      36588.68       494.57 o                         
   3  17   1      22129.42      22240.51       273.38 o                         
   5  17   1      36381.02      34644.13       403.53 o                         
   7  17   1       7373.43       6981.51       145.48 o                         
   9  17   1      19401.17      18624.73       356.68 o                         
  11  17   1      23648.07      23340.61       207.07 o                         
  13  17   1       4095.63       4152.49        38.71 o                         
  15  17   1      11307.53      11663.54       124.40 o                         
  17  17   1       5446.77       5638.74        65.53 o                         
  19  17   1       4473.71       4640.50        68.60 o                         
  21  17   1       3778.02       3532.87        60.55 o                         
   1  19   1      43539.07      42446.91       636.80 o                         
   3  19   1      12978.11      13737.51       169.93 o                         
   5  19   1      65899.88      65870.59       756.15 o                         
   7  19   1      12676.98      12779.66       181.24 o                         
   9  19   1      15174.02      14547.76       265.17 o                         
  11  19   1      18463.30      17918.62       146.56 o                         
  13  19   1      13073.36      12980.32       104.79 o                         
  15  19   1      16506.70      16564.82       148.13 o                         
  17  19   1       2055.44       2114.52        28.03 o                         
  19  19   1       2582.67       2549.46        36.28 o                         
  21  19   1       1236.51       1174.82        32.76 o                         
   1  21   1      28926.08      28150.77       415.49 o                         
   3  21   1       7359.11       7302.66        93.35 o                         
   5  21   1      41971.75      42124.06       503.47 o                         
   7  21   1       2879.20       2506.36        51.65 o                         
   9  21   1      11290.96      11251.07       282.69 o                         
  11  21   1      27474.58      27442.17       227.33 o                         
  13  21   1         94.40        110.48         9.39 o                         
  15  21   1       7004.93       7022.23        66.80 o                         
  17  21   1       4484.19       4676.52        49.96 o                         
  19  21   1        450.38        444.05        14.55 o                         
  21  21   1       2639.96       2207.04        72.46 o                         
   1  23   1      12218.71      11634.22       210.04 o                         
   3  23   1      23812.29      22851.83       249.20 o                         
   5  23   1      16757.38      16374.05       213.98 o                         
   7  23   1      16837.58      16368.28       211.43 o                         
   9  23   1       8946.45       8868.74        93.94 o                         
  11  23   1      11279.63      11160.93       101.11 o                         
  13  23   1       6281.36       6447.07        54.88 o                         
  15  23   1       2074.47       2087.55        27.60 o                         
  17  23   1       5096.08       5217.41        50.79 o                         
  19  23   1       1636.26       1601.17        26.32 o                         
  21  23   1       2028.14       1460.14        57.77 o                         
   1  25   1      13419.64      13136.55       244.61 o                         
   3  25   1      38447.89      37894.39       457.89 o                         
   5  25   1        960.14        980.06        32.43 o                         
   7  25   1      24085.28      23814.93       308.93 o                         
   9  25   1      17743.39      17513.72       152.94 o                         
  11  25   1      14503.44      14711.28       120.77 o                         
  13  25   1       5738.88       5778.88        49.89 o                         
  15  25   1       3355.95       3395.20        34.96 o                         
  17  25   1       6508.20       6719.29        63.64 o                         
  19  25   1       2571.63       2392.45        32.26 o                         
   1  27   1      20625.17      20977.25       320.04 o                         
   3  27   1      30496.54      29994.11       391.06 o                         
   5  27   1       3012.50       2928.05        54.79 o                         
   7  27   1       9037.73       9236.38        79.45 o                         
   9  27   1       7417.64       7435.30        65.30 o                         
  11  27   1      15177.27      15147.55       116.35 o                         
  13  27   1       2475.52       2526.30        26.46 o                         
  15  27   1       1762.18       1775.20        21.94 o                         
  17  27   1       5040.76       4936.04        48.01 o                         
  19  27   1       1691.88       1549.15        35.84 o                         
   1  29   1      22971.02      22480.03       358.42 o                         
   3  29   1       5687.61       5218.93        87.04 o                         
   5  29   1      13675.17      13609.15       200.60 o                         
   7  29   1       5582.20       5432.58        48.33 o                         
   9  29   1       3496.66       3416.12        34.55 o                         
  11  29   1       4400.09       4334.21        43.38 o                         
  13  29   1        841.45        898.51        16.10 o                         
  15  29   1       6731.21       6846.45        65.34 o                         
  17  29   1       1475.00       1445.09        18.57 o                         
  19  29   1       3119.76       3031.48        74.57 o                         
   1  31   1       8317.26       8389.04       171.32 o                         
   3  31   1       1679.35       1556.96        39.70 o                         
   5  31   1      19531.81      19803.34       161.41 o                         
   7  31   1       3867.30       3766.15        38.25 o                         
   9  31   1      10820.18      10969.84        87.98 o                         
  11  31   1      14410.60      14684.79       121.12 o                         
  13  31   1       1519.43       1551.16        19.85 o                         
  15  31   1       5062.97       5096.37        52.18 o                         
  17  31   1         85.14         90.57         7.85 o                         
  19  31   1       2351.62       2091.72        59.76 o                         
   1  33   1      21224.36      21385.43       240.65 o                         
   3  33   1       1842.05       1799.05        24.03 o                         
   5  33   1      28085.93      28342.20       216.43 o                         
   7  33   1       2146.60       2255.22        25.22 o                         
   9  33   1       3964.22       3929.59        40.05 o                         
  11  33   1       6969.71       7269.90        63.03 o                         
  13  33   1       2610.37       2529.72        27.89 o                         
  15  33   1       9688.75      10012.50        55.80 o                         
  17  33   1       1846.76       1833.14        26.31 o                         
  19  33   1       1111.92        753.51        25.91 o                         
   1  35   1       8814.90       8848.80        80.07 o                         
   3  35   1      11784.27      11978.10       102.31 o                         
   5  35   1      13154.93      13213.35       101.67 o                         
   7  35   1       1155.98       1126.09        20.08 o                         
   9  35   1       4815.49       4926.83        48.08 o                         
  11  35   1      10803.01      10560.69        88.28 o                         
  13  35   1       2650.83       2687.40        29.24 o                         
  15  35   1       2129.14       2170.21        22.69 o                         
  17  35   1       2939.86       2877.44        43.08 o                         
   1  37   1       1522.87       1588.28        22.69 o                         
   3  37   1       4301.85       4401.01        44.98 o                         
   5  37   1       3983.23       4077.89        38.77 o                         
   7  37   1       6509.80       6800.07        56.95 o                         
   9  37   1       8831.59       8433.56        79.81 o                         
  11  37   1       2619.48       2587.58        28.37 o                         
  13  37   1       2599.06       2604.24        30.29 o                         
  15  37   1       2316.05       2323.38        30.79 o                         
  17  37   1       1137.57        987.09        33.17 o                         
   1  39   1       5856.60       5863.63        57.03 o                         
   3  39   1       6541.21       6492.64        60.63 o                         
   5  39   1       1048.21       1000.66        16.00 o                         
   7  39   1       7765.83       8106.76        85.45 o                         
   9  39   1       2285.50       2431.25        29.58 o                         
  11  39   1       2114.70       2258.85        27.73 o                         
  13  39   1       3063.90       3169.72        33.65 o                         
  15  39   1        111.81         98.27         8.13 o                         
  17  39   1       1058.58        740.53        27.87 o                         
   1  41   1      22455.34      22985.09       197.11 o                         
   3  41   1       7475.36       7473.63        67.32 o                         
   5  41   1       1782.79       1970.32        24.01 o                         
   7  41   1       5069.95       5176.50        51.82 o                         
   9  41   1       6754.11       6807.47        39.57 o                         
  11  41   1        724.08        784.20        17.26 o                         
  13  41   1       1956.01       2099.44        31.36 o                         
  15  41   1       1892.17       1821.38        33.73 o                         
   1  43   1       1781.03       1832.43        25.57 o                         
   3  43   1       3115.70       3057.45        37.98 o                         
   5  43   1       1413.00       1535.33        22.88 o                         
   7  43   1       4075.88       3971.16        45.29 o                         
   9  43   1       3630.24       3921.83        37.88 o                         
  11  43   1       1010.17       1096.30        19.71 o                         
  13  43   1       1008.05       1087.43        27.54 o                         
  15  43   1       1485.09       1405.42        35.58 o                         
   1  45   1       4655.81       4651.76        56.71 o                         
   3  45   1        565.15        683.25        16.52 o                         
   5  45   1       4783.93       4996.00        53.62 o                         
   7  45   1         49.71         36.22         9.95 o                         
   9  45   1        524.12        552.39        16.65 o                         
  11  45   1       1702.18       1691.36        25.99 o                         
  13  45   1        175.04        190.19        16.49 o                         
  15  45   1        682.47        557.37        20.40 o                         
   1  47   1       3642.41       3883.84        49.39 o                         
   3  47   1       7258.43       7537.57        78.87 o                         
   5  47   1       7671.47       8159.82        98.93 o                         
   7  47   1       1276.55       1399.11        24.56 o                         
   9  47   1       2091.53       2235.67        33.75 o                         
  11  47   1       1566.04       1451.75        26.25 o                         
  13  47   1       1107.94       1058.37        26.38 o                         
   1  49   1        972.36       1079.80        23.22 o                         
   3  49   1       3099.18       3229.64        37.46 o                         
   5  49   1       1444.94       1454.36        25.45 o                         
   7  49   1       1494.05       1648.04        26.86 o                         
   9  49   1       1372.44       1456.88        25.00 o                         
  11  49   1       1370.45       1324.58        25.27 o                         
  13  49   1       2322.02       1717.77        68.98 o                         
   1  51   1        324.03        283.55        15.09 o                         
   3  51   1       1633.63       1788.72        27.07 o                         
   5  51   1       1337.99       1243.81        24.24 o                         
   7  51   1       1293.32       1511.44        21.89 o                         
   9  51   1       1165.63       1159.19        25.50 o                         
  11  51   1        315.39        277.20        11.23 o                         
   1  53   1        490.28        576.13        19.70 o                         
   3  53   1       4130.57       4286.69        61.92 o                         
   5  53   1        385.96        448.62        13.71 o                         
   7  53   1        436.22        456.49        15.78 o                         
   9  53   1       1045.72        962.68        19.72 o                         
  11  53   1        115.69         87.44         9.40 o                         
   1  55   1        998.18       1020.01        21.50 o                         
   3  55   1        192.71        175.05        10.76 o                         
   5  55   1        485.34        484.85        13.27 o                         
   7  55   1        403.24        378.64        11.97 o                         
   9  55   1       1318.46       1058.13        22.82 o                         
   1  57   1        263.89        279.43        10.64 o                         
   3  57   1       1020.62       1015.74        22.39 o                         
   5  57   1       1135.61       1114.85        30.85 o                         
   7  57   1        787.05        571.55        15.47 o                         
   1  59   1       1920.49       1734.36        72.75 o                         
   3  59   1         62.85         52.78         6.07 o                         
   5  59   1       1992.18       1550.09        45.06 o                         
   2   0   2       2678.97       2771.61        99.65 o                         
   6   0   2      89818.27      87628.77      1237.87 o                         
  10   0   2      47133.60      47088.34       675.85 o                         
  14   0   2      12754.41      12918.43       185.10 o                         
  18   0   2        326.26        405.14        23.78 o                         
   0   2   2     115746.37     116959.45      2055.15 o                         
   2   2   2      19282.83      18638.10       296.13 o                         
   4   2   2      49512.56      46905.97       502.03 o                         
   6   2   2       1073.57       1366.54        23.10 o                         
   8   2   2       2069.12       2233.71        38.48 o                         
  10   2   2        123.19        361.50        17.20 o                         
  12   2   2       4118.82       4155.54        42.47 o                         
  14   2   2       5504.49       5935.65        60.36 o                         
  16   2   2      12606.36      13057.92       129.41 o                         
  18   2   2       2935.58       3040.96        31.84 o                         
  20   2   2       6018.36       5975.14        90.99 o                         
   2   4   2       7360.36       7540.30       115.12 o                         
   4   4   2      18675.50      18316.82       226.90 o                         
   6   4   2       6225.44       5469.11        76.16 o                         
   8   4   2      45463.83      42311.45       478.67 o                         
  10   4   2      16551.47      15767.14       158.88 o                         
  12   4   2      15714.70      15913.90       133.34 o                         
  14   4   2       1223.17       1311.30        19.29 o                         
  16   4   2       1959.79       2067.45        30.50 o                         
  18   4   2         75.84        156.42        12.71 o                         
  20   4   2        176.81        321.90        15.39 o                         
   0   6   2      10429.53      10265.98       220.75 o                         
   2   6   2     119046.42     119605.27      1722.80 o                         
   4   6   2       7634.91       8149.99        87.56 o                         
   6   6   2      49228.22      49977.99       622.66 o                         
   8   6   2       1103.66       1248.48        37.30 o                         
  10   6   2       2787.86       2967.56        36.84 o                         
  12   6   2        615.32        657.00        14.24 o                         
  14   6   2      12720.01      12970.54       106.25 o                         
  16   6   2        976.17       1064.10        20.27 o                         
  18   6   2      10874.59      11611.18       128.80 o                         
  20   6   2         35.60         54.45        10.75 o                         
   2   8   2      14299.38      14948.34       171.25 o                         
   4   8   2      54835.20      54532.98       570.98 o                         
   6   8   2      12917.10      12997.20       142.23 o                         
   8   8   2      57783.09      55881.13       755.90 o                         
  10   8   2       5977.49       5956.00        57.95 o                         
  12   8   2      35219.93      34934.47       281.29 o                         
  14   8   2      18687.20      18755.94       156.45 o                         
  16   8   2       7413.76       7365.92        77.56 o                         
  18   8   2         51.91         94.38        11.97 o                         
  20   8   2       1004.92       1082.58        22.47 o                         
   0  10   2      51402.65      48627.59       790.21 o                         
   2  10   2      25555.60      25158.62       243.78 o                         
   4  10   2        913.65        729.48        17.06 o                         
   6  10   2      18527.35      19795.20       203.89 o                         
   8  10   2       3392.61       3343.19        53.02 o                         
  10  10   2       2812.95       2904.95        34.45 o                         
  12  10   2      17236.25      17716.84       160.65 o                         
  14  10   2       9167.28       9551.63        90.47 o                         
  16  10   2       2442.45       2719.95        33.48 o                         
  18  10   2       4779.28       4928.53        65.80 o                         
  20  10   2       5433.82       5785.02       105.63 o                         
   2  12   2        185.75        256.91        11.10 o                         
   4  12   2      21191.13      22355.75       226.13 o                         
   6  12   2      66213.81      66070.73       707.29 o                         
   8  12   2       3075.90       3179.96        50.64 o                         
  10  12   2      31544.38      31099.10       244.94 o                         
  12  12   2      10621.31      10731.81        96.17 o                         
  14  12   2       7117.73       7320.46        76.67 o                         
  16  12   2       1912.34       1822.32        27.05 o                         
  18  12   2        108.01        112.55        11.75 o                         
  20  12   2        129.95        182.78        17.50 o                         
   0  14   2     106963.52     106348.44      1230.38 o                         
   2  14   2      35969.84      37236.58       342.34 o                         
   4  14   2      33311.61      33109.92       332.82 o                         
   6  14   2        661.66        746.99        26.77 o                         
   8  14   2       5372.59       5702.12        77.12 o                         
  10  14   2       5576.24       5766.99        53.83 o                         
  12  14   2       7719.14       7582.71        69.97 o                         
  14  14   2        389.75        444.33        14.17 o                         
  16  14   2       8958.46       9128.45       104.97 o                         
  18  14   2       3429.35       3240.28        49.00 o                         
  20  14   2       5443.07       5274.52        92.55 o                         
   2  16   2        291.02        347.73        10.25 o                         
   4  16   2      12789.95      12310.65       135.14 o                         
   6  16   2      30454.46      29809.88       301.44 o                         
   8  16   2      28066.71      27431.86       267.98 o                         
  10  16   2       9782.67       9787.84        72.46 o                         
  12  16   2      13518.14      13513.00       105.79 o                         
  14  16   2       3519.14       3768.93        43.62 o                         
  16  16   2       1390.30       1492.85        27.77 o                         
  18  16   2       1036.40       1082.78        24.99 o                         
  20  16   2        913.91        827.08        23.79 o                         
   0  18   2      31474.86      33735.84       388.72 o                         
   2  18   2      64882.93      62350.47       505.39 o                         
   4  18   2       2510.53       2528.55        35.30 o                         
   6  18   2      19086.31      18551.57       204.10 o                         
   8  18   2        157.10        234.62         9.69 o                         
  10  18   2        653.85        645.40        11.97 o                         
  12  18   2        868.30        943.26        15.24 o                         
  14  18   2       8586.04       8925.03        87.85 o                         
  16  18   2       4410.13       4480.73        56.67 o                         
  18  18   2       7321.23       7529.59       112.95 o                         
  20  18   2        955.71        699.16        24.59 o                         
   2  20   2       1951.29       2194.73        30.31 o                         
   4  20   2      21369.25      20452.49       218.69 o                         
   6  20   2       1329.21       1374.57        30.80 o                         
   8  20   2      34059.89      33704.88       249.37 o                         
  10  20   2        691.84        615.77        12.64 o                         
  12  20   2      18011.29      18058.27       143.85 o                         
  14  20   2       3629.03       3622.01        39.93 o                         
  16  20   2       1430.09       1369.66        22.70 o                         
  18  20   2        119.25        141.91        10.55 o                         
  20  20   2        581.37        518.96        27.40 o                         
   0  22   2      15982.92      15377.14       228.53 o                         
   2  22   2      35878.08      35059.48       344.67 o                         
   4  22   2       9682.61       9568.94       114.13 o                         
   6  22   2       5829.26       5700.47        58.97 o                         
   8  22   2        674.62        706.94        14.49 o                         
  10  22   2        583.40        679.46        14.61 o                         
  12  22   2       2441.68       2372.24        27.14 o                         
  14  22   2       4784.92       5044.65        54.85 o                         
  16  22   2       3000.62       3239.98        40.88 o                         
  18  22   2       4830.59       4809.05        61.95 o                         
  20  22   2       1909.53       1218.79        59.75 o                         
   2  24   2       3053.81       3095.45        52.11 o                         
   4  24   2       4690.99       4641.74        67.65 o                         
   6  24   2      25867.87      25153.09       190.05 o                         
   8  24   2       9519.54       9336.97        75.64 o                         
  10  24   2      23706.98      23633.85       198.41 o                         
  12  24   2       2435.68       2408.07        27.99 o                         
  14  24   2       6002.89       6248.03        65.90 o                         
  16  24   2        356.13        350.64        13.45 o                         
  18  24   2        794.14        780.19        16.69 o                         
   0  26   2      52190.50      52032.40       851.83 o                         
   2  26   2        161.39        197.37        14.89 o                         
   4  26   2      20676.99      20665.63       167.76 o                         
   6  26   2        127.14        153.12         8.86 o                         
   8  26   2       3624.09       3679.74        35.53 o                         
  10  26   2        594.64        681.12        14.91 o                         
  12  26   2       4970.23       4903.12        48.57 o                         
  14  26   2        462.14        470.18        14.26 o                         
  16  26   2       5938.86       5948.46        78.82 o                         
  18  26   2        192.22        218.97        13.46 o                         
   2  28   2      10547.17      10544.95       100.93 o                         
   4  28   2       2749.27       2649.74        29.44 o                         
   6  28   2      10966.83      10764.04        91.11 o                         
   8  28   2      10083.25       9979.56        81.00 o                         
  10  28   2       8998.81       8793.76        76.89 o                         
  12  28   2       4916.33       4999.13        50.04 o                         
  14  28   2       4567.75       4527.70        55.83 o                         
  16  28   2       1577.21       1653.05        29.80 o                         
  18  28   2        297.29        277.82        11.59 o                         
   0  30   2       1722.56       1760.23        40.26 o                         
   2  30   2      11684.93      11728.33       105.54 o                         
   4  30   2       4428.81       4427.92        45.47 o                         
   6  30   2       5801.52       6227.74        59.42 o                         
   8  30   2       2313.84       2225.88        26.82 o                         
  10  30   2       1423.53       1250.54        18.45 o                         
  12  30   2       2802.09       2704.94        31.56 o                         
  14  30   2       2967.45       3009.34        48.45 o                         
  16  30   2       2131.36       2175.93        35.98 o                         
  18  30   2       3112.04       2409.04       103.17 o                         
   2  32   2       1428.49       1501.81        25.66 o                         
   4  32   2       8377.09       8303.88        78.67 o                         
   6  32   2        577.31        614.20        13.87 o                         
   8  32   2      26435.59      27194.63       206.03 o                         
  10  32   2       2715.82       2656.04        32.57 o                         
  12  32   2      11896.51      12495.97        70.01 o                         
  14  32   2        442.87        432.97        20.85 o                         
  16  32   2       1479.45       1596.31        56.14 o                         
   0  34   2      18389.75      18763.46       237.68 o                         
   2  34   2      44630.41      45475.36       418.16 o                         
   4  34   2       2528.52       2617.86        38.41 o                         
   6  34   2       3491.24       3467.30        35.44 o                         
   8  34   2       2552.67       2524.21        28.13 o                         
  10  34   2       1733.50       1534.90        23.96 o                         
  12  34   2        291.62        384.58        14.20 o                         
  14  34   2       3917.52       4060.11        68.37 o                         
  16  34   2        448.60        522.65        18.68 o                         
   2  36   2        829.32        851.28        18.25 o                         
   4  36   2       1832.06       1792.25        26.94 o                         
   6  36   2      10896.56      10683.55        95.38 o                         
   8  36   2       8536.25       8146.10        75.66 o                         
  10  36   2       1833.18       1906.65        30.93 o                         
  12  36   2        514.18        597.72        16.99 o                         
  14  36   2       2033.13       2184.43        40.35 o                         
  16  36   2        192.29        171.67        10.50 o                         
   0  38   2       9301.10       9592.49       142.61 o                         
   2  38   2       1446.20       1488.27        22.73 o                         
   4  38   2       4862.65       5093.78        56.62 o                         
   6  38   2        526.39        486.21        13.05 o                         
   8  38   2       1158.20       1242.78        21.70 o                         
  10  38   2        206.67        258.78        13.79 o                         
  12  38   2       3635.32       3543.33        45.57 o                         
  14  38   2        355.79        368.60        15.11 o                         
  16  38   2        837.58        618.64        18.41 o                         
   2  40   2       4890.69       4870.00        47.52 o                         
   4  40   2       1546.67       1579.68        24.24 o                         
   6  40   2       5945.88       6072.87        64.35 o                         
   8  40   2       1130.58       1274.33        21.98 o                         
  10  40   2       5258.56       5481.55        71.63 o                         
  12  40   2       2506.99       2440.80        36.92 o                         
  14  40   2       3273.45       3047.08       196.31 o                         
   0  42   2       4633.64       5013.17        82.23 o                         
   2  42   2       3120.25       3394.79        38.00 o                         
   4  42   2       2919.17       3085.84        36.39 o                         
   6  42   2       1442.82       1504.26        22.19 o                         
   8  42   2        321.20        386.74        13.85 o                         
  10  42   2        113.02        107.32        10.11 o                         
  12  42   2       2523.66       2358.22        33.95 o                         
  14  42   2        719.56        699.49        20.89 o                         
   2  44   2        207.15        201.42        11.34 o                         
   4  44   2       2147.87       2313.71        28.43 o                         
   6  44   2       1341.72       1381.87        20.09 o                         
   8  44   2       6061.19       6262.69        85.42 o                         
  10  44   2        528.09        455.27        15.84 o                         
  12  44   2       2405.92       2523.68        59.07 o                         
  14  44   2        163.85         84.51        12.54 o                         
   0  46   2       2293.40       2443.51        43.76 o                         
   2  46   2       7051.93       7314.82        78.38 o                         
   4  46   2        291.77        352.21        12.66 o                         
   6  46   2        789.03        851.68        15.67 o                         
   8  46   2       1189.76       1149.91        22.46 o                         
  10  46   2         60.38         75.07         8.52 o                         
  12  46   2        665.25        616.61        19.68 o                         
   2  48   2          4.62         13.82         9.56 o                         
   4  48   2       1825.18       1855.89        26.81 o                         
   6  48   2       1926.96       1949.31        28.59 o                         
   8  48   2       2793.71       2749.03        67.93 o                         
  10  48   2       2401.62       2441.05        60.54 o                         
   0  50   2       2145.37       2167.49        49.19 o                         
   2  50   2       1001.21       1001.01        18.55 o                         
   4  50   2       1816.47       1889.93        27.17 o                         
   6  50   2        574.06        541.65        13.93 o                         
   8  50   2          7.17         19.22         7.67 o                         
  10  50   2        544.06        473.24        14.94 o                         
   2  52   2        861.14        859.70        20.63 o                         
   4  52   2        416.94        456.00        11.44 o                         
   6  52   2       1511.02       1533.64        21.99 o                         
   8  52   2        622.09        492.56        22.47 o                         
   0  54   2       3370.41       3371.09       136.80 o                         
   2  54   2       1191.82       1249.70        29.42 o                         
   4  54   2       1352.29       1273.79        21.10 o                         
   6  54   2       1512.58       1385.22        33.83 o                         
   2  56   2         49.89         62.15         6.97 o                         
   4  56   2       1013.48        773.45        17.04 o                         
   1   1   3       5735.00       5584.61        74.73 o                         
   3   1   3      32127.91      33384.76       289.97 o                         
   5   1   3       1311.87       1449.62        25.06 o                         
   7   1   3      13096.96      13423.46       101.28 o                         
   9   1   3      11506.34      11841.68       116.50 o                         
  11   1   3       6851.53       7038.46        70.94 o                         
  13   1   3      11262.78      12108.10       120.76 o                         
  15   1   3       2626.17       2915.42        36.99 o                         
  17   1   3       6118.80       6241.25        84.87 o                         
  19   1   3        785.02        817.55        28.67 o                         
   1   3   3       6511.48       6571.70        81.22 o                         
   3   3   3      11154.03      11304.90       108.33 o                         
   5   3   3       8801.14       8595.33        78.04 o                         
   7   3   3      13683.35      13731.25       102.52 o                         
   9   3   3       7869.37       8124.35        78.61 o                         
  11   3   3       8005.63       8354.80       101.51 o                         
  13   3   3       7666.21       8176.89        84.45 o                         
  15   3   3        357.35        458.75        14.97 o                         
  17   3   3       2398.78       2494.72        41.37 o                         
  19   3   3        923.03        827.19        49.07 o                         
   1   5   3      15103.82      15247.77       148.11 o                         
   3   5   3       6385.61       6815.82        72.87 o                         
   5   5   3      19857.69      19518.00       168.23 o                         
   7   5   3       3560.09       3758.09        39.00 o                         
   9   5   3       3807.89       3961.01        48.87 o                         
  11   5   3       3998.73       4003.91        49.15 o                         
  13   5   3       1618.76       1724.33        27.61 o                         
  15   5   3       3890.00       4185.46        48.94 o                         
  17   5   3       2171.77       2421.71        42.62 o                         
  19   5   3        253.29        225.59        16.30 o                         
   1   7   3      25107.35      25925.85       231.76 o                         
   3   7   3       3754.91       3968.51        50.57 o                         
   5   7   3      14911.24      14767.77       111.45 o                         
   7   7   3       5228.46       5094.22        48.20 o                         
   9   7   3      13425.49      13051.85       126.91 o                         
  11   7   3       8253.01       8340.42        86.87 o                         
  13   7   3        158.92        181.61        10.13 o                         
  15   7   3       3093.71       3391.91        33.35 o                         
  17   7   3       1606.30       1601.10        30.40 o                         
  19   7   3       1126.88        917.36        27.03 o                         
   1   9   3       8629.90       8520.04        88.86 o                         
   3   9   3       4086.39       3910.53        45.45 o                         
   5   9   3      11248.12      11135.81        84.82 o                         
   7   9   3       8436.99       8419.98        67.47 o                         
   9   9   3      14286.56      14811.98       127.65 o                         
  11   9   3      10177.78      10273.38        98.47 o                         
  13   9   3       1708.87       1795.63        24.68 o                         
  15   9   3       1948.39       1921.80        24.57 o                         
  17   9   3       5848.42       5606.31        88.73 o                         
  19   9   3        298.35        228.89        15.89 o                         
   1  11   3       7147.71       7205.39        79.06 o                         
   3  11   3      26447.29      26346.67       186.36 o                         
   5  11   3       3733.54       3746.27        33.40 o                         
   7  11   3       2906.50       2862.40        29.31 o                         
   9  11   3       4308.90       4454.01        43.95 o                         
  11  11   3       2432.65       2524.06        29.71 o                         
  13  11   3       3467.41       3659.65        38.88 o                         
  15  11   3       2340.10       2317.07        29.40 o                         
  17  11   3       3464.05       3458.52        59.25 o                         
  19  11   3       2393.30       1791.96        55.77 o                         
   1  13   3       8818.22       9226.18        80.37 o                         
   3  13   3      30603.43      30789.53       219.03 o                         
   5  13   3       1679.66       1691.14        19.70 o                         
   7  13   3      20549.46      20587.45       155.41 o                         
   9  13   3       5616.04       5578.27        55.33 o                         
  11  13   3       3078.53       3121.75        34.99 o                         
  13  13   3       8070.85       8124.23        76.84 o                         
  15  13   3        406.57        354.30        13.84 o                         
  17  13   3       2480.79       2376.56        35.13 o                         
  19  13   3       1054.81        918.08        42.26 o                         
   1  15   3       9888.20       9952.92        78.34 o                         
   3  15   3      19969.57      20030.57       136.47 o                         
   5  15   3       7203.05       7051.97        57.34 o                         
   7  15   3       6843.47       6578.81        53.41 o                         
   9  15   3       7010.94       7213.10        67.63 o                         
  11  15   3       5304.78       5511.10        53.87 o                         
  13  15   3       5034.80       5386.15        54.14 o                         
  15  15   3       2623.06       2610.50        40.92 o                         
  17  15   3       2905.76       2882.10        50.04 o                         
   1  17   3       3731.79       3473.69        31.21 o                         
   3  17   3       8353.95       8595.70        64.34 o                         
   5  17   3       3319.87       3276.23        29.09 o                         
   7  17   3      11403.55      11328.64        87.47 o                         
   9  17   3       8565.53       8586.69        76.75 o                         
  11  17   3       6371.17       6519.87        59.04 o                         
  13  17   3       2838.69       2813.15        34.90 o                         
  15  17   3       2654.88       2743.04        39.06 o                         
  17  17   3        157.74        130.61        10.23 o                         
   1  19   3       5087.90       4973.57        42.20 o                         
   3  19   3       2576.73       2583.63        25.99 o                         
   5  19   3      14208.50      14328.84       108.17 o                         
   7  19   3       2324.18       2263.84        23.62 o                         
   9  19   3       3281.51       3300.62        37.62 o                         
  11  19   3       4424.67       4703.97        54.66 o                         
  13  19   3       1913.40       1814.72        23.79 o                         
  15  19   3       3783.97       3893.55        62.94 o                         
  17  19   3       1270.15       1192.61        78.71 o                         
   1  21   3      10076.34      10262.69        83.51 o                         
   3  21   3       4924.80       4789.62        45.26 o                         
   5  21   3       3963.76       4152.88        41.45 o                         
   7  21   3       3691.53       3732.82        35.10 o                         
   9  21   3       5366.56       5514.31        57.14 o                         
  11  21   3       5867.75       6086.61        59.72 o                         
  13  21   3        854.00        883.18        19.33 o                         
  15  21   3       2369.71       2413.23        50.42 o                         
  17  21   3       1687.31       1571.45        40.91 o                         
   1  23   3       3441.39       3723.82        36.78 o                         
   3  23   3       9447.47       9235.93        83.57 o                         
   5  23   3       5081.38       5185.86        47.11 o                         
   7  23   3       6482.67       6424.18        60.03 o                         
   9  23   3       1596.13       1753.90        37.04 o                         
  11  23   3       3753.68       3888.69        44.33 o                         
  13  23   3       1743.59       1857.46        27.36 o                         
  15  23   3       1332.23       1323.90        28.53 o                         
  17  23   3       1169.86       1085.17        35.62 o                         
   1  25   3       5039.30       5247.13        52.68 o                         
   3  25   3      18057.96      18254.48       158.70 o                         
   5  25   3        625.93        620.64        14.13 o                         
   7  25   3       8519.99       8817.76       119.73 o                         
   9  25   3       3707.37       3800.24        56.63 o                         
  11  25   3       2248.41       2521.16        33.19 o                         
  13  25   3       3847.24       3989.79        51.35 o                         
  15  25   3        127.16        125.41        10.48 o                         
  17  25   3       1751.47       1387.68        38.75 o                         
   1  27   3      12406.42      12322.77       118.59 o                         
   3  27   3      18677.69      18619.59       159.94 o                         
   5  27   3       1886.56       1932.71        26.25 o                         
   7  27   3       6176.28       5898.35        56.80 o                         
   9  27   3       1391.69       1555.08        27.56 o                         
  11  27   3       1521.10       1467.39        22.93 o                         
  13  27   3       2553.82       2758.79        48.64 o                         
  15  27   3       1347.03       1445.59        38.63 o                         
   1  29   3       3129.17       3046.80        38.63 o                         
   3  29   3       1043.84       1091.93        18.93 o                         
   5  29   3       3061.27       2991.50        35.09 o                         
   7  29   3       6497.94       6292.56        63.60 o                         
   9  29   3       4174.54       4224.22        50.88 o                         
  11  29   3       1773.28       1828.65        25.84 o                         
  13  29   3        501.17        557.89        20.66 o                         
  15  29   3       1958.76       1958.10        75.20 o                         
   1  31   3       3903.20       3795.82        51.20 o                         
   3  31   3        995.97       1109.93        19.16 o                         
   5  31   3       2441.62       2610.05        29.49 o                         
   7  31   3       2230.06       2121.75        28.96 o                         
   9  31   3       1777.11       1910.06        30.04 o                         
  11  31   3       1813.01       1971.34        31.22 o                         
  13  31   3        894.69        893.02        20.20 o                         
  15  31   3       1700.68       1439.46       158.55 o                         
   1  33   3       3783.33       3733.04        64.13 o                         
   3  33   3         23.78         23.20         9.17 o                         
   5  33   3      12158.26      12902.80       112.75 o                         
   7  33   3        171.30        186.08        10.37 o                         
   9  33   3       2742.39       2892.82        40.17 o                         
  11  33   3       5075.85       4910.25        59.80 o                         
  13  33   3        804.98        872.96        38.42 o                         
  15  33   3       2050.24       1438.87        42.24 o                         
   1  35   3       2261.42       2351.34        35.61 o                         
   3  35   3       5131.56       5383.48        57.51 o                         
   5  35   3       4257.58       4133.03        43.87 o                         
   7  35   3       1586.01       1642.13        24.48 o                         
   9  35   3        255.38        260.11        11.72 o                         
  11  35   3       2220.68       2182.78        32.62 o                         
  13  35   3        882.75        895.39        37.45 o                         
   1  37   3        303.00        323.04        14.18 o                         
   3  37   3       3486.22       3671.69        42.89 o                         
   5  37   3        444.01        494.43        14.34 o                         
   7  37   3       1441.83       1573.45        26.07 o                         
   9  37   3       2380.61       2411.42        33.57 o                         
  11  37   3       1986.21       1938.97        29.19 o                         
  13  37   3        954.88        839.89        21.45 o                         
   1  39   3       3632.77       3683.00        49.90 o                         
   3  39   3       2970.23       3242.43        39.88 o                         
   5  39   3         67.63         84.96        10.32 o                         
   7  39   3       4643.92       4560.75        63.36 o                         
   9  39   3       2706.68       2611.35        46.21 o                         
  11  39   3        877.36        735.87        17.32 o                         
  13  39   3       1900.93       1265.65        64.04 o                         
   1  41   3       1672.41       1665.50        23.37 o                         
   3  41   3       2590.46       2703.02        35.48 o                         
   5  41   3       1127.69       1188.88        18.75 o                         
   7  41   3       2427.05       2439.44        45.73 o                         
   9  41   3       1718.63       1639.13        41.92 o                         
  11  41   3       1353.98       1153.66        34.02 o                         
   1  43   3       1814.31       1937.09        28.31 o                         
   3  43   3       1114.92       1150.46        23.56 o                         
   5  43   3       1865.70       1867.48        27.36 o                         
   7  43   3        705.63        669.07        16.24 o                         
   9  43   3        829.79        726.72        26.20 o                         
  11  43   3          9.38          0.00        11.22 o                         
   1  45   3       1010.78       1074.18        23.08 o                         
   3  45   3        157.39        142.92        10.04 o                         
   5  45   3       1934.43       1969.69        37.22 o                         
   7  45   3         94.88         94.65         7.83 o                         
   9  45   3       1416.55       1202.37        31.16 o                         
   1  47   3       1448.65       1364.25        39.15 o                         
   3  47   3       1029.35       1167.65        20.92 o                         
   5  47   3       1394.30       1363.46        23.11 o                         
   7  47   3        210.34        189.53         8.18 o                         
   1  49   3        128.09        112.05         8.14 o                         
   3  49   3        898.24        968.36        17.99 o                         
   5  49   3        263.77        199.74         8.59 o                         
   7  49   3        611.13        397.22        11.83 o                         
   1  51   3        904.84        800.66        23.60 o                         
   3  51   3        639.22        487.76        15.07 o                         
   0   0   4      37302.15      38180.05       489.64 o                         
   4   0   4       8050.76       8294.17       144.61 o                         
   8   0   4       4552.32       4599.95        70.37 o                         
  12   0   4       3375.35       3512.75        77.43 o                         
   2   2   4        476.78        539.50        14.23 o                         
   4   2   4       2236.25       2506.08        35.62 o                         
   6   2   4       8477.94       8494.29        97.46 o                         
   8   2   4       6877.44       7118.34        69.52 o                         
  10   2   4       5837.07       6194.01        73.46 o                         
  12   2   4       2234.16       2356.64        35.67 o                         
  14   2   4       1170.77       1207.53        25.20 o                         
  16   2   4        874.10        598.52        32.35 o                         
   0   4   4       8002.79       7859.34       129.52 o                         
   2   4   4       8163.21       8306.33        69.07 o                         
   4   4   4       4834.27       4942.43        53.27 o                         
   6   4   4       1259.30       1282.12        43.00 o                         
   8   4   4        631.81        742.90        21.54 o                         
  10   4   4        468.39        513.24        16.21 o                         
  12   4   4       1218.93       1401.46        23.21 o                         
  14   4   4       1742.73       1881.02        29.82 o                         
  16   4   4       1073.19        760.24        25.86 o                         
   2   6   4          9.60        116.12        10.24 o                         
   4   6   4       8775.07       9017.56        83.61 o                         
   6   6   4        638.90        743.43        17.54 o                         
   8   6   4      11248.26      11243.07       112.38 o                         
  10   6   4        103.19         94.24        13.23 o                         
  12   6   4       8480.72       8713.13        95.50 o                         
  14   6   4        268.27        340.98        12.99 o                         
  16   6   4        971.63        701.47        81.71 o                         
   0   8   4       1804.09       1749.47        38.90 o                         
   2   8   4      12106.61      12350.74       103.82 o                         
   4   8   4       2980.15       3004.04        35.39 o                         
   6   8   4       4475.21       4636.33        48.91 o                         
   8   8   4        189.69        283.49        17.05 o                         
  10   8   4        244.37        234.09        21.66 o                         
  12   8   4        292.38        336.81        14.51 o                         
  14   8   4       3626.40       3757.23        59.20 o                         
  16   8   4        458.45        341.61        20.32 o                         
   2  10   4        299.57        330.51        12.37 o                         
   4  10   4       2155.84       2269.53        33.88 o                         
   6  10   4       6075.23       6417.66        62.82 o                         
   8  10   4       8930.56       9248.86        91.33 o                         
  10  10   4       3456.59       3794.56        59.79 o                         
  12  10   4       2773.74       2828.94        49.10 o                         
  14  10   4       1643.68       1680.76        36.25 o                         
  16  10   4        376.84        293.29        40.77 o                         
   0  12   4      16281.99      16388.02       155.80 o                         
   2  12   4        522.47        524.81        11.54 o                         
   4  12   4       5492.78       5682.02        67.36 o                         
   6  12   4        119.28        165.65        10.24 o                         
   8  12   4        181.85        206.15        12.14 o                         
  10  12   4        217.55        292.95        12.55 o                         
  12  12   4        929.08        949.03        23.59 o                         
  14  12   4        413.46        417.87        26.33 o                         
  16  12   4       2780.24       1992.30        74.61 o                         
   2  14   4       3141.65       3170.71        33.86 o                         
   4  14   4        253.10        321.92        12.32 o                         
   6  14   4       7249.96       7688.78        76.70 o                         
   8  14   4       1432.90       1356.66        26.66 o                         
  10  14   4       7729.08       8086.11        90.47 o                         
  12  14   4        664.78        636.87        17.81 o                         
  14  14   4       1869.37       1868.11        56.08 o                         
   0  16   4       6170.82       6551.70        74.48 o                         
   2  16   4       5902.76       5877.76        52.31 o                         
   4  16   4       4557.96       4764.28        45.93 o                         
   6  16   4       2792.02       2870.82        35.97 o                         
   8  16   4        163.75        187.11        12.52 o                         
  10  16   4         61.03        128.00        11.17 o                         
  12  16   4       1544.75       1564.04        46.66 o                         
  14  16   4        785.25        795.74        22.03 o                         
   2  18   4        373.94        476.64        11.41 o                         
   4  18   4       3707.65       3760.77        43.27 o                         
   6  18   4       1045.82       1182.88        21.41 o                         
   8  18   4       5477.31       5740.87        73.01 o                         
  10  18   4       2294.12       2315.85        47.73 o                         
  12  18   4       2648.21       2638.01        39.15 o                         
  14  18   4        226.65        238.43        13.07 o                         
   0  20   4       1957.76       1970.25        38.34 o                         
   2  20   4      16518.92      16857.74       164.27 o                         
   4  20   4         18.99         52.43        11.06 o                         
   6  20   4       4816.98       4574.93        51.54 o                         
   8  20   4        528.77        543.75        17.41 o                         
  10  20   4        255.97        254.61        13.67 o                         
  12  20   4        220.38        217.00         9.40 o                         
  14  20   4       2185.97       2101.67        53.59 o                         
   2  22   4        832.86        898.39        19.81 o                         
   4  22   4       2270.19       2316.42        37.71 o                         
   6  22   4       3937.55       3738.14        66.32 o                         
   8  22   4       4162.43       4163.78        94.14 o                         
  10  22   4       1959.28       1904.71        42.52 o                         
  12  22   4       1150.28       1079.09        36.64 o                         
  14  22   4       2375.37       1642.99        50.66 o                         
   0  24   4       5538.65       5710.80        98.90 o                         
   2  24   4       2177.07       2277.30        33.07 o                         
   4  24   4       2760.71       2802.03        35.00 o                         
   6  24   4        194.73        266.45        15.66 o                         
   8  24   4        427.21        439.63        16.01 o                         
  10  24   4         43.31         70.80        12.18 o                         
  12  24   4       1101.99        926.50        47.85 o                         
  14  24   4        522.67        261.87        14.45 o                         
   2  26   4        560.71        533.84        16.28 o                         
   4  26   4        385.61        488.80        15.69 o                         
   6  26   4       8919.58       9044.60       162.35 o                         
   8  26   4        115.51        146.55        11.61 o                         
  10  26   4       4759.66       4804.91       121.71 o                         
  12  26   4        395.29        446.11        18.38 o                         
   0  28   4       3993.28       4244.91        80.73 o                         
   2  28   4       3083.54       3124.03        41.60 o                         
   4  28   4       2712.42       2881.35        38.87 o                         
   6  28   4       1812.96       1768.19        31.08 o                         
   8  28   4        301.97        288.31        16.64 o                         
  10  28   4        314.72        319.21        15.90 o                         
  12  28   4       1756.51       1522.65        57.84 o                         
   2  30   4        398.40        437.88        16.37 o                         
   4  30   4       2038.63       2145.19        35.52 o                         
   6  30   4       1085.77       1173.29        24.57 o                         
   8  30   4       1637.24       1758.28        75.74 o                         
  10  30   4        867.91        815.18        44.95 o                         
  12  30   4       1524.91        997.24        88.14 o                         
   0  32   4        524.74        553.77        20.09 o                         
   2  32   4       6793.59       7211.41        86.46 o                         
   4  32   4        243.10        250.34        13.47 o                         
   6  32   4       1960.54       1862.37        59.41 o                         
   8  32   4         73.18         90.29        11.85 o                         
  10  32   4        135.69        127.90        20.97 o                         
   2  34   4         61.96        115.16        10.80 o                         
   4  34   4       1138.88       1177.77        21.77 o                         
   6  34   4        692.81        634.00        25.66 o                         
   8  34   4       4148.51       3818.56        65.04 o                         
  10  34   4        543.79        409.17        19.88 o                         
   0  36   4       3470.36       3868.77        63.47 o                         
   2  36   4       1053.84       1066.26        18.15 o                         
   4  36   4        749.54        811.79        19.29 o                         
   6  36   4        465.19        396.06        17.33 o                         
   8  36   4        271.80        241.93        10.55 o                         
   2  38   4        593.35        591.12        11.64 o                         
   4  38   4        277.73        270.09        13.86 o                         
   6  38   4       1609.31       1382.15        28.48 o                         
   8  38   4        177.89        174.42         8.51 o                         
   0  40   4       2936.23       2732.15       102.73 o                         
   2  40   4        153.42        161.27         7.13 o                         
   4  40   4       3220.30       2842.93        41.64 o                         
   6  40   4        370.19        228.25        11.38 o                         
   2  42   4        171.38        167.78         7.84 o                         
   4  42   4        464.97        354.21        12.40 o                         
   0  44   4        114.43         93.10        14.20 o                         
   2  44   4       1022.20        647.55        22.45 o                         
   1   1   5        594.80        696.05        19.90 o                         
   3   1   5       2701.29       2778.75        33.18 o                         
   5   1   5       1133.08       1151.63        23.93 o                         
   7   1   5       1367.55       1449.09        22.48 o                         
   9   1   5       1445.60       1477.73        22.52 o                         
  11   1   5        320.64        269.47        17.49 o                         
   1   3   5       2076.21       2247.58        45.59 o                         
   3   3   5        691.47        753.10        15.18 o                         
   5   3   5       1252.47       1340.92        21.79 o                         
   7   3   5        775.53        847.48        16.38 o                         
   9   3   5        836.55        874.13        19.29 o                         
  11   3   5        422.16        380.13        22.21 o                         
   1   5   5       1139.17       1191.27        30.14 o                         
   3   5   5        486.08        487.12        12.48 o                         
   5   5   5       1860.30       2013.78        27.35 o                         
   7   5   5       1251.73       1156.99        17.84 o                         
   9   5   5       1968.24       1884.50        32.38 o                         
  11   5   5        927.09        702.01        18.30 o                         
   1   7   5       3004.99       2970.49        44.35 o                         
   3   7   5        138.59        141.37         9.97 o                         
   5   7   5       2205.91       2312.93        33.99 o                         
   7   7   5        280.25        278.37        10.50 o                         
   9   7   5       1638.30       1565.84        29.60 o                         
  11   7   5       1143.73        807.60        20.50 o                         
   1   9   5       1255.40       1304.57        24.74 o                         
   3   9   5       2890.06       2958.46        53.46 o                         
   5   9   5       3022.33       3036.85        38.88 o                         
   7   9   5        244.45        239.78         9.55 o                         
   9   9   5         92.52        110.83         9.46 o                         
  11   9   5        655.34        458.71        32.69 o                         
   1  11   5        739.36        795.59        19.14 o                         
   3  11   5       1568.36       1705.86        31.36 o                         
   5  11   5        796.04        771.21        20.60 o                         
   7  11   5       1077.40       1125.37        18.12 o                         
   9  11   5       1340.38       1293.40        25.07 o                         
   1  13   5       1102.63       1189.02        30.20 o                         
   3  13   5       2901.16       2868.72        66.24 o                         
   5  13   5        187.01        145.92         9.67 o                         
   7  13   5        938.88        903.32        38.06 o                         
   9  13   5        748.44        586.59        23.53 o                         
   1  15   5        614.93        651.45        25.29 o                         
   3  15   5        905.89       1038.51        37.68 o                         
   5  15   5        606.51        556.42        14.33 o                         
   7  15   5       1530.30       1373.95        53.87 o                         
   9  15   5       1124.80        893.71        35.56 o                         
   1  17   5        759.85        846.51        36.88 o                         
   3  17   5        360.13        420.41        22.46 o                         
   5  17   5       1012.99       1002.44        22.61 o                         
   7  17   5         81.09         64.92         9.89 o                         
   9  17   5       1164.67        908.46        31.14 o                         
   1  19   5       1244.32       1337.95        56.95 o                         
   3  19   5         31.43         42.18        14.37 o                         
   5  19   5       2130.69       2043.75        40.80 o                         
   7  19   5        980.50        832.30        23.75 o                         
   9  19   5       1086.98        684.36        26.74 o                         
   1  21   5       1689.74       1765.57        57.19 o                         
   3  21   5       1129.05       1101.46        29.52 o                         
   5  21   5       2209.21       1992.38        43.09 o                         
   7  21   5        436.29        328.42        16.22 o                         
   1  23   5        849.80        843.27        28.28 o                         
   3  23   5        480.84        447.42        18.76 o                         
   5  23   5        430.13        405.39        18.91 o                         
   7  23   5        452.33        329.10        18.73 o                         
   1  25   5        531.42        509.63        18.35 o                         
   3  25   5       1242.74       1134.60        34.87 o                         
   5  25   5        195.33        145.18        10.92 o                         
   7  25   5        616.39        350.68        16.18 o                         
   1  27   5        189.76        162.47        12.42 o                         
   3  27   5        966.15        824.79        20.73 o                         
   5  27   5        252.94        142.28        18.16 o                         
   1  29   5        906.53        700.35        18.44 o                         
   3  29   5        700.76        426.03        14.10 o                         
   1  31   5        736.28        385.46        11.22 o                         
                                                                                
