# Supplementary material for: 1,1′-Methyl­enebis(4,4′-bipyridin-1-ium) dibromide
Source: IUCrdata. 2022 May 20;7(Pt 5):x220526. doi: 10.1107/S2414314622005260 (PMC9462032; doi:10.1107/S2414314622005260)
Supplement: Supplementary file 3 [file x-07-x220526-Isup3.mol]

fdd2xp_a
  --CCDC--012522    3D                              

 44 46  0  0  0  0  0  0  0  0999 V2000
   11.7900   22.2519    1.1733 Br     0
    9.7133   25.1202    3.7366 N      0
   12.9725   30.1178   -0.0009 N      0
    9.0388   24.1151    4.5669 C      0
    8.3870   24.5524    5.1369 H      0
    9.0167   26.1996    3.3155 C      0
    8.1169   26.2857    3.5342 H      0
    9.6334   27.1666    2.5678 C      0
    9.1490   27.9075    2.2820 H      0
   10.9868   27.0503    2.2290 C      0
   11.6604   25.9116    2.6673 C      0
   12.5570   25.7952    2.4491 H      0
   11.0187   24.9649    3.4127 C      0
   11.4801   24.2099    3.6990 H      0
   11.6734   28.1051    1.4563 C      0
   12.8456   27.8567    0.7736 C      0
   13.2290   27.0096    0.7917 H      0
   13.4407   28.8729    0.0663 C      0
   14.2246   28.6784   -0.3964 H      0
   11.8553   30.3551    0.6805 C      0
   11.5191   31.2221    0.6765 H      0
   11.1629   29.4011    1.3909 C      0
   10.3677   29.6173    1.8209 H      0
    8.3643   23.1099    3.7366 N      0
    5.1051   18.1123   -0.0009 N      0
    9.6906   23.6777    5.1369 H      0
    9.0609   22.0305    3.3155 C      0
    9.9607   21.9444    3.5342 H      0
    8.4442   21.0635    2.5678 C      0
    8.9286   20.3226    2.2820 H      0
    7.0908   21.1798    2.2290 C      0
    6.4172   22.3185    2.6673 C      0
    5.5206   22.4349    2.4491 H      0
    7.0589   23.2652    3.4127 C      0
    6.5975   24.0202    3.6990 H      0
    6.4042   20.1250    1.4563 C      0
    5.2320   20.3734    0.7736 C      0
    4.8486   21.2205    0.7917 H      0
    4.6369   19.3572    0.0663 C      0
    3.8530   19.5517   -0.3964 H      0
    6.2223   17.8750    0.6805 C      0
    6.5585   17.0080    0.6765 H      0
    6.9147   18.8290    1.3909 C      0
    7.7099   18.6128    1.8209 H      0
  2  4  1
  2  6  1
  2 13  1
  3 18  1
  3 20  1
  4  5  1
  4 24  1
  4 26  1
  6  7  1
  6  8  1
  8  9  1
  8 10  1
 10 11  1
 10 15  1
 11 12  1
 11 13  1
 13 14  1
 15 16  1
 15 22  1
 16 17  1
 16 18  1
 18 19  1
 20 21  1
 20 22  1
 22 23  1
 24 27  1
 24 34  1
 25 39  1
 25 41  1
 27 28  1
 27 29  1
 29 30  1
 29 31  1
 31 32  1
 31 36  1
 32 33  1
 32 34  1
 34 35  1
 36 37  1
 36 43  1
 37 38  1
 37 39  1
 39 40  1
 41 42  1
 41 43  1
 43 44  1
M  END
$$$$
